# Supplementary material for: Extracellular vesicle cross-talk between pulmonary artery smooth muscle cells and endothelium during excessive TGF-β signalling: implications for PAH vascular remodelling
Source: Cell Commun Signal. 2019 Nov 8;17:143. doi: 10.1186/s12964-019-0449-9 (PMC6839246; doi:10.1186/s12964-019-0449-9)
Supplement: Supplementary file 2 — Additional file 2: Table S1. Enrichment analysis of healthy HPASMC-EVs versus their donor HPASMCs. (XLSX 6647 kb) [file 12964_2019_449_MOESM2_ESM.xlsx]

## Sheet: ReadCount_AllGenes
ENSEMBL	name	type	chr	start	end	str	EV_ReadCount_Untreated_2	EV_ReadCount_Untreated_3	EV_ReadCount_BMP4_2	EV_ReadCount_BMP4_3	EV_ReadCount_TGFb1_1	EV_ReadCount_TGFb1_2	EV_ReadCount_TGFb1_3	Cells_ReadCount_Untreated_1	Cells_ReadCount_Untreated_2	Cells_ReadCount_Untreated_3	Cells_ReadCount_BMP4_1	Cells_ReadCount_BMP4_2	Cells_ReadCount_BMP4_3	Cell_ReadCount_TGFb1_1	Cell_ReadCount_TGFb1_2	Cell_ReadCount_TGFb1_3
ENSG00000000005.5	TNMD	protein_coding	chrX	100584802	100599885	+	0	0	0	0	0	0	0	0	0	0	0	0	0	0	0	0
ENSG00000000419.12	DPM1	protein_coding	chr20	50934867	50958555	-	0	4	4	2	2	5	4	183	136	118	128	146	131	109	191	146
ENSG00000000457.13	SCYL3	protein_coding	chr1	169849631	169894267	-	0	0	0	0	0	0	1	107	92	93	96	95	116	50	108	90
ENSG00000000460.16	C1orf112	protein_coding	chr1	169662007	169854080	+	0	0	0	0	0	0	0	12	8	14	29	20	24	9	12	8
ENSG00000000938.12	FGR	protein_coding	chr1	27612064	27635277	-	0	0	0	0	0	0	0	0	0	0	0	1	0	0	0	0
ENSG00000000971.15	CFH	protein_coding	chr1	196651878	196747504	+	6	4	6	10	4	4	61	4032	3612	3279	4043	4868	4434	1003	1704	1271
ENSG00000001036.13	FUCA2	protein_coding	chr6	143494811	143511690	-	7	7	1	2	3	7	5	554	518	514	452	521	458	288	477	359
ENSG00000001084.10	GCLC	protein_coding	chr6	53497341	53616970	-	4	1	0	0	0	0	6	191	203	190	113	132	157	95	189	131
ENSG00000001167.14	NFYA	protein_coding	chr6	41072945	41099976	+	0	0	7	7	4	5	3	232	223	231	298	373	337	187	288	274
ENSG00000001460.17	STPG1	protein_coding	chr1	24356999	24416934	-	1	0	0	0	6	0	1	45	45	58	72	53	76	66	93	62
ENSG00000001461.16	NIPAL3	protein_coding	chr1	24415794	24472976	+	3	1	15	10	22	7	10	526	502	450	561	631	616	383	692	659
ENSG00000001497.16	LAS1L	protein_coding	chrX	65512582	65534775	-	6	5	7	9	15	10	11	263	237	221	251	310	274	128	235	168
ENSG00000001561.6	ENPP4	protein_coding	chr6	46129993	46146699	+	0	0	0	0	0	0	0	10	6	9	3	3	5	3	0	8
ENSG00000001617.11	SEMA3F	protein_coding	chr3	50155045	50189075	+	0	0	0	0	0	0	1	18	33	30	21	19	26	8	10	5
ENSG00000001626.14	CFTR	protein_coding	chr7	117465784	117715971	+	0	0	0	0	0	0	0	0	0	0	0	0	0	0	0	0
ENSG00000001629.9	ANKIB1	protein_coding	chr7	92246234	92401384	+	2	3	10	9	11	5	14	1058	1012	884	982	1233	1151	551	926	779
ENSG00000001630.15	CYP51A1	protein_coding	chr7	92112151	92142952	-	0	0	0	0	0	0	0	28	28	28	26	28	27	9	18	8
ENSG00000001631.15	KRIT1	protein_coding	chr7	92198969	92246166	-	0	3	1	0	0	0	2	274	237	253	227	277	256	145	252	200
ENSG00000002016.17	RAD52	protein_coding	chr12	912077	990053	-	0	0	0	0	0	0	1	47	51	37	44	42	55	23	40	32
ENSG00000002079.13	MYH16	transcribed_unitary_pseudogene	chr7	99238794	99311130	+	0	0	0	0	6	2	0	2	1	0	2	0	0	0	2	1
ENSG00000002330.13	BAD	protein_coding	chr11	64269830	64284704	-	9	7	5	9	10	17	20	280	293	228	304	342	268	177	293	204
ENSG00000002549.12	LAP3	protein_coding	chr4	17577192	17607972	+	7	4	2	6	1	1	13	549	537	486	307	347	322	148	269	191
ENSG00000002586.18	CD99	protein_coding	chrX	2691179	2741309	+	0	0	0	0	0	1	0	0	0	1	0	1	1	1	0	0
ENSG00000002586.18_PAR_Y	CD99	protein_coding	chrY	2691179	2741309	+	0	2	0	0	0	0	0	0	0	1	0	0	0	2	0	0
ENSG00000002587.9	HS3ST1	protein_coding	chr4	11393150	11429765	-	0	0	0	0	0	0	0	0	0	0	0	0	0	0	0	0
ENSG00000002726.20	AOC1	protein_coding	chr7	150824627	150861504	+	8	2	0	0	0	0	0	0	0	0	0	0	0	0	0	0
ENSG00000002745.12	WNT16	protein_coding	chr7	121325367	121341104	+	0	0	0	0	0	0	0	0	0	0	0	0	0	0	0	0
ENSG00000002746.14	HECW1	protein_coding	chr7	43112599	43566001	+	0	0	0	0	0	0	0	10	6	5	4	5	3	1	0	4
ENSG00000002822.15	MAD1L1	protein_coding	chr7	1815793	2233243	-	1	7	2	6	6	6	5	243	230	239	276	328	278	164	301	225
ENSG00000002834.17	LASP1	protein_coding	chr17	38869859	38921770	+	19	16	11	14	42	34	54	2865	2912	2686	4558	4641	4849	1791	3032	2408
ENSG00000002919.14	SNX11	protein_coding	chr17	48103357	48123074	+	1	3	1	1	0	1	1	51	62	67	56	59	76	49	87	44
ENSG00000002933.7	TMEM176A	protein_coding	chr7	150800403	150805120	+	0	0	0	0	0	0	0	0	0	0	0	0	0	0	0	0
ENSG00000003056.7	M6PR	protein_coding	chr12	8940363	8949955	-	5	4	2	3	0	1	15	911	833	837	806	831	795	370	661	496
ENSG00000003096.14	KLHL13	protein_coding	chrX	117897813	118117340	-	0	0	0	0	2	0	0	14	13	26	23	32	41	1	7	7
ENSG00000003137.8	CYP26B1	protein_coding	chr2	72129238	72148038	-	0	0	0	0	0	0	0	5	7	3	2	1	0	0	4	3
ENSG00000003147.17	ICA1	protein_coding	chr7	8113184	8262687	-	0	0	0	0	0	0	0	0	0	0	0	1	0	1	1	0
ENSG00000003249.13	DBNDD1	protein_coding	chr16	90004865	90020128	-	0	0	0	0	0	0	3	27	33	28	21	14	16	15	35	24
ENSG00000003393.14	ALS2	protein_coding	chr2	201700554	201781189	-	0	0	0	0	1	1	5	392	342	313	296	388	336	185	333	268
ENSG00000003400.14	CASP10	protein_coding	chr2	201182881	201229406	+	0	0	0	0	1	2	3	75	69	45	39	66	50	25	41	29
ENSG00000003402.19	CFLAR	protein_coding	chr2	201116104	201176687	+	3	5	3	3	4	1	7	607	528	496	428	467	505	241	456	320
ENSG00000003436.15	TFPI	protein_coding	chr2	187464230	187565760	-	4	8	0	0	3	1	13	703	612	534	320	413	301	97	140	110
ENSG00000003509.15	NDUFAF7	protein_coding	chr2	37231631	37253403	+	0	0	0	0	4	1	2	139	127	156	158	157	147	91	190	136
ENSG00000003756.16	RBM5	protein_coding	chr3	50088908	50119021	+	10	8	4	11	10	2	12	978	858	897	1037	1178	1187	656	1047	796
ENSG00000003987.13	MTMR7	protein_coding	chr8	17298030	17413528	-	0	0	0	0	0	0	0	0	0	0	0	0	0	0	0	1
ENSG00000003989.17	SLC7A2	protein_coding	chr8	17497088	17570573	+	1	0	0	0	0	0	1	62	56	46	6	30	25	14	11	15
ENSG00000004059.10	ARF5	protein_coding	chr7	127588345	127591705	+	9	15	5	10	18	10	25	341	354	258	329	365	390	201	285	207
ENSG00000004139.13	SARM1	protein_coding	chr17	28364356	28404049	+	0	0	5	9	0	0	5	275	246	242	256	269	268	81	108	72
ENSG00000004142.11	POLDIP2	protein_coding	chr17	28347177	28357522	-	4	5	10	11	23	16	11	526	507	475	446	455	483	267	431	344
ENSG00000004399.12	PLXND1	protein_coding	chr3	129555175	129606818	-	0	0	2	3	4	3	5	1080	1008	926	1639	1834	1715	827	1379	1033
ENSG00000004455.16	AK2	protein_coding	chr1	33007940	33080996	-	2	3	3	4	8	9	19	446	420	382	423	485	459	288	541	402
ENSG00000004468.12	CD38	protein_coding	chr4	15778275	15853230	+	0	0	0	0	0	0	0	1	0	0	0	0	0	0	0	0
ENSG00000004478.7	FKBP4	protein_coding	chr12	2794953	2805423	+	12	9	7	18	19	7	17	646	643	630	601	640	585	326	566	415
ENSG00000004487.15	KDM1A	protein_coding	chr1	23019448	23083689	+	6	3	3	1	6	5	5	651	596	593	602	642	654	379	596	465
ENSG00000004534.14	RBM6	protein_coding	chr3	49940007	50100045	+	2	2	0	2	6	5	14	704	682	644	693	814	751	466	743	567
ENSG00000004660.14	CAMKK1	protein_coding	chr17	3860315	3894891	-	1	3	0	0	9	10	1	85	64	79	80	82	63	129	217	183
ENSG00000004700.15	RECQL	protein_coding	chr12	21468911	21501669	-	2	4	2	1	7	5	4	331	308	299	271	333	317	237	466	345
ENSG00000004766.15	VPS50	protein_coding	chr7	93232340	93361121	+	0	0	0	0	0	0	3	145	147	130	140	161	129	78	159	90
ENSG00000004776.12	HSPB6	protein_coding	chr19	35754569	35758079	-	222	218	133	193	409	326	374	6336	6977	6495	5255	5143	5515	3688	6080	4488
ENSG00000004777.18	ARHGAP33	protein_coding	chr19	35774532	35788822	+	0	0	2	4	0	0	2	21	13	21	44	43	41	10	30	25
ENSG00000004779.9	NDUFAB1	protein_coding	chr16	23581002	23596356	-	6	12	2	5	13	12	8	182	180	182	218	202	209	121	220	185
ENSG00000004799.7	PDK4	protein_coding	chr7	95583499	95596491	-	0	0	0	0	0	0	0	4	6	7	7	10	7	0	2	0
ENSG00000004809.13	SLC22A16	protein_coding	chr6	110424687	110476641	-	0	0	0	0	0	0	0	0	0	0	0	0	0	0	0	0
ENSG00000004838.13	ZMYND10	protein_coding	chr3	50341110	50346852	-	0	0	0	0	0	0	0	3	0	5	3	3	3	4	1	1
ENSG00000004846.16	ABCB5	protein_coding	chr7	20615207	20777038	+	0	0	0	0	0	0	0	0	0	0	0	0	0	0	0	0
ENSG00000004848.7	ARX	protein_coding	chrX	25003694	25016420	-	0	0	0	0	0	0	0	0	0	0	0	0	0	0	0	0
ENSG00000004864.13	SLC25A13	protein_coding	chr7	96120220	96322147	-	0	0	2	4	1	4	4	107	90	99	101	112	103	53	97	77
ENSG00000004866.20	ST7	protein_coding	chr7	116953238	117230103	+	4	2	0	0	0	2	2	115	127	115	96	124	111	85	129	105
ENSG00000004897.11	CDC27	protein_coding	chr17	47117703	47189422	-	2	4	1	5	5	3	8	472	446	352	410	462	453	343	558	466
ENSG00000004939.13	SLC4A1	protein_coding	chr17	44248385	44268141	-	0	0	0	0	0	0	0	0	0	1	0	0	0	0	0	0
ENSG00000004948.13	CALCR	protein_coding	chr7	93424487	93574730	-	0	0	0	0	0	0	0	0	0	0	0	0	0	0	0	0
ENSG00000004961.14	HCCS	protein_coding	chrX	11111301	11123078	+	0	0	1	4	1	2	7	153	152	133	123	136	149	78	169	115
ENSG00000004975.11	DVL2	protein_coding	chr17	7225341	7234545	-	0	0	1	4	2	2	11	354	321	315	371	386	343	148	285	197
ENSG00000005001.9	PRSS22	protein_coding	chr16	2852727	2858170	-	0	0	0	0	0	0	0	0	0	0	0	0	0	0	0	0
ENSG00000005007.12	UPF1	protein_coding	chr19	18831938	18868236	+	2	0	2	0	0	1	13	822	771	689	806	920	866	475	745	599
ENSG00000005020.12	SKAP2	protein_coding	chr7	26667062	26995239	-	3	8	0	0	11	4	5	316	325	326	284	360	300	168	324	243
ENSG00000005022.5	SLC25A5	protein_coding	chrX	119468400	119471319	+	22	15	3	8	19	16	16	421	396	374	336	338	359	196	354	242
ENSG00000005059.15	MCUB	protein_coding	chr4	109560205	109688726	+	0	0	0	0	10	6	5	95	73	49	63	106	83	109	185	101
ENSG00000005073.5	HOXA11	protein_coding	chr7	27181510	27185223	-	0	0	0	0	0	0	0	2	1	0	0	0	0	0	1	1
ENSG00000005075.15	POLR2J	protein_coding	chr7	102473118	102478907	-	26	27	34	32	64	45	33	484	480	453	541	520	526	324	563	397
ENSG00000005100.12	DHX33	protein_coding	chr17	5440912	5469060	-	1	6	1	3	1	0	4	189	202	174	213	202	208	100	171	148
ENSG00000005102.12	MEOX1	protein_coding	chr17	43640388	43661954	-	0	0	0	0	0	0	0	2	0	0	0	2	0	5	10	8
ENSG00000005108.15	THSD7A	protein_coding	chr7	11370357	11832198	-	0	0	0	0	0	0	0	7	7	7	7	20	13	3	4	8
ENSG00000005156.11	LIG3	protein_coding	chr17	34980494	35009743	+	0	0	6	1	4	3	10	204	177	173	211	232	190	147	242	180
ENSG00000005175.9	RPAP3	protein_coding	chr12	47661249	47706061	-	1	2	1	6	11	4	2	245	217	221	230	262	253	150	228	173
ENSG00000005187.11	ACSM3	protein_coding	chr16	20610243	20797581	+	0	0	0	0	0	0	0	3	1	2	0	1	0	1	4	4
ENSG00000005189.19	AC004381.6	protein_coding	chr16	20806429	20849668	+	0	0	0	0	0	0	0	10	8	9	7	15	13	3	9	7
ENSG00000005194.14	CIAPIN1	protein_coding	chr16	57428169	57447528	-	0	3	1	3	8	8	7	211	189	198	188	184	217	134	217	192
ENSG00000005206.16	SPPL2B	protein_coding	chr19	2328615	2354806	+	0	0	1	0	0	0	1	164	134	125	185	187	190	111	252	153
ENSG00000005238.19	FAM214B	protein_coding	chr9	35104112	35116341	-	0	0	1	8	3	12	8	266	243	218	417	409	415	325	540	433
ENSG00000005243.9	COPZ2	protein_coding	chr17	48026167	48038030	-	6	9	15	16	27	16	24	299	288	264	371	338	340	302	509	341
ENSG00000005249.12	PRKAR2B	protein_coding	chr7	107044649	107161811	+	0	0	0	0	0	0	0	16	16	13	21	23	24	8	2	6
ENSG00000005302.17	MSL3	protein_coding	chrX	11758159	11775753	+	0	0	7	6	6	1	3	190	175	174	177	183	172	94	164	146
ENSG00000005339.14	CREBBP	protein_coding	chr16	3725054	3880726	-	4	1	5	5	5	3	27	1797	1698	1602	1609	1816	1865	1043	1915	1559
ENSG00000005379.15	TSPOAP1	protein_coding	chr17	58301228	58328760	-	0	0	0	0	0	0	0	10	10	13	81	97	126	2	8	4
ENSG00000005381.7	MPO	protein_coding	chr17	58269856	58280935	-	0	0	0	0	0	0	0	1	4	4	2	3	2	1	2	0
ENSG00000005421.8	PON1	protein_coding	chr7	95297676	95324707	-	0	0	0	0	0	0	0	0	0	0	0	0	0	0	0	0
ENSG00000005436.13	GCFC2	protein_coding	chr2	75652000	75710989	-	0	0	0	0	8	2	0	128	109	92	96	110	103	43	82	57
ENSG00000005448.16	WDR54	protein_coding	chr2	74421678	74425755	+	0	0	3	1	2	7	4	38	46	52	36	53	46	36	71	58
ENSG00000005469.11	CROT	protein_coding	chr7	87345681	87399795	+	0	0	0	0	1	1	4	145	161	150	130	161	136	44	85	87
ENSG00000005471.15	ABCB4	protein_coding	chr7	87401697	87480435	-	0	0	0	0	0	0	0	2	2	4	0	1	1	0	0	0
ENSG00000005483.20	KMT2E	protein_coding	chr7	105014179	105114361	+	1	1	1	5	2	4	15	1037	885	751	947	1057	968	634	1087	849
ENSG00000005486.16	RHBDD2	protein_coding	chr7	75842602	75888926	+	1	7	4	1	8	6	9	139	171	151	131	180	144	128	198	165
ENSG00000005513.9	SOX8	protein_coding	chr16	981808	986979	+	0	0	0	0	0	0	0	1	0	2	0	1	0	1	3	1
ENSG00000005700.14	IBTK	protein_coding	chr6	82169983	82247754	-	5	3	3	2	6	7	7	625	544	508	584	649	606	464	806	694
ENSG00000005801.16	ZNF195	protein_coding	chr11	3339261	3379222	-	3	1	0	0	0	0	1	72	76	75	98	99	81	55	95	66
ENSG00000005810.17	MYCBP2	protein_coding	chr13	77044655	77327050	-	3	4	5	5	11	3	12	988	856	728	811	885	1017	422	700	594
ENSG00000005812.10	FBXL3	protein_coding	chr13	76992598	77027195	-	0	0	0	0	1	1	10	340	326	325	378	434	388	269	447	336
ENSG00000005844.17	ITGAL	protein_coding	chr16	30472658	30523185	+	0	0	0	0	0	0	0	0	0	0	0	0	0	0	0	0
ENSG00000005882.11	PDK2	protein_coding	chr17	50094737	50112152	+	0	0	10	8	15	6	10	280	307	291	281	309	332	163	294	185
ENSG00000005884.17	ITGA3	protein_coding	chr17	50055968	50090481	+	2	6	17	6	8	9	38	2723	2817	2440	4009	3873	4081	972	1628	1274
ENSG00000005889.15	ZFX	protein_coding	chrX	24149173	24216255	+	1	3	1	1	3	6	7	350	329	296	300	383	400	179	369	281
ENSG00000005893.15	LAMP2	protein_coding	chrX	120427827	120469365	-	2	3	7	1	5	3	7	901	838	809	815	930	913	589	917	704
ENSG00000005961.17	ITGA2B	protein_coding	chr17	44372180	44389505	-	0	0	0	0	1	3	0	3	3	7	6	2	4	1	2	3
ENSG00000005981.12	ASB4	protein_coding	chr7	95478444	95540232	+	0	0	0	0	0	0	0	0	0	0	0	0	0	0	0	0
ENSG00000006007.11	GDE1	protein_coding	chr16	19501689	19522145	-	6	4	3	9	13	8	19	414	416	411	300	304	344	207	370	275
ENSG00000006015.17	C19orf60	protein_coding	chr19	18588685	18592336	+	13	11	9	12	8	11	6	121	147	129	145	149	148	92	144	114
ENSG00000006016.10	CRLF1	protein_coding	chr19	18572220	18607741	-	24	15	9	15	30	23	30	433	371	381	568	777	629	1223	1957	1358
ENSG00000006025.11	OSBPL7	protein_coding	chr17	47807372	47821834	-	0	0	0	0	0	0	0	52	39	45	73	82	64	48	65	56
ENSG00000006042.11	TMEM98	protein_coding	chr17	32927910	32945106	+	7	5	7	6	9	12	8	374	356	347	406	510	440	142	221	203
ENSG00000006047.12	YBX2	protein_coding	chr17	7288252	7294615	-	0	0	0	0	0	0	0	0	0	0	1	0	0	0	1	0
ENSG00000006059.3	KRT33A	protein_coding	chr17	41346092	41350812	-	0	0	0	0	0	0	0	0	0	0	0	0	0	0	0	0
ENSG00000006062.14	MAP3K14	protein_coding	chr17	45263121	45317040	-	1	2	0	0	0	0	1	69	56	77	52	58	79	51	68	46
ENSG00000006071.12	ABCC8	protein_coding	chr11	17392885	17476845	-	0	0	0	0	0	0	0	0	0	0	0	0	0	0	0	0
ENSG00000006116.3	CACNG3	protein_coding	chr16	24255553	24362801	+	0	0	0	0	0	0	0	0	0	0	0	0	0	0	0	0
ENSG00000006118.14	TMEM132A	protein_coding	chr11	60924463	60937159	+	2	1	1	4	5	1	5	517	402	454	383	503	464	343	580	455
ENSG00000006125.17	AP2B1	protein_coding	chr17	35578046	35726409	+	11	12	17	12	33	25	24	1536	1378	1236	1459	1672	1572	918	1459	1204
ENSG00000006128.11	TAC1	protein_coding	chr7	97731908	97740472	+	0	0	0	0	0	0	0	0	1	1	0	0	0	2	0	3
ENSG00000006194.9	ZNF263	protein_coding	chr16	3263800	3301401	+	3	1	3	1	2	3	8	261	269	249	246	300	315	172	307	247
ENSG00000006210.6	CX3CL1	protein_coding	chr16	57372458	57385048	+	0	0	0	0	3	1	0	2	2	0	2	3	3	2	5	0
ENSG00000006282.20	SPATA20	protein_coding	chr17	50543058	50555852	+	4	1	4	1	7	9	5	344	293	277	301	330	352	107	190	147
ENSG00000006283.17	CACNA1G	protein_coding	chr17	50561068	50627474	+	0	0	0	0	0	0	0	1	1	0	5	3	3	0	3	2
ENSG00000006327.13	TNFRSF12A	protein_coding	chr16	3018445	3022383	+	2	1	13	6	18	21	22	328	310	309	438	489	461	515	840	616
ENSG00000006377.10	DLX6	protein_coding	chr7	97005548	97011039	+	0	0	0	0	0	0	0	0	0	0	0	0	0	0	0	0
ENSG00000006432.15	MAP3K9	protein_coding	chr14	70722526	70809534	-	0	0	0	0	0	0	0	9	16	14	3	2	2	3	9	4
ENSG00000006451.7	RALA	protein_coding	chr7	39623483	39708124	+	54	41	52	47	141	136	124	1566	1434	1331	1054	1233	1107	2042	3054	2420
ENSG00000006453.13	BAIAP2L1	protein_coding	chr7	98291651	98401068	-	3	0	5	7	2	5	0	83	72	67	96	115	112	69	114	111
ENSG00000006459.10	KDM7A	protein_coding	chr7	140084746	140177035	-	0	0	0	0	1	0	0	93	104	89	164	204	193	99	198	149
ENSG00000006468.13	ETV1	protein_coding	chr7	13891228	13991425	-	1	1	0	0	0	0	1	28	30	18	33	46	35	12	20	16
ENSG00000006530.15	AGK	protein_coding	chr7	141551189	141655244	+	6	9	1	1	4	5	0	152	136	128	156	157	164	95	140	104
ENSG00000006534.15	ALDH3B1	protein_coding	chr11	68008578	68029282	+	0	0	0	2	1	1	4	199	171	176	224	251	217	32	86	50
ENSG00000006555.10	TTC22	protein_coding	chr1	54779712	54801267	-	0	0	0	0	0	0	0	0	0	0	0	0	0	0	0	0
ENSG00000006576.16	PHTF2	protein_coding	chr7	77798792	77957503	+	0	1	1	3	0	0	3	261	277	234	377	390	419	261	454	362
ENSG00000006606.8	CCL26	protein_coding	chr7	75769533	75789896	-	1	1	0	0	0	0	0	4	1	2	0	4	3	2	3	2
ENSG00000006607.13	FARP2	protein_coding	chr2	241356243	241494841	+	2	1	3	1	0	0	6	253	272	210	344	308	365	157	251	193
ENSG00000006611.15	USH1C	protein_coding	chr11	17493895	17544416	-	0	0	0	0	0	0	0	0	0	0	0	0	0	0	0	0
ENSG00000006625.17	GGCT	protein_coding	chr7	30496621	30504844	-	1	1	1	0	2	4	2	43	50	46	32	32	29	20	33	35
ENSG00000006634.7	DBF4	protein_coding	chr7	87876216	87909541	+	0	0	0	0	0	0	0	36	48	56	42	45	41	12	36	33
ENSG00000006638.11	TBXA2R	protein_coding	chr19	3594506	3606840	-	0	0	0	0	0	0	0	22	18	16	16	28	28	8	14	13
ENSG00000006652.13	IFRD1	protein_coding	chr7	112422968	112481017	+	2	1	3	12	4	4	29	530	485	480	441	522	427	402	696	485
ENSG00000006659.12	LGALS14	protein_coding	chr19	39704306	39709444	+	0	0	0	0	0	0	0	0	0	0	0	0	0	0	0	0
ENSG00000006695.10	COX10	protein_coding	chr17	14069496	14208677	+	0	0	0	0	0	0	2	123	106	119	112	112	91	60	97	84
ENSG00000006704.10	GTF2IRD1	protein_coding	chr7	74453790	74602604	+	1	1	3	5	2	2	5	128	137	127	138	153	167	116	163	113
ENSG00000006712.14	PAF1	protein_coding	chr19	39385852	39391195	-	17	18	13	13	26	23	35	614	548	504	544	600	632	331	576	445
ENSG00000006715.15	VPS41	protein_coding	chr7	38722963	38932394	-	7	9	2	3	6	4	16	1100	1061	961	1110	1222	1209	581	959	818
ENSG00000006740.16	ARHGAP44	protein_coding	chr17	12789539	12991643	+	0	0	0	0	0	0	0	11	16	10	20	15	14	2	14	8
ENSG00000006744.18	ELAC2	protein_coding	chr17	12992391	13018187	-	4	3	3	4	6	6	12	500	498	446	439	458	498	261	405	330
ENSG00000006747.14	SCIN	protein_coding	chr7	12570577	12660179	+	0	0	0	0	0	0	0	0	0	0	1	1	2	0	0	0
ENSG00000006756.15	ARSD	protein_coding	chrX	2903970	2929351	-	0	0	2	5	3	0	0	201	154	149	169	187	173	45	105	113
ENSG00000006757.11	PNPLA4	protein_coding	chrX	7898247	7927739	-	0	2	3	5	2	6	4	102	91	74	108	101	98	55	69	48
ENSG00000006788.13	MYH13	protein_coding	chr17	10300865	10373130	-	0	0	1	0	0	0	0	0	1	1	1	1	0	0	2	0
ENSG00000006831.9	ADIPOR2	protein_coding	chr12	1688574	1788678	+	0	0	2	2	6	4	7	471	407	393	411	424	424	291	509	406
ENSG00000006837.11	CDKL3	protein_coding	chr5	134286350	134371047	-	0	0	0	0	0	0	0	2	0	6	3	4	0	3	9	2
ENSG00000007001.12	UPP2	protein_coding	chr2	157876702	158136154	+	0	0	0	0	0	0	0	0	1	0	0	1	0	0	0	0
ENSG00000007038.10	PRSS21	protein_coding	chr16	2817180	2826304	+	0	0	0	0	0	0	0	0	0	0	0	0	0	0	0	0
ENSG00000007047.14	MARK4	protein_coding	chr19	45079288	45305283	+	4	3	2	7	9	6	15	483	409	451	578	560	603	278	500	406
ENSG00000007062.11	PROM1	protein_coding	chr4	15963076	16084378	-	0	0	0	0	0	0	0	0	1	0	0	1	0	0	0	0
ENSG00000007080.10	CCDC124	protein_coding	chr19	17933016	17943991	+	30	45	16	13	28	36	44	604	564	551	591	646	593	403	656	493
ENSG00000007129.17	CEACAM21	protein_coding	chr19	41549518	41586844	+	0	0	0	0	0	0	0	0	0	0	0	0	0	0	0	0
ENSG00000007168.12	PAFAH1B1	protein_coding	chr17	2593210	2685615	+	12	5	8	5	19	17	24	978	952	826	1084	1188	1195	720	1219	949
ENSG00000007171.16	NOS2	protein_coding	chr17	27756766	27800499	-	0	0	0	0	0	0	0	0	0	1	1	1	0	0	0	0
ENSG00000007174.17	DNAH9	protein_coding	chr17	11598431	11969748	+	0	0	0	0	0	0	0	0	0	0	0	0	1	0	0	0
ENSG00000007202.14	KIAA0100	protein_coding	chr17	28614440	28645454	-	8	2	18	14	24	15	37	1584	1559	1453	1328	1420	1413	1001	1576	1248
ENSG00000007216.14	SLC13A2	protein_coding	chr17	28473293	28497781	+	0	0	0	0	0	0	0	0	0	0	0	0	0	0	0	0
ENSG00000007237.18	GAS7	protein_coding	chr17	9910609	10198551	-	0	0	0	0	5	5	2	116	107	94	73	107	92	82	173	132
ENSG00000007255.10	TRAPPC6A	protein_coding	chr19	45162928	45178237	-	2	6	0	0	1	5	0	45	45	34	45	39	34	23	40	34
ENSG00000007264.14	MATK	protein_coding	chr19	3777970	3802129	-	0	0	0	0	0	0	0	0	0	0	0	0	0	0	0	0
ENSG00000007306.14	CEACAM7	protein_coding	chr19	41673307	41706976	-	0	1	0	0	0	0	0	0	0	0	0	0	0	0	0	0
ENSG00000007312.12	CD79B	protein_coding	chr17	63928740	63932354	-	0	0	0	0	0	0	0	0	1	0	0	0	0	0	0	0
ENSG00000007314.12	SCN4A	protein_coding	chr17	63938554	63972918	-	0	0	0	0	0	0	0	3	0	0	0	0	0	0	0	0
ENSG00000007341.18	ST7L	protein_coding	chr1	112523518	112620825	-	0	0	1	0	1	1	5	133	132	115	129	149	153	78	123	103
ENSG00000007350.16	TKTL1	protein_coding	chrX	154295671	154330350	+	0	0	0	0	0	0	0	0	0	0	0	0	0	0	0	0
ENSG00000007372.21	PAX6	protein_coding	chr11	31784779	31818062	-	0	0	0	0	0	0	0	0	1	0	0	0	0	1	3	2
ENSG00000007376.7	RPUSD1	protein_coding	chr16	784974	788397	-	0	0	3	1	0	0	3	113	105	85	104	90	113	57	94	60
ENSG00000007384.15	RHBDF1	protein_coding	chr16	58059	76355	-	0	0	0	1	1	2	6	265	267	264	288	270	330	141	267	184
ENSG00000007392.16	LUC7L	protein_coding	chr16	188969	229463	-	2	2	6	8	6	7	7	314	253	268	311	343	330	173	293	226
ENSG00000007402.11	CACNA2D2	protein_coding	chr3	50362799	50504244	-	0	0	0	0	0	0	0	3	0	3	4	7	5	0	2	0
ENSG00000007516.13	BAIAP3	protein_coding	chr16	1333601	1349441	+	0	0	0	0	0	2	0	4	3	3	6	10	6	3	8	3
ENSG00000007520.3	TSR3	protein_coding	chr16	1349240	1351911	-	27	12	16	29	44	29	38	491	466	454	542	571	550	333	559	398
ENSG00000007541.16	PIGQ	protein_coding	chr16	566995	584136	+	2	3	5	1	5	1	1	83	67	60	86	99	91	58	101	72
ENSG00000007545.15	CRAMP1	protein_coding	chr16	1612325	1677908	+	3	1	0	0	1	0	2	104	91	78	95	122	101	48	96	71
ENSG00000007866.19	TEAD3	protein_coding	chr6	35473597	35497076	-	2	3	3	2	4	4	11	519	499	458	614	646	635	462	819	651
ENSG00000007908.15	SELE	protein_coding	chr1	169722641	169764705	-	0	0	0	0	0	0	0	0	0	0	0	0	0	0	0	0
ENSG00000007923.15	DNAJC11	protein_coding	chr1	6634168	6701924	-	0	1	4	10	7	5	4	480	485	471	461	528	524	245	447	364
ENSG00000007933.12	FMO3	protein_coding	chr1	171090877	171117819	+	0	0	0	0	0	0	0	2	1	2	1	0	1	0	0	0
ENSG00000007944.14	MYLIP	protein_coding	chr6	16129125	16148248	+	0	0	0	0	3	0	1	84	77	67	70	77	63	31	26	32
ENSG00000007952.17	NOX1	protein_coding	chrX	100843324	100874345	-	0	0	0	0	0	0	0	9	6	4	4	1	2	1	1	1
ENSG00000007968.6	E2F2	protein_coding	chr1	23506430	23531220	-	0	0	0	0	0	0	0	0	0	0	0	0	0	0	0	1
ENSG00000008018.8	PSMB1	protein_coding	chr6	170535117	170553341	-	16	27	5	7	26	24	15	504	472	472	496	529	503	320	558	411
ENSG00000008056.13	SYN1	protein_coding	chrX	47571898	47619943	-	0	0	0	0	0	0	0	5	3	11	20	12	20	6	7	3
ENSG00000008083.13	JARID2	protein_coding	chr6	15246296	15522040	+	0	0	0	0	5	0	1	236	196	191	223	263	228	140	294	223
ENSG00000008086.11	CDKL5	protein_coding	chrX	18425583	18653629	+	0	0	0	0	2	0	1	69	55	52	81	99	118	69	157	120
ENSG00000008118.9	CAMK1G	protein_coding	chr1	209583717	209613938	+	0	0	0	0	0	0	0	3	4	0	12	12	10	1	1	1
ENSG00000008128.22	CDK11A	protein_coding	chr1	1702730	1724324	-	1	2	0	0	0	0	0	1	3	1	3	2	2	1	1	3
ENSG00000008130.15	NADK	protein_coding	chr1	1751232	1780457	-	1	1	8	3	5	9	9	371	401	383	390	445	426	214	373	255
ENSG00000008196.12	TFAP2B	protein_coding	chr6	50818723	50847613	+	0	0	0	0	0	0	0	0	0	0	0	0	0	0	0	0
ENSG00000008197.4	TFAP2D	protein_coding	chr6	50713828	50772988	+	0	0	0	0	0	0	0	0	0	0	0	0	0	0	0	0
ENSG00000008226.19	DLEC1	protein_coding	chr3	38039205	38124025	+	0	0	0	0	0	2	1	1	2	5	3	7	7	2	1	1
ENSG00000008256.15	CYTH3	protein_coding	chr7	6161776	6272644	-	6	11	1	3	2	4	8	707	689	657	883	887	935	444	759	606
ENSG00000008277.14	ADAM22	protein_coding	chr7	87934143	88202889	+	4	2	0	0	0	0	0	4	4	7	3	11	11	3	4	2
ENSG00000008282.8	SYPL1	protein_coding	chr7	106090503	106112576	-	0	0	0	0	6	1	4	226	230	221	208	256	232	111	201	159
ENSG00000008283.15	CYB561	protein_coding	chr17	63432304	63446378	-	2	4	1	2	2	1	2	110	107	125	136	153	156	86	140	98
ENSG00000008294.20	SPAG9	protein_coding	chr17	50962174	51120865	-	12	8	10	10	3	5	24	1284	1085	986	1534	1718	1633	788	1409	1073
ENSG00000008300.16	CELSR3	protein_coding	chr3	48636469	48662915	-	0	0	0	0	0	0	0	30	18	13	26	19	19	21	20	19
ENSG00000008311.14	AASS	protein_coding	chr7	122075647	122144280	-	0	0	0	0	0	0	3	284	216	242	198	201	222	60	102	106
ENSG00000008323.15	PLEKHG6	protein_coding	chr12	6310436	6328506	+	0	0	0	0	0	0	0	0	0	0	0	0	0	0	0	1
ENSG00000008324.11	SS18L2	protein_coding	chr3	42581840	42595114	+	0	0	0	0	0	0	1	21	19	16	20	23	13	13	21	9
ENSG00000008382.15	MPND	protein_coding	chr19	4343527	4360086	+	0	0	1	7	2	0	8	70	79	68	79	89	80	46	74	72
ENSG00000008394.12	MGST1	protein_coding	chr12	16347142	16609259	+	18	25	22	20	33	30	31	1181	1128	984	791	786	779	384	586	424
ENSG00000008405.11	CRY1	protein_coding	chr12	106991364	107093829	-	0	0	0	0	9	3	3	143	152	125	143	150	139	123	199	173
ENSG00000008438.4	PGLYRP1	protein_coding	chr19	46019153	46023065	-	0	0	0	0	0	0	0	0	0	0	0	0	0	0	0	0
ENSG00000008441.16	NFIX	protein_coding	chr19	12995608	13098796	+	14	34	17	25	39	26	77	3516	3486	3287	2863	3223	3118	1971	3025	2444
ENSG00000008513.14	ST3GAL1	protein_coding	chr8	133454848	133571940	-	10	10	4	6	11	10	30	2240	2076	1875	2810	3434	3182	490	757	629
ENSG00000008516.16	MMP25	protein_coding	chr16	3046681	3060726	+	0	0	0	0	0	0	0	0	1	0	2	1	0	0	3	4
ENSG00000008517.16	IL32	protein_coding	chr16	3065297	3082192	+	6	7	15	5	13	12	12	221	213	191	246	267	207	281	477	347
ENSG00000008710.19	PKD1	protein_coding	chr16	2088710	2135898	-	0	1	6	6	8	5	17	1463	1363	1273	1876	2069	2062	1546	2570	2000
ENSG00000008735.13	MAPK8IP2	protein_coding	chr22	50600685	50613981	+	0	0	0	0	0	0	0	25	16	22	12	16	12	6	17	22
ENSG00000008838.19	MED24	protein_coding	chr17	40019097	40061215	-	0	0	17	3	4	1	7	405	346	323	371	415	403	179	353	272
ENSG00000008853.16	RHOBTB2	protein_coding	chr8	22987417	23020199	+	3	3	0	0	3	1	5	213	170	172	212	194	248	69	115	82
ENSG00000008869.11	HEATR5B	protein_coding	chr2	36968383	37084342	-	0	0	0	1	0	0	3	208	182	189	178	183	202	120	198	157
ENSG00000008952.16	SEC62	protein_coding	chr3	169966635	169998373	+	4	9	17	16	15	19	39	1752	1682	1536	1562	1701	1715	1015	1843	1474
ENSG00000008988.9	RPS20	protein_coding	chr8	56067295	56074581	-	109	136	184	126	280	211	205	1740	1720	1549	1630	1821	1716	1132	1754	1256
ENSG00000009307.15	CSDE1	protein_coding	chr1	114716913	114758676	-	48	45	41	52	78	69	138	3538	3363	3129	3120	3441	3343	2088	3363	2542
ENSG00000009335.17	UBE3C	protein_coding	chr7	157138913	157269372	+	9	5	7	9	7	5	16	857	791	762	895	955	938	546	853	702
ENSG00000009413.15	REV3L	protein_coding	chr6	111299028	111483715	-	2	2	0	0	0	0	8	737	598	552	502	534	564	242	390	315
ENSG00000009694.13	TENM1	protein_coding	chrX	124375903	124963817	-	0	0	0	0	0	0	0	0	0	0	0	0	0	0	0	0
ENSG00000009709.11	PAX7	protein_coding	chr1	18631006	18748866	+	0	0	0	0	0	0	0	0	0	0	0	0	0	0	0	0
ENSG00000009724.16	MASP2	protein_coding	chr1	11026523	11047233	-	0	0	0	0	0	0	0	0	0	0	0	0	0	0	0	0
ENSG00000009765.14	IYD	protein_coding	chr6	150368892	150405969	+	0	0	0	0	0	0	0	0	0	0	0	0	0	0	0	0
ENSG00000009780.15	FAM76A	protein_coding	chr1	27725979	27763122	+	3	1	0	0	3	1	3	126	106	96	93	96	113	67	116	64
ENSG00000009790.14	TRAF3IP3	protein_coding	chr1	209756032	209782320	+	0	0	0	0	0	0	0	0	0	0	0	0	0	0	0	0
ENSG00000009830.11	POMT2	protein_coding	chr14	77274956	77320884	-	5	2	1	2	3	1	3	160	194	184	181	194	200	161	222	197
ENSG00000009844.15	VTA1	protein_coding	chr6	142147162	142224689	+	1	0	1	1	0	3	6	365	366	279	307	325	326	174	317	250
ENSG00000009950.15	MLXIPL	protein_coding	chr7	73593194	73624543	-	0	0	0	0	0	0	0	8	5	5	5	1	3	2	1	0
ENSG00000009954.10	BAZ1B	protein_coding	chr7	73440398	73522278	-	21	14	13	25	34	28	36	1621	1508	1383	1397	1642	1620	865	1413	1117
ENSG00000010017.12	RANBP9	protein_coding	chr6	13621498	13711564	-	8	9	1	6	11	11	16	758	755	777	649	666	686	520	921	733
ENSG00000010030.13	ETV7	protein_coding	chr6	36354091	36387800	-	0	0	0	0	0	0	0	26	13	18	8	8	3	2	5	6
ENSG00000010072.15	SPRTN	protein_coding	chr1	231337104	231355023	+	0	0	0	0	0	0	2	88	83	90	96	110	89	60	111	71
ENSG00000010165.19	METTL13	protein_coding	chr1	171781664	171814023	+	0	1	1	1	1	2	0	168	182	157	166	176	179	100	131	107
ENSG00000010219.13	DYRK4	protein_coding	chr12	4562204	4615302	+	0	2	7	2	1	0	5	111	129	107	108	122	103	63	138	89
ENSG00000010244.18	ZNF207	protein_coding	chr17	32350117	32381886	+	5	1	1	8	12	5	18	612	499	502	591	639	611	372	599	476
ENSG00000010256.10	UQCRC1	protein_coding	chr3	48599002	48610976	-	9	9	4	3	14	5	34	423	327	358	374	394	379	284	521	402
ENSG00000010270.13	STARD3NL	protein_coding	chr7	38178222	38230671	+	2	2	1	2	12	7	11	164	179	143	150	170	176	138	192	160
ENSG00000010278.12	CD9	protein_coding	chr12	6199715	6238271	+	0	1	6	8	12	1	8	490	528	479	598	648	655	333	573	402
ENSG00000010282.14	HHATL	protein_coding	chr3	42692663	42702827	-	0	0	0	0	0	0	0	0	0	0	0	0	0	0	0	0
ENSG00000010292.12	NCAPD2	protein_coding	chr12	6493356	6531955	+	7	7	2	3	11	8	6	468	462	432	479	595	546	281	515	372
ENSG00000010295.19	IFFO1	protein_coding	chr12	6538375	6556083	-	9	2	4	1	6	4	2	262	261	263	248	287	293	107	209	114
ENSG00000010310.8	GIPR	protein_coding	chr19	45668244	45683724	+	0	0	0	0	0	0	1	2	6	4	11	9	5	1	6	4
ENSG00000010318.20	PHF7	protein_coding	chr3	52410657	52423641	+	1	0	1	0	1	2	1	31	27	32	21	26	29	15	38	17
ENSG00000010319.6	SEMA3G	protein_coding	chr3	52433053	52445085	-	0	0	0	0	0	0	0	0	0	0	0	0	0	0	1	0
ENSG00000010322.15	NISCH	protein_coding	chr3	52455118	52493071	+	0	0	8	4	6	10	19	811	761	735	780	909	866	487	811	650
ENSG00000010327.10	STAB1	protein_coding	chr3	52495338	52524495	+	0	4	0	0	0	0	0	2	8	2	1	5	3	2	1	2
ENSG00000010361.13	FUZ	protein_coding	chr19	49806869	49817376	-	0	0	0	1	4	1	1	38	46	34	28	43	41	24	29	13
ENSG00000010379.15	SLC6A13	protein_coding	chr12	220621	262873	-	0	0	0	0	0	0	0	1	2	1	1	1	0	0	0	0
ENSG00000010404.17	IDS	protein_coding	chrX	149476990	149521096	-	4	6	2	10	4	2	6	330	352	317	306	378	365	281	550	427
ENSG00000010438.16	PRSS3	protein_coding	chr9	33750466	33799231	+	1	5	6	9	5	8	1	91	77	56	27	31	25	25	52	41
ENSG00000010539.11	ZNF200	protein_coding	chr16	3222325	3236221	-	0	0	0	0	0	0	0	55	42	36	53	46	48	33	66	48
ENSG00000010610.9	CD4	protein_coding	chr12	6786858	6820808	+	0	0	0	0	0	0	0	2	2	0	2	3	3	0	0	0
ENSG00000010626.14	LRRC23	protein_coding	chr12	6873569	6914243	+	4	1	0	0	6	8	0	75	72	49	97	89	69	49	80	69
ENSG00000010671.15	BTK	protein_coding	chrX	101349447	101390796	-	0	0	0	0	0	0	0	0	0	0	1	0	0	0	0	0
ENSG00000010704.18	HFE	protein_coding	chr6	26087281	26098343	+	0	0	0	0	0	0	3	138	134	151	143	153	135	65	130	87
ENSG00000010803.16	SCMH1	protein_coding	chr1	41027200	41242154	-	5	2	3	2	0	1	7	290	339	257	337	380	322	192	405	281
ENSG00000010810.17	FYN	protein_coding	chr6	111660332	111873452	-	10	15	19	20	11	18	15	878	903	878	820	1018	896	554	921	705
ENSG00000010818.9	HIVEP2	protein_coding	chr6	142751467	142956698	-	0	0	13	7	2	0	11	601	527	448	515	619	526	406	758	627
ENSG00000010932.16	FMO1	protein_coding	chr1	171248471	171285978	+	0	0	0	0	0	0	0	2	3	3	0	0	0	0	0	0
ENSG00000011007.12	ELOA	protein_coding	chr1	23743155	23762059	+	4	1	7	0	10	8	19	635	584	562	578	594	576	368	621	544
ENSG00000011009.10	LYPLA2	protein_coding	chr1	23790970	23795539	+	0	0	1	7	2	1	5	136	148	106	121	114	121	69	128	99
ENSG00000011021.21	CLCN6	protein_coding	chr1	11806096	11843144	+	1	2	0	0	3	4	7	285	256	241	228	263	259	128	227	182
ENSG00000011028.13	MRC2	protein_coding	chr17	62627401	62693597	+	1	3	3	8	12	6	55	5020	4739	4515	5620	6631	5776	6633	10645	8718
ENSG00000011052.21	NME1-NME2	protein_coding	chr17	51153590	51171744	+	0	0	0	0	0	0	0	0	0	0	0	0	0	0	0	0
ENSG00000011083.8	SLC6A7	protein_coding	chr5	150189957	150222788	+	0	0	0	0	0	0	0	0	1	0	0	0	0	0	0	0
ENSG00000011105.12	TSPAN9	protein_coding	chr12	3077355	3286564	+	0	0	0	0	0	3	4	536	536	495	544	614	598	193	326	229
ENSG00000011114.14	BTBD7	protein_coding	chr14	93237550	93333092	-	3	1	2	1	9	1	3	375	453	376	499	572	599	306	625	416
ENSG00000011132.11	APBA3	protein_coding	chr19	3750819	3761699	-	0	0	0	0	3	2	1	57	70	46	71	51	62	49	82	76
ENSG00000011143.16	MKS1	protein_coding	chr17	58205437	58219605	-	0	0	1	1	0	0	0	60	64	47	53	64	62	34	64	39
ENSG00000011198.7	ABHD5	protein_coding	chr3	43690113	43734371	+	3	2	0	0	0	0	1	126	117	121	111	125	144	53	116	85
ENSG00000011201.11	ANOS1	protein_coding	chrX	8528874	8732186	-	0	0	0	0	0	0	0	3	7	3	1	3	1	14	26	22
ENSG00000011243.17	AKAP8L	protein_coding	chr19	15380048	15419141	-	0	0	2	0	5	10	9	387	347	384	414	429	427	243	501	376
ENSG00000011258.15	MBTD1	protein_coding	chr17	51177425	51260163	-	0	0	0	0	0	0	0	84	80	81	107	111	78	56	102	61
ENSG00000011260.13	UTP18	protein_coding	chr17	51260528	51297936	+	2	6	3	6	3	9	1	251	201	218	182	206	204	137	202	178
ENSG00000011275.18	RNF216	protein_coding	chr7	5620047	5781739	-	5	3	0	3	4	1	7	604	533	541	565	648	606	399	662	513
ENSG00000011295.15	TTC19	protein_coding	chr17	15999380	16045015	+	0	0	4	1	4	5	2	292	297	289	267	314	266	137	216	174
ENSG00000011304.19	PTBP1	protein_coding	chr19	797075	812327	+	5	9	15	14	7	14	20	1269	1213	1205	1138	1198	1267	802	1390	1053
ENSG00000011332.19	DPF1	protein_coding	chr19	38211006	38229714	-	0	0	0	0	0	0	3	7	17	10	4	12	11	2	8	6
ENSG00000011347.9	SYT7	protein_coding	chr11	61515313	61581148	-	0	0	0	0	0	0	3	80	75	61	11	3	12	78	134	115
ENSG00000011376.9	LARS2	protein_coding	chr3	45388506	45549421	+	0	0	0	0	1	1	1	180	179	153	170	212	183	71	132	103
ENSG00000011405.13	PIK3C2A	protein_coding	chr11	17077730	17207983	-	0	0	1	0	1	2	8	783	681	614	614	662	649	356	607	536
ENSG00000011422.11	PLAUR	protein_coding	chr19	43646095	43670547	-	1	6	1	0	6	3	8	176	171	172	157	165	119	286	487	338
ENSG00000011426.10	ANLN	protein_coding	chr7	36389806	36453791	+	0	0	0	0	1	1	0	69	67	63	153	134	148	14	42	54
ENSG00000011451.17	WIZ	protein_coding	chr19	15419980	15449951	-	19	15	10	7	18	10	15	623	672	589	718	753	710	427	720	542
ENSG00000011454.16	RABGAP1	protein_coding	chr9	122940833	123104866	+	9	5	2	2	12	7	15	1194	1090	993	997	1104	1102	424	632	581
ENSG00000011465.16	DCN	protein_coding	chr12	91140484	91183123	-	12	17	18	10	21	21	61	2643	2564	2452	1787	2029	1965	1089	1692	1301
ENSG00000011478.11	QPCTL	protein_coding	chr19	45692483	45703989	+	0	0	0	0	1	1	3	67	43	55	54	55	59	50	69	59
ENSG00000011485.14	PPP5C	protein_coding	chr19	46346994	46392981	+	4	3	8	5	17	13	12	464	434	433	516	575	555	321	525	407
ENSG00000011523.13	CEP68	protein_coding	chr2	65056366	65087004	+	0	0	4	1	0	0	2	218	217	148	216	252	254	101	161	138
ENSG00000011566.14	MAP4K3	protein_coding	chr2	39249266	39437312	-	0	0	0	1	0	0	11	486	416	426	435	537	459	297	499	395
ENSG00000011590.13	ZBTB32	protein_coding	chr19	35704527	35717038	+	0	0	0	0	0	0	0	0	0	0	0	0	0	0	0	0
ENSG00000011600.11	TYROBP	protein_coding	chr19	35904401	35908295	-	0	0	0	0	0	0	0	0	0	0	0	0	0	0	0	0
ENSG00000011638.10	TMEM159	protein_coding	chr16	21158377	21180616	+	0	0	0	1	1	2	11	133	126	117	129	109	123	77	130	96
ENSG00000011677.12	GABRA3	protein_coding	chrX	152166234	152451358	-	0	0	0	0	0	0	0	0	0	0	0	0	0	0	0	0
ENSG00000012048.20	BRCA1	protein_coding	chr17	43044295	43170245	-	0	0	0	0	0	0	0	39	32	25	49	28	37	24	40	35
ENSG00000012061.15	ERCC1	protein_coding	chr19	45407333	45478828	-	6	5	7	9	7	7	15	250	239	242	223	265	249	168	322	250
ENSG00000012124.16	CD22	protein_coding	chr19	35319261	35347355	+	0	0	0	0	0	0	0	1	0	1	0	1	1	1	0	0
ENSG00000012171.19	SEMA3B	protein_coding	chr3	50267558	50277546	+	0	0	0	0	0	0	2	182	168	170	240	204	209	29	64	45
ENSG00000012174.11	MBTPS2	protein_coding	chrX	21839636	21885424	+	0	0	0	0	1	1	1	189	153	131	154	183	217	113	172	118
ENSG00000012211.12	PRICKLE3	protein_coding	chrX	49175264	49186528	-	0	0	1	3	0	0	0	86	83	91	94	87	95	33	82	49
ENSG00000012223.12	LTF	protein_coding	chr3	46435645	46485234	-	0	0	0	0	0	0	0	10	15	6	7	2	9	1	6	4
ENSG00000012232.8	EXTL3	protein_coding	chr8	28600469	28755599	+	0	0	0	0	1	1	4	447	399	375	423	473	503	185	311	274
ENSG00000012504.13	NR1H4	protein_coding	chr12	100473708	100564413	+	0	0	0	0	0	0	0	7	5	4	0	4	5	0	3	0
ENSG00000012660.13	ELOVL5	protein_coding	chr6	53267398	53349179	-	8	3	4	6	15	8	17	1040	932	829	996	1121	1127	596	1083	786
ENSG00000012779.10	ALOX5	protein_coding	chr10	45374176	45446119	+	0	0	0	0	0	0	0	0	0	0	0	0	0	0	0	0
ENSG00000012817.15	KDM5D	protein_coding	chrY	19703865	19744939	-	0	0	0	0	0	0	0	0	0	0	0	0	0	0	0	0
ENSG00000012822.15	CALCOCO1	protein_coding	chr12	53708517	53727745	-	5	9	8	25	17	6	29	1429	1383	1300	1652	1759	1773	847	1441	1056
ENSG00000012963.14	UBR7	protein_coding	chr14	93207056	93229215	+	0	0	0	0	4	1	1	120	124	112	129	144	146	76	141	106
ENSG00000012983.11	MAP4K5	protein_coding	chr14	50418501	50561126	-	2	2	0	1	2	4	6	463	451	411	604	698	646	494	829	643
ENSG00000013016.15	EHD3	protein_coding	chr2	31234337	31269447	+	6	6	2	8	7	14	3	307	294	311	355	391	450	297	493	385
ENSG00000013275.7	PSMC4	protein_coding	chr19	39971005	39981441	+	5	16	3	8	27	33	30	537	496	441	477	557	517	331	534	406
ENSG00000013288.8	MAN2B2	protein_coding	chr4	6575175	6623362	+	1	0	4	2	3	4	9	847	763	770	792	961	941	502	845	713
ENSG00000013293.5	SLC7A14	protein_coding	chr3	170459584	170586074	-	0	0	0	0	0	0	0	5	5	4	8	2	5	0	0	0
ENSG00000013297.10	CLDN11	protein_coding	chr3	170418865	170860380	+	10	6	4	3	15	4	15	1127	942	906	361	346	464	14	19	7
ENSG00000013306.15	SLC25A39	protein_coding	chr17	44319625	44324870	-	5	27	13	21	28	32	23	368	342	271	399	417	436	243	407	290
ENSG00000013364.18	MVP	protein_coding	chr16	29820394	29848039	+	27	24	25	13	20	17	36	1679	1555	1488	1152	1259	1243	734	1308	977
ENSG00000013374.15	NUB1	protein_coding	chr7	151341699	151378449	+	8	5	5	19	14	6	13	602	525	512	509	648	592	357	643	482
ENSG00000013375.15	PGM3	protein_coding	chr6	83161150	83193936	-	4	4	4	4	12	14	15	652	616	562	820	884	805	864	1408	1167
ENSG00000013392.7	RWDD2A	protein_coding	chr6	83193379	83198932	+	1	3	0	0	1	1	0	89	88	91	117	131	136	99	142	132
ENSG00000013441.15	CLK1	protein_coding	chr2	200853009	200864744	-	2	5	0	0	4	0	5	596	579	524	462	544	546	342	654	468
ENSG00000013503.9	POLR3B	protein_coding	chr12	106357658	106510198	+	0	0	0	0	0	0	3	123	110	97	83	83	90	105	187	129
ENSG00000013523.9	ANGEL1	protein_coding	chr14	76786178	76826246	-	0	0	1	1	0	0	1	114	92	119	110	119	116	62	98	72
ENSG00000013561.17	RNF14	protein_coding	chr5	141958328	141990291	+	10	4	7	4	8	10	24	614	563	545	589	639	573	399	649	541
ENSG00000013563.13	DNASE1L1	protein_coding	chrX	154401238	154412112	-	3	2	1	2	7	6	4	127	132	89	128	134	137	88	153	131
ENSG00000013573.16	DDX11	protein_coding	chr12	31073845	31104791	+	0	0	0	0	2	0	1	83	80	89	74	88	71	52	96	70
ENSG00000013583.8	HEBP1	protein_coding	chr12	12974864	13000273	-	9	7	23	14	16	13	18	631	614	621	479	530	516	164	306	234
ENSG00000013588.7	GPRC5A	protein_coding	chr12	12890782	12917937	+	0	0	0	0	0	0	2	132	159	114	65	79	78	50	90	61
ENSG00000013619.13	MAMLD1	protein_coding	chrX	150361422	150514178	+	0	0	0	0	0	0	1	121	85	93	84	61	85	127	220	176
ENSG00000013725.14	CD6	protein_coding	chr11	60971680	61020377	+	0	0	0	0	0	0	0	0	0	0	0	0	0	0	0	0
ENSG00000013810.18	TACC3	protein_coding	chr4	1721490	1745176	+	0	0	10	2	5	1	1	67	50	64	47	50	48	44	62	31
ENSG00000014123.9	UFL1	protein_coding	chr6	96521595	96555276	+	0	0	0	0	0	0	3	467	413	388	397	436	396	286	492	379
ENSG00000014138.8	POLA2	protein_coding	chr11	65261762	65305589	+	0	0	0	0	1	1	0	45	48	42	47	39	45	18	33	35
ENSG00000014164.6	ZC3H3	protein_coding	chr8	143437655	143541453	-	0	0	6	1	0	0	6	98	119	101	92	120	118	71	110	78
ENSG00000014216.15	CAPN1	protein_coding	chr11	65180566	65212006	+	4	1	3	7	23	21	31	777	768	712	813	850	905	349	668	501
ENSG00000014257.15	ACPP	protein_coding	chr3	132317367	132368298	+	0	0	0	0	0	0	0	0	0	0	1	1	0	0	0	0
ENSG00000014641.17	MDH1	protein_coding	chr2	63588609	63607197	+	10	10	4	15	14	13	22	506	492	438	408	458	462	272	509	371
ENSG00000014824.13	SLC30A9	protein_coding	chr4	41990472	42090457	+	8	6	10	10	7	8	11	507	463	448	529	559	552	345	608	442
ENSG00000014914.20	MTMR11	protein_coding	chr1	149928651	149936869	-	3	0	1	0	0	1	0	55	63	47	87	93	88	53	105	59
ENSG00000014919.12	COX15	protein_coding	chr10	99711844	99732100	-	0	0	3	5	7	5	3	173	137	160	180	190	167	90	179	109
ENSG00000015133.18	CCDC88C	protein_coding	chr14	91271323	91417844	-	2	0	2	0	2	2	0	1	3	2	2	5	7	0	5	4
ENSG00000015153.14	YAF2	protein_coding	chr12	42157104	42238349	-	4	1	1	4	3	3	5	122	115	110	122	112	125	69	110	101
ENSG00000015171.19	ZMYND11	protein_coding	chr10	134465	254637	+	3	2	5	1	14	8	27	952	901	847	1001	1192	1116	660	1074	727
ENSG00000015285.10	WAS	protein_coding	chrX	48676596	48691427	+	0	0	0	0	0	0	0	2	3	5	3	4	3	2	2	1
ENSG00000015413.9	DPEP1	protein_coding	chr16	89613308	89638456	+	0	0	0	0	0	0	0	4	1	2	5	1	1	6	9	11
ENSG00000015475.18	BID	protein_coding	chr22	17734138	17774770	-	7	4	1	1	2	4	3	106	122	95	73	72	75	38	70	56
ENSG00000015479.18	MATR3	protein_coding	chr5	139293648	139331677	+	0	0	0	0	0	0	0	7	8	7	10	13	4	3	6	5
ENSG00000015520.14	NPC1L1	protein_coding	chr7	44512535	44541315	-	0	0	0	0	0	0	0	0	0	0	0	0	0	0	0	0
ENSG00000015532.9	XYLT2	protein_coding	chr17	50346092	50363138	+	10	4	3	1	3	0	8	416	388	357	473	522	505	251	428	361
ENSG00000015568.12	RGPD5	protein_coding	chr2	109792758	109857695	+	0	0	0	0	0	0	0	0	0	1	0	0	2	0	0	1
ENSG00000015592.16	STMN4	protein_coding	chr8	27235323	27258420	-	0	0	0	0	0	0	0	0	0	0	0	0	0	0	0	0
ENSG00000015676.17	NUDCD3	protein_coding	chr7	44379121	44490880	-	2	4	5	8	5	4	13	718	663	641	757	742	802	367	622	449
ENSG00000016082.14	ISL1	protein_coding	chr5	51383391	51394738	+	0	0	0	0	0	0	0	7	9	4	3	4	5	10	10	5
ENSG00000016391.10	CHDH	protein_coding	chr3	53812335	53846390	-	0	0	0	0	0	0	0	1	0	0	0	0	2	0	0	0
ENSG00000016402.13	IL20RA	protein_coding	chr6	136999971	137045180	-	0	0	0	0	0	0	0	7	17	14	2	4	4	1	1	0
ENSG00000016490.15	CLCA1	protein_coding	chr1	86468368	86500289	+	0	0	0	0	0	0	0	0	0	0	0	0	0	0	0	0
ENSG00000016602.9	CLCA4	protein_coding	chr1	86547078	86580754	+	0	0	0	0	0	0	0	0	0	0	0	0	0	0	0	0
ENSG00000016864.18	GLT8D1	protein_coding	chr3	52694488	52706032	-	3	1	1	0	2	4	16	270	278	258	260	299	263	178	339	244
ENSG00000017260.19	ATP2C1	protein_coding	chr3	130850595	131016712	+	1	6	10	2	7	4	7	815	737	634	847	932	936	605	972	765
ENSG00000017427.15	IGF1	protein_coding	chr12	102395867	102480645	-	5	8	8	9	5	12	7	59	95	85	226	304	216	283	492	342
ENSG00000017483.14	SLC38A5	protein_coding	chrX	48458537	48470256	-	0	0	0	0	2	1	0	13	6	14	13	13	9	25	32	24
ENSG00000017797.12	RALBP1	protein_coding	chr18	9475009	9538116	+	11	10	19	22	33	26	37	1380	1329	1334	1629	1695	1694	775	1394	1145
ENSG00000018189.12	RUFY3	protein_coding	chr4	70704204	70807315	+	2	3	0	1	5	5	3	350	345	328	335	370	393	196	371	286
ENSG00000018236.14	CNTN1	protein_coding	chr12	40692442	41072418	+	0	0	0	0	0	0	0	0	0	0	0	0	0	0	0	1
ENSG00000018280.16	SLC11A1	protein_coding	chr2	218382029	218396894	+	0	0	0	0	0	0	0	1	2	0	1	0	0	1	0	0
ENSG00000018408.14	WWTR1	protein_coding	chr3	149517235	149736714	-	25	32	38	28	65	63	53	774	766	578	769	861	758	800	1311	1038
ENSG00000018510.13	AGPS	protein_coding	chr2	177392644	177559299	+	5	7	5	4	8	9	21	663	617	539	539	644	595	521	949	691
ENSG00000018607.6	ZNF806	unprocessed_pseudogene	chr2	132309309	132318736	+	0	0	0	0	0	0	0	0	0	0	0	0	0	0	0	0
ENSG00000018610.13	CXorf56	protein_coding	chrX	119538149	119565408	-	4	2	1	1	1	0	1	176	175	137	144	171	164	72	172	123
ENSG00000018625.14	ATP1A2	protein_coding	chr1	160115759	160143591	+	0	0	0	0	0	0	0	2	4	3	0	3	0	1	0	4
ENSG00000018699.11	TTC27	protein_coding	chr2	32628032	32821051	+	0	0	5	1	1	0	3	121	117	107	101	128	128	59	106	78
ENSG00000018869.16	ZNF582	protein_coding	chr19	56375846	56393545	-	0	0	0	0	0	0	1	9	14	16	9	16	13	9	23	19
ENSG00000019102.11	VSIG2	protein_coding	chr11	124747472	124752238	-	0	0	0	0	0	0	0	0	2	1	3	5	1	0	0	0
ENSG00000019144.18	PHLDB1	protein_coding	chr11	118606440	118658038	+	0	1	6	8	19	21	21	1096	1055	963	1922	1902	1888	1506	2544	1895
ENSG00000019169.10	MARCO	protein_coding	chr2	118942166	118994660	+	0	0	0	0	0	0	0	0	0	1	0	0	2	0	0	0
ENSG00000019186.9	CYP24A1	protein_coding	chr20	54153449	54173973	-	0	0	0	0	0	0	0	0	0	0	0	1	3	0	0	0
ENSG00000019485.13	PRDM11	protein_coding	chr11	45095806	45235110	+	0	2	0	0	3	1	0	77	80	53	81	93	102	19	37	22
ENSG00000019505.7	SYT13	protein_coding	chr11	45240301	45286319	-	0	0	0	0	0	0	0	0	0	0	0	0	0	0	0	0
ENSG00000019549.9	SNAI2	protein_coding	chr8	48917768	48921740	-	1	6	9	16	17	7	7	672	687	696	799	911	822	183	321	288
ENSG00000019582.14	CD74	protein_coding	chr5	150401637	150412929	-	0	0	0	0	1	2	2	39	32	40	30	34	41	8	18	14
ENSG00000019991.15	HGF	protein_coding	chr7	81699006	81770438	-	2	1	4	1	1	2	11	739	623	581	276	430	352	53	80	60
ENSG00000019995.6	ZRANB1	protein_coding	chr10	124942123	124988189	+	7	11	3	7	7	6	29	490	474	489	501	547	554	362	582	463
ENSG00000020129.15	NCDN	protein_coding	chr1	35557473	35567274	+	1	2	5	12	2	6	12	601	633	628	564	594	626	362	549	398
ENSG00000020181.17	ADGRA2	protein_coding	chr8	37784191	37844896	+	10	10	14	19	20	24	44	3043	2869	2682	2658	2956	2843	2426	4220	3500
ENSG00000020219.9	CCT8L1P	processed_pseudogene	chr7	152445477	152447150	+	0	0	0	0	0	0	0	1	0	0	1	1	0	0	0	1
ENSG00000020256.19	ZFP64	protein_coding	chr20	52051663	52204308	-	3	2	0	0	2	3	3	189	165	163	159	159	203	121	211	158
ENSG00000020426.10	MNAT1	protein_coding	chr14	60734742	60969953	+	5	1	2	3	2	9	4	115	123	123	92	111	110	90	159	118
ENSG00000020577.13	SAMD4A	protein_coding	chr14	54567097	54793315	+	22	17	21	5	68	63	53	500	426	360	605	647	692	481	879	681
ENSG00000020633.18	RUNX3	protein_coding	chr1	24899511	24965121	-	0	0	0	0	0	0	0	0	0	0	0	0	0	0	0	0
ENSG00000020922.12	MRE11	protein_coding	chr11	94415578	94493908	-	0	0	2	1	9	6	0	161	159	158	164	203	194	93	132	116
ENSG00000021300.13	PLEKHB1	protein_coding	chr11	73646178	73662819	+	0	0	0	0	0	0	0	7	14	9	8	6	11	3	9	3
ENSG00000021355.12	SERPINB1	protein_coding	chr6	2832332	2842006	-	3	1	3	2	7	3	7	243	228	224	159	190	173	90	193	140
ENSG00000021461.16	CYP3A43	protein_coding	chr7	99828013	99866102	+	0	0	0	0	0	0	0	0	0	0	0	0	0	0	0	0
ENSG00000021488.12	SLC7A9	protein_coding	chr19	32830509	32869766	-	0	0	0	0	0	0	0	0	1	0	0	0	2	0	0	1
ENSG00000021574.11	SPAST	protein_coding	chr2	32063611	32157637	+	0	0	0	0	1	1	0	118	128	112	136	133	109	81	161	87
ENSG00000021645.18	NRXN3	protein_coding	chr14	78170373	79868290	+	0	0	0	0	0	0	0	13	16	25	9	9	13	5	4	3
ENSG00000021762.19	OSBPL5	protein_coding	chr11	3087116	3166739	-	0	0	2	7	2	3	2	360	344	342	460	541	538	300	523	411
ENSG00000021776.10	AQR	protein_coding	chr15	34851782	34969839	-	1	0	0	0	4	9	8	405	398	362	381	411	435	216	379	296
ENSG00000021826.14	CPS1	protein_coding	chr2	210477682	210679107	+	0	0	0	0	2	2	4	135	125	92	83	129	133	35	92	65
ENSG00000021852.12	C8B	protein_coding	chr1	56929210	56966140	-	0	0	0	0	0	0	0	0	0	0	0	0	0	0	1	2
ENSG00000022267.16	FHL1	protein_coding	chrX	136146702	136211359	+	0	0	0	1	5	2	5	124	148	112	166	161	178	43	87	70
ENSG00000022277.12	RTFDC1	protein_coding	chr20	56468585	56519449	+	8	8	12	9	38	34	24	657	640	591	628	673	656	413	624	482
ENSG00000022355.16	GABRA1	protein_coding	chr5	161847063	161899981	+	0	0	0	0	0	0	0	0	0	0	0	0	0	0	0	0
ENSG00000022556.15	NLRP2	protein_coding	chr19	54953130	55001142	+	0	0	0	0	0	0	0	0	0	0	1	0	1	0	0	1
ENSG00000022567.9	SLC45A4	protein_coding	chr8	141207166	141308305	-	2	1	0	0	0	0	2	72	79	64	63	66	69	47	80	63
ENSG00000022840.15	RNF10	protein_coding	chr12	120533480	120577594	+	14	15	17	29	30	34	39	1399	1304	1311	1251	1328	1400	811	1421	1056
ENSG00000022976.15	ZNF839	protein_coding	chr14	102317377	102342702	+	0	0	1	2	0	0	2	96	60	54	67	84	61	54	51	68
ENSG00000023041.11	ZDHHC6	protein_coding	chr10	112424428	112446917	-	3	4	2	4	0	1	4	230	237	230	249	298	263	225	381	270
ENSG00000023171.16	GRAMD1B	protein_coding	chr11	123358428	123627774	+	0	0	0	0	0	0	0	56	60	47	53	37	41	13	24	21
ENSG00000023191.16	RNH1	protein_coding	chr11	494512	507300	-	19	17	25	25	44	57	50	1569	1587	1518	1382	1461	1447	1005	1798	1392
ENSG00000023228.13	NDUFS1	protein_coding	chr2	206114817	206159603	-	6	2	5	6	6	11	10	634	533	513	522	646	589	383	647	499
ENSG00000023287.12	RB1CC1	protein_coding	chr8	52622456	52745843	-	5	3	7	7	3	3	10	649	643	541	532	642	577	387	740	568
ENSG00000023318.7	ERP44	protein_coding	chr9	99979179	100099040	-	10	7	5	7	5	1	6	611	546	523	462	527	482	395	640	525
ENSG00000023330.14	ALAS1	protein_coding	chr3	52198086	52214327	+	9	6	7	0	5	4	5	396	416	355	420	379	410	238	396	311
ENSG00000023445.13	BIRC3	protein_coding	chr11	102317450	102339403	+	1	1	0	0	0	0	0	2	8	7	1	3	1	0	1	0
ENSG00000023516.8	AKAP11	protein_coding	chr13	42272153	42323267	+	0	0	4	4	1	3	10	688	619	524	597	703	677	436	710	596
ENSG00000023572.8	GLRX2	protein_coding	chr1	193096468	193106114	-	6	4	7	2	0	3	5	36	60	39	51	57	60	29	48	34
ENSG00000023608.4	SNAPC1	protein_coding	chr14	61762357	61796428	+	0	0	1	4	2	1	4	172	182	149	173	179	178	116	191	129
ENSG00000023697.12	DERA	protein_coding	chr12	15911172	16037282	+	1	3	5	3	2	2	10	125	136	107	113	127	137	91	127	122
ENSG00000023734.10	STRAP	protein_coding	chr12	15882391	15903478	+	9	10	13	20	25	22	28	747	727	686	664	753	749	562	929	699
ENSG00000023839.10	ABCC2	protein_coding	chr10	99782732	99852192	+	0	0	0	0	0	0	0	9	5	5	2	5	5	1	1	1
ENSG00000023892.10	DEF6	protein_coding	chr6	35297852	35321771	+	0	0	0	0	2	1	1	18	18	17	29	32	34	17	22	12
ENSG00000023902.13	PLEKHO1	protein_coding	chr1	150149183	150164720	+	2	1	23	14	21	19	23	424	362	321	688	799	743	410	707	539
ENSG00000023909.9	GCLM	protein_coding	chr1	93885205	93909456	-	2	9	2	1	5	5	4	503	388	387	149	174	167	235	414	283
ENSG00000024048.10	UBR2	protein_coding	chr6	42564062	42693504	+	0	0	0	1	0	0	8	461	475	447	427	463	459	291	543	428
ENSG00000024422.11	EHD2	protein_coding	chr19	47713343	47743134	+	43	39	45	48	79	73	179	5372	5368	4997	5476	5879	5690	4005	6465	5011
ENSG00000024526.16	DEPDC1	protein_coding	chr1	68474152	68497221	-	0	0	0	0	0	0	0	2	1	1	0	5	4	2	4	1
ENSG00000024862.17	CCDC28A	protein_coding	chr6	138773509	138793319	+	4	1	7	4	4	1	1	113	106	90	121	106	103	78	139	105
ENSG00000025039.14	RRAGD	protein_coding	chr6	89364636	89412270	-	0	0	0	0	0	0	1	45	40	39	36	53	39	22	33	32
ENSG00000025156.12	HSF2	protein_coding	chr6	122399546	122433119	+	3	8	0	0	0	0	0	89	95	75	87	93	84	53	105	79
ENSG00000025293.16	PHF20	protein_coding	chr20	35771974	35950381	+	2	0	1	0	1	0	5	447	415	367	451	540	520	272	464	418
ENSG00000025423.11	HSD17B6	protein_coding	chr12	56752161	56787790	+	0	0	0	0	0	0	0	46	67	35	55	46	47	62	114	75
ENSG00000025434.18	NR1H3	protein_coding	chr11	47248300	47269032	+	1	1	0	0	2	1	1	58	60	54	41	43	30	18	35	17
ENSG00000025708.13	TYMP	protein_coding	chr22	50525752	50530056	-	0	0	0	0	2	1	0	49	59	36	22	34	32	97	149	127
ENSG00000025770.18	NCAPH2	protein_coding	chr22	50508216	50523472	+	1	4	1	7	0	0	6	109	114	134	147	112	144	76	140	95
ENSG00000025772.7	TOMM34	protein_coding	chr20	44942130	44960486	-	12	15	6	12	16	13	6	248	269	245	214	232	272	108	168	121
ENSG00000025796.13	SEC63	protein_coding	chr6	107867756	107958189	-	20	8	23	33	19	28	30	1892	1871	1716	1589	1865	1769	1489	2401	1760
ENSG00000025800.13	KPNA6	protein_coding	chr1	32108038	32176568	+	5	9	1	5	12	7	11	623	534	499	492	559	547	346	537	432
ENSG00000026025.15	VIM	protein_coding	chr10	17228259	17237593	+	522	460	577	594	1003	822	883	14863	15555	14384	20318	21794	20994	11286	17064	13724
ENSG00000026036.21	RTEL1-TNFRSF6B	protein_coding	chr20	63659300	63698684	+	0	0	0	0	0	0	0	6	5	4	6	6	8	4	9	4
ENSG00000026103.21	FAS	protein_coding	chr10	88990582	89015785	+	1	5	5	1	1	0	6	394	436	359	429	418	434	206	358	269
ENSG00000026297.15	RNASET2	protein_coding	chr6	166929504	166957191	-	0	0	0	1	2	3	4	48	60	47	62	59	47	20	50	37
ENSG00000026508.17	CD44	protein_coding	chr11	35138870	35232402	+	14	13	30	17	29	31	33	1197	1090	1073	1612	1963	1680	631	1091	706
ENSG00000026559.13	KCNG1	protein_coding	chr20	51003656	51023129	-	2	4	1	3	1	5	2	127	119	120	188	200	162	145	223	191
ENSG00000026652.13	AGPAT4	protein_coding	chr6	161129979	161274061	-	0	0	0	0	0	0	4	105	64	83	103	104	132	82	135	106
ENSG00000026751.16	SLAMF7	protein_coding	chr1	160739057	160754821	+	0	0	0	0	0	0	0	1	0	0	1	0	1	0	0	1
ENSG00000026950.16	BTN3A1	protein_coding	chr6	26402237	26415216	+	0	0	0	0	0	0	1	149	150	139	74	117	83	40	91	63
ENSG00000027001.9	MIPEP	protein_coding	chr13	23730189	23889419	-	1	2	0	0	3	0	0	81	81	82	88	74	73	39	70	57
ENSG00000027075.14	PRKCH	protein_coding	chr14	61187559	61550976	+	0	0	0	0	0	0	0	1	1	2	1	4	1	1	4	0
ENSG00000027644.4	INSRR	protein_coding	chr1	156840063	156859018	-	0	0	0	0	0	0	0	0	0	1	3	5	4	0	1	0
ENSG00000027697.13	IFNGR1	protein_coding	chr6	137197484	137219449	-	0	0	0	0	0	1	3	466	478	402	549	558	520	214	337	267
ENSG00000027847.13	B4GALT7	protein_coding	chr5	177600100	177610347	+	1	8	2	0	9	14	3	163	161	148	146	189	172	118	222	170
ENSG00000027869.11	SH2D2A	protein_coding	chr1	156806243	156816862	-	0	0	0	0	0	0	0	3	1	1	1	1	4	2	2	1
ENSG00000028116.16	VRK2	protein_coding	chr2	57907651	58159920	+	0	0	0	2	3	7	1	120	131	116	108	107	114	109	163	127
ENSG00000028137.18	TNFRSF1B	protein_coding	chr1	12167003	12209228	+	0	0	0	0	0	0	1	38	45	31	15	24	14	0	1	6
ENSG00000028203.17	VEZT	protein_coding	chr12	95217746	95302790	+	3	2	3	2	4	4	6	453	441	361	365	458	430	256	468	398
ENSG00000028277.21	POU2F2	protein_coding	chr19	42086110	42196585	-	1	1	0	0	0	0	0	108	153	91	16	25	35	115	234	169
ENSG00000028310.17	BRD9	protein_coding	chr5	850291	892824	-	0	1	4	4	2	2	12	416	387	378	411	466	463	219	430	309
ENSG00000028528.14	SNX1	protein_coding	chr15	64094123	64146090	+	8	8	18	9	12	17	16	779	670	641	658	691	640	323	603	418
ENSG00000028839.9	TBPL1	protein_coding	chr6	133952170	133990432	+	1	0	1	0	4	4	4	91	70	63	74	76	66	54	100	58
ENSG00000029153.14	ARNTL2	protein_coding	chr12	27332854	27425289	+	1	5	1	0	6	4	4	126	117	92	126	105	141	116	221	163
ENSG00000029363.16	BCLAF1	protein_coding	chr6	136256627	136289851	-	4	4	2	7	6	8	14	911	827	767	837	925	944	563	925	699
ENSG00000029364.11	SLC39A9	protein_coding	chr14	69398015	69462388	+	2	1	4	2	5	6	6	416	462	409	390	420	405	299	509	454
ENSG00000029534.19	ANK1	protein_coding	chr8	41653220	41896762	-	0	0	0	0	1	1	0	14	11	8	14	24	25	2	1	0
ENSG00000029559.6	IBSP	protein_coding	chr4	87799581	87812435	+	0	0	0	0	0	0	0	0	1	0	0	1	0	1	0	0
ENSG00000029639.10	TFB1M	protein_coding	chr6	155257509	155314493	-	3	5	1	4	5	6	2	59	46	44	52	47	46	28	69	44
ENSG00000029725.16	RABEP1	protein_coding	chr17	5282265	5385812	+	6	6	18	21	19	16	22	1340	1215	1224	1298	1407	1365	835	1559	1198
ENSG00000029993.14	HMGB3	protein_coding	chrX	150980509	150990775	+	6	3	14	9	21	9	20	196	180	168	230	252	208	179	342	229
ENSG00000030066.13	NUP160	protein_coding	chr11	47778087	47848555	-	0	0	0	0	0	0	6	286	226	256	258	300	280	142	219	183
ENSG00000030110.12	BAK1	protein_coding	chr6	33572547	33580293	-	2	1	0	0	0	0	5	90	86	95	103	110	100	62	134	98
ENSG00000030304.13	MUSK	protein_coding	chr9	110668771	110801620	+	0	0	0	0	0	0	0	4	5	1	0	2	0	0	0	0
ENSG00000030419.16	IKZF2	protein_coding	chr2	212999691	213152427	-	0	0	0	0	0	0	0	21	20	24	6	19	15	10	8	6
ENSG00000030582.17	GRN	protein_coding	chr17	44345086	44353102	+	21	34	27	22	63	36	87	4431	4421	4192	4381	5144	4756	3271	5081	4038
ENSG00000031003.10	FAM13B	protein_coding	chr5	137937960	138051961	-	0	0	1	8	1	1	3	431	397	398	412	485	481	325	564	464
ENSG00000031081.10	ARHGAP31	protein_coding	chr3	119294373	119420714	+	0	0	2	2	3	2	20	819	807	679	534	579	572	270	558	406
ENSG00000031691.6	CENPQ	protein_coding	chr6	49463378	49493107	+	0	0	0	0	0	0	0	30	15	24	23	19	30	10	28	19
ENSG00000031698.12	SARS	protein_coding	chr1	109213918	109238169	+	51	61	52	42	107	79	94	2737	2694	2559	2626	2874	2592	2139	3557	2691
ENSG00000031823.14	RANBP3	protein_coding	chr19	5916139	5978142	-	3	9	6	1	13	6	19	472	492	478	486	529	534	265	481	370
ENSG00000032219.18	ARID4A	protein_coding	chr14	58298385	58373887	+	0	0	4	1	3	0	4	256	253	231	294	317	341	208	342	252
ENSG00000032389.12	TSSC1	protein_coding	chr2	3188925	3377882	-	1	1	1	1	3	3	7	105	129	119	129	126	126	84	118	102
ENSG00000032444.15	PNPLA6	protein_coding	chr19	7534004	7561764	+	1	2	4	6	4	4	4	360	328	344	325	332	350	234	413	332
ENSG00000032742.17	IFT88	protein_coding	chr13	20567069	20691437	+	4	1	1	0	2	1	0	126	110	122	120	114	126	68	121	80
ENSG00000033011.11	ALG1	protein_coding	chr16	5033960	5087379	+	1	1	5	1	2	0	6	190	184	166	137	166	159	94	181	141
ENSG00000033030.13	ZCCHC8	protein_coding	chr12	122471600	122501073	-	0	0	0	0	0	0	0	183	189	157	177	176	185	139	230	187
ENSG00000033050.7	ABCF2	protein_coding	chr7	151207837	151227230	-	3	3	4	9	18	14	12	713	669	614	589	670	653	377	513	438
ENSG00000033100.16	CHPF2	protein_coding	chr7	151232489	151238827	+	0	0	0	0	2	1	7	445	404	450	528	613	610	417	691	546
ENSG00000033122.18	LRRC7	protein_coding	chr1	69568398	70151945	+	0	0	0	0	0	0	0	0	0	0	0	0	0	0	0	0
ENSG00000033170.16	FUT8	protein_coding	chr14	65410592	65744121	+	6	9	8	9	4	2	30	1705	1412	1357	642	794	732	415	755	542
ENSG00000033178.12	UBA6	protein_coding	chr4	67612652	67701179	-	1	4	1	2	2	5	1	303	260	280	294	285	310	255	418	321
ENSG00000033327.12	GAB2	protein_coding	chr11	78215297	78418348	-	43	39	82	68	120	91	68	711	698	670	854	964	946	523	863	701
ENSG00000033627.16	ATP6V0A1	protein_coding	chr17	42458844	42522611	+	2	1	4	3	1	0	3	351	303	297	317	366	330	289	506	387
ENSG00000033800.13	PIAS1	protein_coding	chr15	68054179	68198603	+	2	4	0	0	1	2	2	310	257	238	248	313	291	145	238	195
ENSG00000033867.16	SLC4A7	protein_coding	chr3	27372721	27484420	-	0	0	0	0	2	2	3	360	283	287	225	273	284	271	498	404
ENSG00000034053.14	APBA2	protein_coding	chr15	28884483	29118315	+	2	1	0	0	3	3	3	126	122	104	122	140	145	45	89	61
ENSG00000034152.18	MAP2K3	protein_coding	chr17	21284672	21315240	+	1	0	3	1	7	7	3	307	332	290	404	361	455	109	180	100
ENSG00000034239.10	EFCAB1	protein_coding	chr8	48710789	48735311	-	0	0	0	0	0	0	0	1	0	2	1	0	0	0	1	0
ENSG00000034510.5	TMSB10	protein_coding	chr2	84905625	84906675	+	578	656	720	699	1124	934	1009	4186	4137	3874	5295	5775	5426	3658	5209	3991
ENSG00000034533.11	ASTE1	protein_coding	chr3	131013875	131027649	-	0	0	0	0	4	3	1	50	61	68	55	49	53	37	50	34
ENSG00000034677.12	RNF19A	protein_coding	chr8	100257060	100336218	-	2	2	0	0	1	2	4	445	387	369	547	579	618	308	526	432
ENSG00000034693.14	PEX3	protein_coding	chr6	143450807	143490010	+	5	1	0	0	0	0	1	83	99	76	84	59	98	48	82	62
ENSG00000034713.7	GABARAPL2	protein_coding	chr16	75566351	75577881	+	16	9	14	11	24	19	29	520	507	485	480	576	552	607	959	701
ENSG00000034971.16	MYOC	protein_coding	chr1	171635417	171652683	-	0	0	0	0	0	0	0	28	38	37	25	14	27	3	10	12
ENSG00000035115.21	SH3YL1	protein_coding	chr2	217730	266398	-	2	1	0	0	0	0	1	121	131	121	116	158	136	88	139	114
ENSG00000035141.7	FAM136A	protein_coding	chr2	70295975	70302090	-	2	4	0	0	14	5	4	201	205	196	159	161	161	97	154	150
ENSG00000035403.17	VCL	protein_coding	chr10	73995193	74121363	+	3	2	3	8	8	8	56	4824	4803	4337	6021	6521	6512	2264	3623	3004
ENSG00000035499.12	DEPDC1B	protein_coding	chr5	60596912	60700190	-	0	0	0	0	0	0	1	6	0	1	0	2	2	0	0	0
ENSG00000035664.11	DAPK2	protein_coding	chr15	63907036	64072033	-	0	0	0	0	0	0	0	8	5	4	5	8	7	4	0	3
ENSG00000035681.7	NSMAF	protein_coding	chr8	58583504	58659844	-	2	4	15	8	15	8	10	642	611	546	385	362	369	286	517	406
ENSG00000035687.9	ADSS	protein_coding	chr1	244408494	244452134	-	2	1	0	4	4	0	5	334	317	302	285	275	308	230	363	272
ENSG00000035720.7	STAP1	protein_coding	chr4	67558728	67607337	+	0	0	0	0	0	0	0	0	0	0	0	0	0	0	0	0
ENSG00000035862.12	TIMP2	protein_coding	chr17	78852977	78925387	-	30	21	50	41	70	47	177	8790	9026	8380	9969	10991	11000	8402	12571	10143
ENSG00000035928.15	RFC1	protein_coding	chr4	39287456	39366375	-	0	0	4	13	4	0	8	513	502	504	442	508	477	314	575	416
ENSG00000036054.12	TBC1D23	protein_coding	chr3	100261000	100325251	+	0	0	1	0	4	6	5	356	311	345	323	366	372	208	396	283
ENSG00000036257.12	CUL3	protein_coding	chr2	224470150	224585397	-	9	5	7	2	13	7	17	653	669	660	556	683	614	438	696	599
ENSG00000036448.9	MYOM2	protein_coding	chr8	2045040	2165552	+	0	0	0	0	0	0	1	17	16	11	16	16	13	8	22	15
ENSG00000036473.6	OTC	protein_coding	chrX	38352545	38421450	+	0	0	0	0	0	0	0	0	0	0	0	0	0	0	0	0
ENSG00000036530.8	CYP46A1	protein_coding	chr14	99684304	99727301	+	0	0	0	0	0	0	0	11	11	15	21	19	26	2	9	4
ENSG00000036549.12	ZZZ3	protein_coding	chr1	77562416	77683419	-	2	0	4	2	5	7	10	521	482	451	402	410	428	297	438	387
ENSG00000036565.14	SLC18A1	protein_coding	chr8	20144855	20183206	-	0	0	0	0	0	0	0	0	0	0	0	0	0	0	0	0
ENSG00000036672.15	USP2	protein_coding	chr11	119355215	119381726	-	0	0	0	0	0	0	0	4	0	3	3	2	2	4	2	0
ENSG00000036828.15	CASR	protein_coding	chr3	122183683	122291629	+	0	0	0	0	0	0	0	0	0	0	0	0	0	0	0	0
ENSG00000037042.8	TUBG2	protein_coding	chr17	42659305	42667006	+	0	0	0	0	4	2	0	111	103	88	113	129	115	50	86	79
ENSG00000037241.7	RPL26L1	protein_coding	chr5	172958729	172969771	+	4	3	9	10	12	12	19	211	251	202	362	344	373	160	252	217
ENSG00000037280.15	FLT4	protein_coding	chr5	180601506	180649624	-	0	0	0	0	0	0	0	1	1	0	1	0	2	1	0	0
ENSG00000037474.14	NSUN2	protein_coding	chr5	6599239	6633291	-	5	1	0	0	3	1	7	328	321	326	340	373	443	243	432	290
ENSG00000037637.10	FBXO42	protein_coding	chr1	16246839	16352454	-	2	1	5	4	4	5	3	206	200	180	255	286	243	159	261	215
ENSG00000037749.11	MFAP3	protein_coding	chr5	154038906	154220478	+	1	2	3	1	0	0	1	154	186	163	172	194	173	107	183	207
ENSG00000037757.13	MRI1	protein_coding	chr19	13764532	13774282	+	1	1	0	0	0	0	1	124	118	129	130	188	190	103	200	156
ENSG00000037897.16	METTL1	protein_coding	chr12	57768471	57772793	-	0	0	2	7	0	5	3	52	60	54	43	47	41	36	71	49
ENSG00000037965.5	HOXC8	protein_coding	chr12	54009106	54012362	+	0	0	1	0	0	0	0	38	26	29	39	38	43	24	45	25
ENSG00000038002.8	AGA	protein_coding	chr4	177430770	177442503	-	3	1	0	0	2	0	2	184	230	198	188	218	181	144	262	187
ENSG00000038210.12	PI4K2B	protein_coding	chr4	25233975	25279092	+	0	0	0	0	1	3	1	39	44	34	37	24	39	24	51	30
ENSG00000038219.12	BOD1L1	protein_coding	chr4	13568738	13627723	-	1	4	7	7	18	14	21	1553	1273	1120	1430	1626	1646	912	1739	1298
ENSG00000038274.16	MAT2B	protein_coding	chr5	163503114	163519336	+	1	4	0	0	9	13	8	338	308	316	254	298	247	207	307	265
ENSG00000038295.7	TLL1	protein_coding	chr4	165873258	166103895	+	0	0	0	0	0	0	0	0	0	0	0	0	0	0	0	0
ENSG00000038358.14	EDC4	protein_coding	chr16	67873023	67884503	+	0	0	3	3	5	7	1	245	223	205	233	272	225	137	262	206
ENSG00000038382.18	TRIO	protein_coding	chr5	14143702	14532128	+	3	2	9	13	18	15	30	2008	1889	1629	2793	3098	3131	2860	4922	4017
ENSG00000038427.15	VCAN	protein_coding	chr5	83471465	83582303	+	2	0	4	4	9	8	44	4210	3590	2979	5371	6426	5731	13287	22422	18133
ENSG00000038532.14	CLEC16A	protein_coding	chr16	10944488	11182189	+	6	2	0	0	2	1	7	357	309	305	298	319	322	172	331	275
ENSG00000038945.14	MSR1	protein_coding	chr8	16107878	16567490	-	0	0	0	0	0	0	0	9	10	12	0	2	3	0	3	1
ENSG00000039068.18	CDH1	protein_coding	chr16	68737225	68835548	+	0	0	0	0	0	0	0	4	1	5	1	0	1	8	4	9
ENSG00000039123.15	SKIV2L2	protein_coding	chr5	55307760	55425581	+	4	9	5	9	9	3	10	425	438	389	386	411	390	228	384	272
ENSG00000039139.9	DNAH5	protein_coding	chr5	13690331	13944543	-	3	1	0	0	2	1	0	12	17	17	16	13	18	21	48	40
ENSG00000039319.16	ZFYVE16	protein_coding	chr5	80408013	80479350	+	1	1	1	2	0	0	2	363	319	258	338	401	406	273	426	338
ENSG00000039523.19	FAM65A	protein_coding	chr16	67518418	67546788	+	10	8	16	12	11	11	27	1212	1218	1276	1723	1793	1864	825	1459	1076
ENSG00000039537.13	C6	protein_coding	chr5	41142234	41261438	-	0	0	0	0	0	0	0	5	10	15	2	3	4	0	3	0
ENSG00000039560.13	RAI14	protein_coding	chr5	34656237	34832627	+	71	88	67	69	147	132	126	2494	2420	2067	3016	3134	3043	1640	2722	2154
ENSG00000039600.10	SOX30	protein_coding	chr5	157625679	157671480	-	0	0	0	0	0	0	0	2	1	2	3	0	0	2	3	1
ENSG00000039650.11	PNKP	protein_coding	chr19	49859882	49878351	-	0	1	1	3	4	1	9	140	113	119	133	146	144	92	151	97
ENSG00000039987.6	BEST2	protein_coding	chr19	12751702	12758458	+	0	0	0	0	0	0	0	0	0	0	1	0	0	1	0	0
ENSG00000040199.18	PHLPP2	protein_coding	chr16	71637835	71724701	-	0	0	0	0	1	2	3	161	149	135	208	247	199	94	156	133
ENSG00000040275.16	SPDL1	protein_coding	chr5	169583634	169604778	+	0	0	0	0	4	1	2	211	188	188	98	145	121	120	195	139
ENSG00000040341.17	STAU2	protein_coding	chr8	73420369	73747708	-	2	0	0	0	2	0	1	144	148	153	145	138	145	116	164	161
ENSG00000040487.12	PQLC2	protein_coding	chr1	19312326	19329300	+	0	0	9	6	3	2	3	132	105	122	113	116	122	64	96	95
ENSG00000040531.14	CTNS	protein_coding	chr17	3636468	3661542	+	0	0	0	0	1	0	2	183	174	154	122	139	160	101	174	109
ENSG00000040608.13	RTN4R	protein_coding	chr22	20241415	20283246	-	0	0	0	0	0	0	0	6	6	6	3	0	3	3	10	4
ENSG00000040633.12	PHF23	protein_coding	chr17	7235028	7239722	-	9	8	8	7	18	11	5	435	397	395	366	425	379	272	421	330
ENSG00000040731.10	CDH10	protein_coding	chr5	24487100	24644978	-	0	0	0	0	0	0	0	7	6	7	6	4	8	5	5	3
ENSG00000040933.15	INPP4A	protein_coding	chr2	98444854	98594390	+	0	0	1	1	2	0	2	277	281	250	291	316	333	186	270	235
ENSG00000041353.9	RAB27B	protein_coding	chr18	54717860	54895516	+	0	0	0	0	0	0	2	82	73	66	40	75	36	23	24	19
ENSG00000041357.15	PSMA4	protein_coding	chr15	78540405	78552419	+	10	20	15	26	13	18	20	620	636	567	508	513	520	327	574	456
ENSG00000041515.15	MYO16	protein_coding	chr13	108596152	109208007	+	0	0	0	0	0	0	0	0	0	0	0	0	0	0	0	0
ENSG00000041802.10	LSG1	protein_coding	chr3	194640788	194672477	-	0	0	1	1	2	3	11	331	340	353	297	369	342	184	298	222
ENSG00000041880.14	PARP3	protein_coding	chr3	51942345	51948867	+	3	4	2	0	2	0	2	123	92	98	128	159	144	66	115	87
ENSG00000041982.15	TNC	protein_coding	chr9	115019578	115118257	-	2	1	1	2	0	0	1	52	57	71	69	96	85	200	348	307
ENSG00000041988.15	THAP3	protein_coding	chr1	6624866	6635586	+	0	0	0	0	2	1	0	82	68	75	82	71	67	45	96	52
ENSG00000042062.11	FAM65C	protein_coding	chr20	50586108	50691528	-	0	0	0	0	0	0	0	12	11	18	1	2	1	1	0	0
ENSG00000042088.13	TDP1	protein_coding	chr14	89954939	90044768	+	0	0	0	0	3	1	1	49	43	38	34	55	65	31	63	48
ENSG00000042286.14	AIFM2	protein_coding	chr10	70098223	70132934	-	0	1	2	2	4	5	7	330	332	319	250	236	239	147	271	215
ENSG00000042304.10	C2orf83	protein_coding	chr2	227610090	227633320	-	0	0	0	0	0	0	0	0	0	0	0	0	0	0	0	0
ENSG00000042317.16	SPATA7	protein_coding	chr14	88384924	88470350	+	0	0	1	1	1	2	3	49	48	57	54	60	58	27	57	34
ENSG00000042429.11	MED17	protein_coding	chr11	93784227	93814963	+	0	0	0	0	1	3	0	8	9	7	7	16	14	8	14	14
ENSG00000042445.13	RETSAT	protein_coding	chr2	85342088	85354620	-	4	4	2	3	0	1	6	401	386	401	303	287	297	218	406	287
ENSG00000042493.15	CAPG	protein_coding	chr2	85394748	85418432	-	7	5	5	5	9	5	8	145	125	106	149	135	155	94	194	120
ENSG00000042753.11	AP2S1	protein_coding	chr19	46838136	46850992	-	7	12	13	21	37	30	33	306	297	275	263	296	271	231	375	293
ENSG00000042781.12	USH2A	protein_coding	chr1	215622894	216423396	-	0	0	0	0	0	0	0	0	1	0	0	0	0	0	0	1
ENSG00000042813.7	ZPBP	protein_coding	chr7	49850421	50121329	-	0	0	0	0	0	0	0	0	0	0	0	0	0	0	0	0
ENSG00000042832.11	TG	protein_coding	chr8	132866958	133134903	+	0	0	0	0	0	0	0	6	9	7	5	6	5	10	11	7
ENSG00000042980.12	ADAM28	protein_coding	chr8	24294040	24359018	+	4	1	0	0	0	0	0	5	4	8	5	1	7	0	2	2
ENSG00000043039.6	BARX2	protein_coding	chr11	129375940	129452279	+	0	0	0	0	0	0	0	0	0	0	0	0	0	0	0	0
ENSG00000043093.13	DCUN1D1	protein_coding	chr3	182938074	182985953	-	0	0	2	4	1	2	5	140	121	110	117	146	126	95	149	111
ENSG00000043143.20	JADE2	protein_coding	chr5	134524312	134583230	+	0	0	3	1	1	0	4	293	299	295	356	457	340	72	128	106
ENSG00000043355.11	ZIC2	protein_coding	chr13	99981772	99986773	+	0	0	0	0	0	0	0	0	0	0	0	0	0	0	0	0
ENSG00000043462.11	LCP2	protein_coding	chr5	170246237	170298227	-	0	0	0	0	0	0	0	0	0	0	0	0	0	0	0	0
ENSG00000043514.15	TRIT1	protein_coding	chr1	39841022	39883511	-	0	1	0	0	3	5	1	123	133	83	109	114	104	87	152	110
ENSG00000043591.5	ADRB1	protein_coding	chr10	114044056	114046908	+	0	0	0	0	0	0	0	0	0	0	0	0	0	0	0	0
ENSG00000044012.3	GUCA2B	protein_coding	chr1	42153421	42155824	+	0	0	0	0	0	0	0	0	0	0	0	0	0	0	0	0
ENSG00000044090.8	CUL7	protein_coding	chr6	43037617	43053945	-	2	1	1	0	5	1	9	448	401	355	480	505	550	314	513	425
ENSG00000044115.20	CTNNA1	protein_coding	chr5	138610967	138935034	+	23	19	21	36	45	44	75	3221	3179	2903	3610	3754	3742	2538	4173	3324
ENSG00000044446.11	PHKA2	protein_coding	chrX	18892300	18984598	-	0	0	0	0	3	3	0	117	116	120	163	191	194	81	118	96
ENSG00000044459.14	CNTLN	protein_coding	chr9	17134982	17503923	+	1	0	0	0	0	0	0	140	140	111	119	118	116	53	119	96
ENSG00000044524.10	EPHA3	protein_coding	chr3	89107524	89482134	+	0	0	0	0	0	0	0	0	0	0	0	0	0	0	0	0
ENSG00000044574.7	HSPA5	protein_coding	chr9	125234853	125241330	-	27	35	30	24	68	48	142	7515	7104	6805	4994	5977	5194	8625	13014	10357
ENSG00000046604.12	DSG2	protein_coding	chr18	31498043	31549008	+	0	0	0	0	1	1	16	970	785	769	635	676	651	524	986	750
ENSG00000046647.13	GEMIN8	protein_coding	chrX	14008279	14029893	-	2	1	0	0	1	2	1	117	105	110	116	124	122	46	95	70
ENSG00000046651.14	OFD1	protein_coding	chrX	13734745	13769353	+	3	1	0	0	2	5	8	232	238	234	224	291	287	125	219	199
ENSG00000046653.14	GPM6B	protein_coding	chrX	13771031	13938638	-	0	0	0	0	0	0	0	0	0	0	0	0	0	0	0	0
ENSG00000046774.9	MAGEC2	protein_coding	chrX	142202345	142205290	-	0	0	0	0	0	0	0	0	0	1	0	0	0	1	0	0
ENSG00000046889.18	PREX2	protein_coding	chr8	67952118	68237030	+	0	0	0	0	0	0	0	0	0	0	0	0	0	0	2	0
ENSG00000047056.14	WDR37	protein_coding	chr10	1049538	1132297	+	0	0	0	0	0	0	2	145	108	117	155	176	154	118	152	130
ENSG00000047188.15	YTHDC2	protein_coding	chr5	113513683	113595285	+	0	0	0	0	1	2	4	238	183	194	218	227	215	136	240	183
ENSG00000047230.14	CTPS2	protein_coding	chrX	16588003	16712936	-	0	0	0	0	2	0	1	70	78	84	91	100	115	46	78	47
ENSG00000047249.17	ATP6V1H	protein_coding	chr8	53715557	53843558	-	5	7	6	4	2	3	5	332	294	245	323	333	369	182	352	248
ENSG00000047315.15	POLR2B	protein_coding	chr4	56977722	57031168	+	1	6	1	3	4	7	11	1011	919	925	769	956	911	483	839	662
ENSG00000047346.12	FAM214A	protein_coding	chr15	52581317	52709817	-	3	1	0	0	0	0	1	179	168	152	172	221	220	94	203	167
ENSG00000047365.11	ARAP2	protein_coding	chr4	35948221	36244509	-	0	0	0	0	0	0	0	2	4	2	1	4	6	1	7	6
ENSG00000047410.13	TPR	protein_coding	chr1	186311652	186375693	-	13	10	15	18	32	15	41	2078	1800	1676	1781	1997	1989	1098	1904	1379
ENSG00000047457.13	CP	protein_coding	chr3	149162410	149222055	-	0	0	0	0	0	0	0	1	0	0	0	0	1	0	0	1
ENSG00000047578.12	KIAA0556	protein_coding	chr16	27550133	27780369	+	0	0	0	0	1	0	7	326	312	281	293	358	358	199	387	276
ENSG00000047579.19	DTNBP1	protein_coding	chr6	15522801	15663058	-	2	10	8	8	4	4	0	125	92	91	101	102	115	55	124	74
ENSG00000047597.5	XK	protein_coding	chrX	37685759	37732130	+	0	0	0	0	0	0	0	0	0	0	0	1	0	0	1	0
ENSG00000047617.14	ANO2	protein_coding	chr12	5531869	5946232	-	0	0	0	0	0	0	0	0	0	0	2	1	0	0	0	0
ENSG00000047621.11	C12orf4	protein_coding	chr12	4487728	4538508	-	0	1	0	0	1	1	3	139	133	127	143	180	163	95	149	105
ENSG00000047634.14	SCML1	protein_coding	chrX	17737449	17754988	+	0	0	0	0	0	0	3	96	75	96	64	71	65	35	70	50
ENSG00000047644.18	WWC3	protein_coding	chrX	10015562	10144478	+	0	1	2	1	3	3	2	461	499	407	603	665	602	353	670	526
ENSG00000047648.21	ARHGAP6	protein_coding	chrX	11137543	11665701	-	0	0	0	0	0	0	0	26	20	18	28	32	28	3	3	3
ENSG00000047662.4	FAM184B	protein_coding	chr4	17629306	17781512	-	0	0	0	1	0	0	0	1	1	2	5	2	3	5	5	4
ENSG00000047849.21	MAP4	protein_coding	chr3	47850690	48089272	-	165	142	203	222	344	330	322	4482	4202	3877	5276	5397	5634	3749	6082	4821
ENSG00000047932.13	GOPC	protein_coding	chr6	117560269	117602542	-	0	0	1	0	3	1	8	415	408	361	553	667	593	436	771	732
ENSG00000047936.10	ROS1	protein_coding	chr6	117288300	117425855	-	0	0	0	0	0	0	0	3	1	1	2	4	15	5	7	1
ENSG00000048028.11	USP28	protein_coding	chr11	113797874	113875570	-	0	0	1	0	1	2	10	150	115	132	144	160	144	70	127	123
ENSG00000048052.21	HDAC9	protein_coding	chr7	18086949	19002416	+	0	0	0	0	0	0	0	100	101	74	94	103	96	28	60	40
ENSG00000048140.17	TSPAN17	protein_coding	chr5	176647387	176659054	+	5	6	5	8	4	2	6	276	254	232	277	277	310	145	275	231
ENSG00000048162.20	NOP16	protein_coding	chr5	176383938	176388975	-	5	6	9	8	5	1	2	189	174	145	166	170	168	100	107	99
ENSG00000048342.15	CC2D2A	protein_coding	chr4	15469865	15601557	+	2	4	4	1	3	1	8	221	181	199	193	255	221	104	175	127
ENSG00000048392.11	RRM2B	protein_coding	chr8	102204502	102239118	-	1	4	7	9	16	10	16	517	568	511	533	579	523	430	700	524
ENSG00000048405.9	ZNF800	protein_coding	chr7	127346790	127431924	-	0	0	0	0	0	0	3	161	144	162	130	152	180	118	188	184
ENSG00000048462.10	TNFRSF17	protein_coding	chr16	11965107	11968068	+	0	0	0	0	0	0	0	0	0	0	0	0	0	0	0	0
ENSG00000048471.13	SNX29	protein_coding	chr16	11976737	12574289	+	0	0	0	0	3	3	3	401	412	348	392	416	397	388	696	532
ENSG00000048540.14	LMO3	protein_coding	chr12	16548373	16610594	-	0	0	0	0	0	0	0	5	6	4	5	2	3	0	0	0
ENSG00000048544.5	MRPS10	protein_coding	chr6	42206801	42217865	-	6	3	7	3	8	6	4	223	237	238	238	220	217	138	262	167
ENSG00000048545.13	GUCA1A	protein_coding	chr6	42155406	42180056	+	0	0	0	0	0	0	0	0	0	0	0	0	0	0	0	0
ENSG00000048649.13	RSF1	protein_coding	chr11	77659996	77821017	-	5	3	1	13	5	3	7	800	683	664	813	931	875	495	949	737
ENSG00000048707.13	VPS13D	protein_coding	chr1	12230067	12512047	+	0	0	0	0	2	1	5	696	645	591	687	841	752	377	697	587
ENSG00000048740.18	CELF2	protein_coding	chr10	10798397	11336675	+	0	0	1	0	4	2	1	97	84	94	48	50	62	30	38	35
ENSG00000048828.16	FAM120A	protein_coding	chr9	93451722	93566107	+	2	4	16	5	16	17	17	1278	1168	1043	1096	1192	1189	593	1055	798
ENSG00000048991.16	R3HDM1	protein_coding	chr2	135531455	135725270	+	1	0	2	1	8	6	15	424	421	419	377	419	459	270	506	371
ENSG00000049089.13	COL9A2	protein_coding	chr1	40300487	40317816	-	0	0	0	0	1	3	0	12	13	11	17	17	28	9	3	1
ENSG00000049130.14	KITLG	protein_coding	chr12	88492793	88580851	-	1	3	2	0	3	2	0	239	176	171	141	193	154	27	54	56
ENSG00000049167.13	ERCC8	protein_coding	chr5	60873831	60945073	-	0	0	0	0	2	4	0	68	48	49	39	50	50	43	50	53
ENSG00000049192.14	ADAMTS6	protein_coding	chr5	65148736	65481920	-	0	0	0	0	1	2	1	197	128	132	77	64	82	358	665	537
ENSG00000049239.12	H6PD	protein_coding	chr1	9234775	9271337	+	0	0	2	4	0	0	19	1319	1180	1087	1070	1269	1197	434	845	598
ENSG00000049245.12	VAMP3	protein_coding	chr1	7771269	7781432	+	4	12	11	8	30	18	27	728	695	648	836	862	851	419	720	600
ENSG00000049246.14	PER3	protein_coding	chr1	7784320	7845177	+	0	0	1	2	4	5	9	409	332	311	285	336	347	199	385	259
ENSG00000049247.13	UTS2	protein_coding	chr1	7843083	7853512	-	0	0	0	0	0	0	0	0	0	1	0	0	0	0	0	0
ENSG00000049249.8	TNFRSF9	protein_coding	chr1	7915894	7943165	-	0	0	0	0	0	0	0	22	14	13	5	13	13	8	12	23
ENSG00000049283.17	EPN3	protein_coding	chr17	50532543	50543750	+	0	0	0	0	0	0	0	0	1	0	0	0	0	0	0	0
ENSG00000049323.15	LTBP1	protein_coding	chr2	32946972	33399509	+	1	1	1	1	5	4	14	984	1020	919	1445	1631	1555	2377	4054	3154
ENSG00000049449.8	RCN1	protein_coding	chr11	31812391	32105755	+	14	19	17	22	27	29	60	2415	2293	2153	1950	2200	2011	1374	2270	1807
ENSG00000049540.16	ELN	protein_coding	chr7	74027789	74069907	+	0	0	0	0	0	0	1	13	14	15	47	58	40	80	185	141
ENSG00000049541.10	RFC2	protein_coding	chr7	74231499	74254458	-	0	3	2	5	2	2	4	70	66	75	65	66	65	33	83	53
ENSG00000049618.22	ARID1B	protein_coding	chr6	156777374	157210779	+	7	0	1	0	8	7	10	1122	1035	915	1088	1289	1238	756	1406	1063
ENSG00000049656.13	CLPTM1L	protein_coding	chr5	1317744	1345099	-	2	8	0	0	9	14	13	599	557	564	544	591	553	383	599	479
ENSG00000049759.17	NEDD4L	protein_coding	chr18	58044367	58401540	+	0	0	0	0	0	0	0	37	35	37	38	33	27	22	31	22
ENSG00000049768.14	FOXP3	protein_coding	chrX	49250436	49264826	-	0	0	0	0	0	0	0	3	2	3	6	2	2	2	3	5
ENSG00000049769.12	PPP1R3F	protein_coding	chrX	49269843	49301461	+	2	1	4	4	5	6	2	88	82	66	77	64	65	45	73	75
ENSG00000049860.13	HEXB	protein_coding	chr5	74640023	74722647	+	9	3	11	9	6	11	20	969	886	948	649	822	669	413	814	536
ENSG00000049883.14	PTCD2	protein_coding	chr5	72320367	72368395	+	1	4	0	0	0	0	1	130	86	102	65	119	80	44	75	66
ENSG00000050030.13	KIAA2022	protein_coding	chrX	74732849	74925485	-	0	0	0	0	0	0	0	0	1	0	1	0	0	0	0	0
ENSG00000050130.17	JKAMP	protein_coding	chr14	59484443	59505410	+	1	8	5	0	1	4	1	238	187	196	237	234	296	158	246	191
ENSG00000050165.17	DKK3	protein_coding	chr11	11963106	12009769	-	2	3	20	15	25	18	49	2431	2301	2195	3993	4657	4277	2498	4001	3079
ENSG00000050327.14	ARHGEF5	protein_coding	chr7	144355288	144380632	+	0	0	0	0	3	3	1	38	31	28	27	33	38	19	29	25
ENSG00000050344.8	NFE2L3	protein_coding	chr7	26152240	26187125	+	0	0	0	0	0	0	0	59	68	59	43	53	59	25	45	29
ENSG00000050393.11	MCUR1	protein_coding	chr6	13786557	13814568	-	9	3	7	2	19	23	6	267	258	235	251	265	288	179	314	246
ENSG00000050405.13	LIMA1	protein_coding	chr12	50175788	50283546	-	14	14	15	14	46	31	46	2477	2280	2228	2687	2854	2889	1823	3030	2490
ENSG00000050426.15	LETMD1	protein_coding	chr12	51047962	51060424	+	0	0	3	1	4	1	4	112	95	102	96	114	121	67	99	77
ENSG00000050438.16	SLC4A8	protein_coding	chr12	51391317	51515763	+	0	0	0	0	0	0	0	4	13	10	13	17	16	4	5	8
ENSG00000050555.17	LAMC3	protein_coding	chr9	131009082	131094473	+	0	0	0	0	0	0	0	1	0	0	2	0	0	2	1	1
ENSG00000050628.20	PTGER3	protein_coding	chr1	70852353	71047808	-	0	0	0	0	0	0	0	0	1	2	1	2	8	0	1	0
ENSG00000050730.15	TNIP3	protein_coding	chr4	121131408	121227466	-	0	0	0	0	0	0	0	4	1	7	2	5	4	3	4	0
ENSG00000050748.17	MAPK9	protein_coding	chr5	180233143	180292099	-	0	0	8	0	9	6	9	303	253	262	346	357	339	221	352	255
ENSG00000050767.15	COL23A1	protein_coding	chr5	178237618	178590555	-	0	0	0	0	0	0	0	0	1	0	0	0	1	1	0	0
ENSG00000050820.16	BCAR1	protein_coding	chr16	75228187	75268053	-	1	0	3	11	15	4	15	798	733	733	851	962	930	618	1049	862
ENSG00000051009.10	FAM160A2	protein_coding	chr11	6211335	6234711	-	0	0	0	0	1	1	0	110	133	143	145	157	146	109	175	131
ENSG00000051108.14	HERPUD1	protein_coding	chr16	56932048	56944863	+	12	10	9	12	19	20	25	1220	1223	1202	905	1090	939	1155	1955	1459
ENSG00000051128.18	HOMER3	protein_coding	chr19	18929201	18941261	-	2	7	16	9	12	8	9	252	259	234	254	277	236	220	309	226
ENSG00000051180.16	RAD51	protein_coding	chr15	40694774	40732339	+	0	0	0	0	0	0	0	9	2	5	6	7	15	7	16	11
ENSG00000051341.13	POLQ	protein_coding	chr3	121431427	121546641	-	0	0	0	0	0	0	0	5	1	1	2	3	2	2	1	4
ENSG00000051382.8	PIK3CB	protein_coding	chr3	138652699	138834938	-	0	0	0	6	3	5	1	119	92	93	91	94	95	66	116	106
ENSG00000051523.10	CYBA	protein_coding	chr16	88643283	88651152	-	9	3	11	8	16	15	4	207	203	196	205	229	198	112	193	141
ENSG00000051596.9	THOC3	protein_coding	chr5	175917873	176034680	-	3	1	3	0	3	0	0	44	49	41	42	61	55	20	63	39
ENSG00000051620.10	HEBP2	protein_coding	chr6	138403531	138422197	+	12	9	33	26	34	35	42	558	594	521	519	579	510	444	761	561
ENSG00000051825.14	MPHOSPH9	protein_coding	chr12	123152320	123244014	-	0	0	3	1	2	8	9	155	129	147	140	153	133	100	176	117
ENSG00000052126.14	PLEKHA5	protein_coding	chr12	19129752	19376400	+	6	2	6	4	4	7	14	541	519	476	420	508	499	229	355	258
ENSG00000052344.15	PRSS8	protein_coding	chr16	31131433	31135762	-	0	0	0	0	0	0	0	0	0	1	0	0	0	1	1	1
ENSG00000052723.11	SIKE1	protein_coding	chr1	114769479	114780685	-	4	1	4	4	6	2	2	251	238	179	205	244	237	170	264	213
ENSG00000052749.13	RRP12	protein_coding	chr10	97356358	97426076	-	0	0	5	15	3	11	7	306	267	275	235	246	265	130	215	184
ENSG00000052795.12	FNIP2	protein_coding	chr4	158769138	158908049	+	0	0	0	0	0	0	3	350	313	258	251	266	305	319	536	450
ENSG00000052802.12	MSMO1	protein_coding	chr4	165327623	165343160	+	2	2	1	1	2	2	6	341	296	247	290	302	309	147	275	210
ENSG00000052841.14	TTC17	protein_coding	chr11	43358932	43494933	+	3	1	12	3	5	3	9	855	820	716	855	963	902	611	961	780
ENSG00000052850.5	ALX4	protein_coding	chr11	44260444	44310166	-	0	0	0	0	0	0	0	0	0	1	0	0	0	0	1	0
ENSG00000053108.16	FSTL4	protein_coding	chr5	133196455	133612564	-	0	0	0	0	0	0	0	1	0	0	0	0	0	0	0	0
ENSG00000053254.15	FOXN3	protein_coding	chr14	89124871	89619149	-	0	0	0	0	2	1	11	700	632	587	646	757	700	320	548	478
ENSG00000053328.8	METTL24	protein_coding	chr6	110245928	110358272	-	0	0	0	0	0	0	0	11	8	9	17	17	19	0	1	1
ENSG00000053371.12	AKR7A2	protein_coding	chr1	19303965	19312146	-	5	12	5	10	6	5	15	177	231	169	227	215	229	136	208	174
ENSG00000053372.4	MRTO4	protein_coding	chr1	19251539	19260128	+	1	1	7	12	2	5	2	234	210	193	173	167	204	93	166	129
ENSG00000053438.8	NNAT	protein_coding	chr20	37521215	37523693	+	0	0	0	0	0	0	0	0	0	0	0	1	1	1	0	0
ENSG00000053501.12	USE1	protein_coding	chr19	17215346	17219829	+	6	0	2	1	6	9	8	129	125	87	121	128	105	69	109	102
ENSG00000053524.12	MCF2L2	protein_coding	chr3	183178043	183428778	-	0	0	0	0	0	0	0	0	1	0	0	1	0	1	4	0
ENSG00000053702.14	NRIP2	protein_coding	chr12	2825348	2835544	-	0	0	0	0	0	0	0	1	0	0	0	0	1	0	0	1
ENSG00000053747.15	LAMA3	protein_coding	chr18	23689443	23955066	+	0	0	0	0	0	0	1	42	41	40	40	31	47	9	14	12
ENSG00000053770.11	AP5M1	protein_coding	chr14	57268909	57298742	+	1	2	0	0	10	1	0	160	138	125	149	153	151	81	143	111
ENSG00000053900.10	ANAPC4	protein_coding	chr4	25377213	25418498	+	0	0	2	6	9	2	5	178	179	162	153	189	192	100	150	116
ENSG00000053918.15	KCNQ1	protein_coding	chr11	2444684	2849109	+	0	0	0	0	0	0	0	0	0	0	0	0	1	0	0	0
ENSG00000054116.11	TRAPPC3	protein_coding	chr1	36136570	36156053	-	3	11	6	7	6	4	12	279	265	266	244	272	292	216	375	247
ENSG00000054118.13	THRAP3	protein_coding	chr1	36224416	36305357	+	9	5	2	5	6	7	28	1827	1784	1722	1832	2050	1937	1340	2110	1641
ENSG00000054148.17	PHPT1	protein_coding	chr9	136848724	136851027	+	17	22	11	11	60	40	32	406	409	379	397	399	402	319	511	413
ENSG00000054179.11	ENTPD2	protein_coding	chr9	137048098	137054045	-	0	0	0	0	0	0	0	0	0	0	0	0	0	0	0	0
ENSG00000054219.10	LY75	protein_coding	chr2	159803355	159904749	-	0	0	0	0	0	0	0	1	0	0	0	1	1	0	0	0
ENSG00000054267.21	ARID4B	protein_coding	chr1	235131634	235328219	-	0	0	0	0	1	2	2	559	517	510	556	638	668	366	663	556
ENSG00000054277.13	OPN3	protein_coding	chr1	241590102	241677376	-	2	1	1	2	0	1	0	64	69	50	82	77	83	70	113	106
ENSG00000054282.15	SDCCAG8	protein_coding	chr1	243256034	243500092	+	1	1	4	4	13	23	14	332	333	320	380	397	418	213	373	240
ENSG00000054356.13	PTPRN	protein_coding	chr2	219289623	219309648	-	1	0	1	5	2	3	0	21	28	28	86	118	86	246	363	287
ENSG00000054392.12	HHAT	protein_coding	chr1	210328252	210676296	+	0	0	0	0	0	0	0	27	22	14	15	26	19	10	18	22
ENSG00000054523.17	KIF1B	protein_coding	chr1	10210805	10381603	+	1	2	8	2	6	3	14	821	805	775	950	1009	992	649	1044	849
ENSG00000054598.6	FOXC1	protein_coding	chr6	1609972	1613897	+	0	0	0	0	1	1	1	237	237	217	440	435	452	125	214	205
ENSG00000054611.13	TBC1D22A	protein_coding	chr22	46762617	47175699	+	2	1	1	4	6	2	4	222	196	208	230	280	255	154	257	190
ENSG00000054654.16	SYNE2	protein_coding	chr14	63852983	64226433	+	0	0	0	0	0	0	4	345	333	298	548	625	535	87	142	129
ENSG00000054690.13	PLEKHH1	protein_coding	chr14	67533301	67589612	+	0	0	0	0	0	0	0	8	7	5	3	4	8	0	4	2
ENSG00000054793.13	ATP9A	protein_coding	chr20	51596514	51768634	-	0	0	0	0	8	5	1	533	470	498	668	795	771	308	477	426
ENSG00000054796.12	SPO11	protein_coding	chr20	57329759	57343994	+	0	0	0	0	0	0	0	0	0	0	0	0	0	0	0	0
ENSG00000054803.3	CBLN4	protein_coding	chr20	55997440	56005472	-	0	0	0	0	0	0	0	0	0	0	0	0	0	0	0	0
ENSG00000054938.15	CHRDL2	protein_coding	chr11	74696429	74731385	-	0	0	0	0	0	0	0	1	1	1	3	2	1	0	0	0
ENSG00000054965.10	FAM168A	protein_coding	chr11	73400487	73598189	-	4	7	3	3	8	7	10	744	696	657	757	797	814	698	1197	1000
ENSG00000054967.12	RELT	protein_coding	chr11	73376264	73397474	+	0	0	0	0	0	0	0	17	16	19	45	61	35	34	77	64
ENSG00000054983.16	GALC	protein_coding	chr14	87837820	87993665	-	0	0	0	0	0	0	1	225	229	183	246	311	285	157	267	230
ENSG00000055044.10	NOP58	protein_coding	chr2	202265716	202303666	+	7	10	6	4	14	16	15	481	406	415	323	369	417	189	394	263
ENSG00000055070.16	SZRD1	protein_coding	chr1	16352575	16398145	+	10	11	8	17	32	22	20	1211	1198	1124	1410	1440	1469	606	974	735
ENSG00000055118.14	KCNH2	protein_coding	chr7	150944961	150978315	-	0	0	0	0	0	0	1	3	8	2	6	9	9	0	4	3
ENSG00000055130.15	CUL1	protein_coding	chr7	148697914	148801036	+	2	5	10	6	5	7	16	642	650	594	638	711	712	425	763	589
ENSG00000055147.18	FAM114A2	protein_coding	chr5	153990128	154038936	-	9	2	1	2	1	2	5	300	273	265	247	262	234	210	329	276
ENSG00000055163.19	CYFIP2	protein_coding	chr5	157266079	157395595	+	2	0	0	1	1	1	1	95	75	65	76	78	64	35	67	56
ENSG00000055208.18	TAB2	protein_coding	chr6	149218641	149411613	+	4	2	0	0	2	3	8	656	701	619	648	823	775	500	927	720
ENSG00000055211.12	GINM1	protein_coding	chr6	149566294	149591748	+	3	5	4	4	7	14	12	741	650	598	501	567	525	402	698	469
ENSG00000055332.16	EIF2AK2	protein_coding	chr2	37099210	37157065	-	2	0	8	0	6	3	5	854	779	753	735	963	851	422	700	591
ENSG00000055483.19	USP36	protein_coding	chr17	78787381	78841441	-	1	1	1	0	1	2	5	623	583	553	548	591	605	400	659	522
ENSG00000055609.17	KMT2C	protein_coding	chr7	152134922	152436005	-	3	0	0	1	0	3	12	1107	1009	874	1159	1182	1237	629	1024	912
ENSG00000055732.12	MCOLN3	protein_coding	chr1	85018082	85048499	-	0	0	0	0	0	0	1	52	42	39	21	21	27	15	29	15
ENSG00000055813.5	CCDC85A	protein_coding	chr2	56184123	56386173	+	0	0	0	0	0	0	0	13	9	7	46	84	62	24	33	30
ENSG00000055917.15	PUM2	protein_coding	chr2	20248691	20352234	-	1	1	0	0	3	2	2	528	524	469	489	586	516	350	577	440
ENSG00000055950.16	MRPL43	protein_coding	chr10	100969458	100987515	-	2	5	11	8	8	9	11	172	191	153	177	247	207	119	195	161
ENSG00000055955.15	ITIH4	protein_coding	chr3	52812975	52831479	-	0	0	0	0	0	0	0	0	1	1	0	3	0	1	1	1
ENSG00000055957.10	ITIH1	protein_coding	chr3	52777592	52792068	+	0	0	0	0	0	0	0	0	0	0	0	0	0	0	0	0
ENSG00000056050.6	HPF1	protein_coding	chr4	169729465	169757953	-	0	0	0	2	6	3	0	51	64	60	61	70	52	38	64	45
ENSG00000056097.15	ZFR	protein_coding	chr5	32354350	32444761	-	10	4	21	14	23	13	22	1515	1423	1189	1337	1487	1402	1002	1599	1207
ENSG00000056277.15	ZNF280C	protein_coding	chrX	130202711	130268899	-	0	0	0	0	0	0	0	39	35	24	37	30	38	15	33	20
ENSG00000056291.17	NPFFR2	protein_coding	chr4	72031804	72148067	+	0	0	0	0	0	0	0	0	0	0	0	0	0	0	0	0
ENSG00000056487.15	PHF21B	protein_coding	chr22	44881162	45009999	-	0	0	0	0	0	0	0	0	0	0	0	0	0	0	0	0
ENSG00000056558.10	TRAF1	protein_coding	chr9	120902393	120929173	-	0	0	1	0	0	0	0	43	49	52	50	64	57	18	45	23
ENSG00000056586.15	RC3H2	protein_coding	chr9	122844556	122905341	-	1	1	1	2	12	5	7	657	589	500	651	700	693	426	759	618
ENSG00000056736.9	IL17RB	protein_coding	chr3	53846580	53865800	+	0	0	0	0	0	0	0	0	0	0	0	1	0	0	1	0
ENSG00000056972.18	TRAF3IP2	protein_coding	chr6	111556454	111606278	-	0	0	0	0	1	2	6	93	81	75	74	93	76	18	49	30
ENSG00000056998.19	GYG2	protein_coding	chrX	2828788	2882820	+	0	0	0	0	1	1	1	108	83	78	127	92	108	32	77	69
ENSG00000057019.15	DCBLD2	protein_coding	chr3	98795941	98901689	-	9	10	1	3	9	23	17	1285	1164	1104	1406	1650	1524	444	725	529
ENSG00000057149.15	SERPINB3	protein_coding	chr18	63655197	63661963	-	0	0	0	0	0	0	0	0	0	0	0	0	0	0	0	0
ENSG00000057252.12	SOAT1	protein_coding	chr1	179293714	179358680	+	0	0	3	8	4	1	2	340	325	288	330	412	412	134	254	237
ENSG00000057294.14	PKP2	protein_coding	chr12	32790745	32896840	-	0	0	0	0	0	0	4	274	271	251	103	85	127	79	143	118
ENSG00000057468.6	MSH4	protein_coding	chr1	75796882	75913238	+	0	0	0	0	0	0	0	1	2	1	2	2	1	0	0	3
ENSG00000057593.13	F7	protein_coding	chr13	113105788	113120681	+	0	0	0	0	0	0	0	0	0	0	1	3	2	0	1	0
ENSG00000057608.16	GDI2	protein_coding	chr10	5765223	5842132	-	30	39	56	65	76	63	51	1643	1537	1426	1565	1713	1627	1150	1828	1474
ENSG00000057657.15	PRDM1	protein_coding	chr6	106086320	106109939	+	0	0	0	0	0	0	0	21	21	15	11	13	10	25	59	36
ENSG00000057663.14	ATG5	protein_coding	chr6	106045423	106325791	-	1	3	1	1	6	7	3	208	172	188	190	222	193	133	226	198
ENSG00000057704.12	TMCC3	protein_coding	chr12	94567124	94650562	-	0	0	0	0	0	0	0	6	12	8	11	4	4	3	6	1
ENSG00000057757.9	PITHD1	protein_coding	chr1	23778405	23788232	+	0	0	0	2	5	1	19	212	176	160	175	168	190	110	168	119
ENSG00000057935.13	MTA3	protein_coding	chr2	42494569	42756947	+	0	0	0	0	3	2	5	184	180	167	177	197	191	126	191	128
ENSG00000058056.8	USP13	protein_coding	chr3	179652755	179789401	+	0	0	0	0	0	0	2	203	175	176	152	155	182	65	125	98
ENSG00000058063.15	ATP11B	protein_coding	chr3	182793500	182921635	+	2	2	2	6	5	1	9	724	588	510	671	720	807	435	715	598
ENSG00000058085.14	LAMC2	protein_coding	chr1	183186238	183244900	+	0	0	2	0	7	3	3	372	350	360	284	340	293	280	450	373
ENSG00000058091.16	CDK14	protein_coding	chr7	90466424	91210590	+	7	2	3	9	26	16	19	720	641	553	700	859	793	611	1091	904
ENSG00000058262.9	SEC61A1	protein_coding	chr3	128051641	128071683	+	5	8	26	16	22	23	33	2529	2395	2261	2134	2431	2283	2066	3544	2806
ENSG00000058272.16	PPP1R12A	protein_coding	chr12	79773563	79935460	-	0	0	3	14	3	5	21	1467	1448	1197	1523	1572	1606	1021	1946	1467
ENSG00000058335.15	RASGRF1	protein_coding	chr15	78959947	79090773	-	0	0	0	0	0	0	0	2	2	1	0	1	0	1	0	0
ENSG00000058404.19	CAMK2B	protein_coding	chr7	44217150	44334577	-	0	0	0	0	0	0	0	0	1	1	1	1	1	0	0	0
ENSG00000058453.16	CROCC	protein_coding	chr1	16740273	16972979	+	1	0	1	6	5	2	8	254	229	250	286	305	316	192	339	227
ENSG00000058600.15	POLR3E	protein_coding	chr16	22297375	22335103	+	0	0	0	0	1	3	2	226	218	210	171	196	189	142	211	179
ENSG00000058668.14	ATP2B4	protein_coding	chr1	203626561	203744081	+	0	0	4	3	3	1	41	4084	3868	3513	5208	5542	5588	1103	1756	1528
ENSG00000058673.16	ZC3H11A	protein_coding	chr1	203795654	203854999	+	0	0	0	0	0	0	0	0	0	0	0	0	1	0	0	0
ENSG00000058729.10	RIOK2	protein_coding	chr5	97160867	97183260	-	0	0	1	0	0	0	4	117	142	131	98	111	126	82	158	98
ENSG00000058799.14	YIPF1	protein_coding	chr1	53851719	53889834	-	0	0	2	1	5	5	3	81	101	83	89	100	95	58	110	72
ENSG00000058804.11	NDC1	protein_coding	chr1	53765460	53838860	-	0	0	0	1	0	0	1	72	69	59	55	58	62	47	80	54
ENSG00000058866.14	DGKG	protein_coding	chr3	186105668	186362237	-	0	0	0	0	0	0	0	2	3	2	5	8	5	2	4	1
ENSG00000059122.16	FLYWCH1	protein_coding	chr16	2911937	2951208	+	3	1	5	3	1	5	4	424	396	363	575	594	581	287	530	333
ENSG00000059145.18	UNKL	protein_coding	chr16	1363205	1414751	-	0	0	0	0	7	6	1	171	155	164	186	248	197	127	204	156
ENSG00000059377.16	TBXAS1	protein_coding	chr7	139777051	140020325	+	0	0	0	0	0	0	0	2	5	4	3	3	4	1	1	1
ENSG00000059378.12	PARP12	protein_coding	chr7	140023744	140063721	-	1	3	4	2	0	0	1	76	86	78	60	80	69	29	38	63
ENSG00000059573.8	ALDH18A1	protein_coding	chr10	95605929	95656706	-	4	4	1	2	10	10	12	536	517	514	542	592	603	538	922	710
ENSG00000059588.9	TARBP1	protein_coding	chr1	234391313	234479103	-	0	0	0	1	1	2	3	122	112	109	128	146	134	72	131	98
ENSG00000059691.11	GATB	protein_coding	chr4	151670504	151761023	-	1	1	1	6	1	2	5	175	141	135	151	154	164	57	131	116
ENSG00000059728.10	MXD1	protein_coding	chr2	69897688	69942945	+	0	1	0	0	0	0	3	160	156	177	116	120	136	245	424	357
ENSG00000059758.7	CDK17	protein_coding	chr12	96278261	96400560	-	0	0	0	0	0	0	4	250	200	167	182	220	220	175	260	216
ENSG00000059769.19	DNAJC25	protein_coding	chr9	111631352	111654351	+	0	0	2	1	0	0	4	116	127	128	98	140	118	90	166	140
ENSG00000059804.15	SLC2A3	protein_coding	chr12	7919230	7936275	-	0	0	4	1	2	8	5	667	593	556	429	490	390	517	897	731
ENSG00000059915.16	PSD	protein_coding	chr10	102402617	102421539	-	0	0	0	0	0	0	0	4	5	4	11	6	9	1	8	3
ENSG00000060069.16	CTDP1	protein_coding	chr18	79679801	79756623	+	1	2	4	0	5	1	1	340	305	276	320	336	336	231	417	330
ENSG00000060138.12	YBX3	protein_coding	chr12	10699089	10723312	-	40	29	50	21	56	36	98	2148	2242	1960	1399	1534	1516	938	1507	1142
ENSG00000060140.8	STYK1	protein_coding	chr12	10618939	10674318	-	0	0	0	0	0	0	0	1	1	0	0	0	1	0	0	0
ENSG00000060237.16	WNK1	protein_coding	chr12	752593	911452	+	12	11	27	41	46	38	40	2190	1928	1807	2459	2672	2878	1921	3279	2641
ENSG00000060303.5	RPS17P5	processed_pseudogene	chr6	50857255	50857662	-	0	0	0	0	0	0	0	0	0	0	0	0	0	0	0	0
ENSG00000060339.13	CCAR1	protein_coding	chr10	68721012	68792377	+	17	9	18	9	20	26	28	1175	1248	1106	964	1177	1113	634	1140	878
ENSG00000060491.16	OGFR	protein_coding	chr20	62804835	62814000	+	1	1	2	10	4	7	4	293	318	301	334	373	329	218	333	268
ENSG00000060558.3	GNA15	protein_coding	chr19	3136193	3163769	+	0	0	0	0	0	0	0	0	0	0	0	0	0	0	0	0
ENSG00000060566.13	CREB3L3	protein_coding	chr19	4153601	4173054	+	0	0	0	3	0	0	0	0	1	1	2	1	0	0	0	0
ENSG00000060642.10	PIGV	protein_coding	chr1	26787472	26798398	+	0	0	3	2	4	2	4	75	52	55	67	59	69	44	93	66
ENSG00000060656.19	PTPRU	protein_coding	chr1	29236516	29326813	+	0	0	2	3	0	0	2	170	182	134	318	328	283	69	120	108
ENSG00000060688.12	SNRNP40	protein_coding	chr1	31259568	31296782	-	4	7	7	7	10	11	9	203	206	184	162	206	182	80	207	140
ENSG00000060709.14	RIMBP2	protein_coding	chr12	130396137	130517917	-	0	0	0	0	0	0	0	0	0	0	1	0	0	1	0	1
ENSG00000060718.20	COL11A1	protein_coding	chr1	102876467	103108496	-	0	0	2	0	1	0	4	430	423	405	407	381	428	510	834	718
ENSG00000060749.14	QSER1	protein_coding	chr11	32893178	32993316	+	0	0	2	1	6	6	4	409	297	262	312	397	373	174	370	316
ENSG00000060762.18	MPC1	protein_coding	chr6	166364919	166383013	-	0	0	0	1	3	5	6	113	149	112	108	138	127	76	140	99
ENSG00000060971.17	ACAA1	protein_coding	chr3	38103129	38137242	-	6	5	9	17	15	16	16	353	345	336	308	387	373	164	293	206
ENSG00000060982.14	BCAT1	protein_coding	chr12	24810022	24949459	-	4	3	10	8	34	23	53	2495	2284	1972	1324	1474	1443	2168	3662	3061
ENSG00000061273.17	HDAC7	protein_coding	chr12	47782722	47833132	-	4	13	12	8	11	9	16	781	726	709	816	822	825	499	928	689
ENSG00000061337.15	LZTS1	protein_coding	chr8	20246165	20303963	-	0	0	0	0	0	0	0	20	18	22	41	24	31	41	59	27
ENSG00000061455.10	PRDM6	protein_coding	chr5	123089121	123194266	+	0	4	1	4	0	0	2	50	48	45	137	127	131	42	74	57
ENSG00000061492.11	WNT8A	protein_coding	chr5	138083892	138092365	+	0	0	0	0	0	0	0	0	0	0	0	1	0	0	0	0
ENSG00000061656.9	SPAG4	protein_coding	chr20	35615892	35621049	+	0	0	1	1	1	2	0	18	29	14	38	47	53	26	59	55
ENSG00000061676.14	NCKAP1	protein_coding	chr2	182909115	183038858	-	12	4	8	10	11	16	32	1812	1736	1618	1746	1968	1869	1441	2287	1817
ENSG00000061794.12	MRPS35	protein_coding	chr12	27710773	27756295	+	3	6	6	8	8	11	10	322	258	324	264	308	308	196	306	239
ENSG00000061918.12	GUCY1B3	protein_coding	chr4	155758992	155807591	+	0	0	0	0	0	0	0	10	7	6	6	8	3	1	1	2
ENSG00000061936.9	SFSWAP	protein_coding	chr12	131711081	131799737	+	3	4	3	4	1	6	12	479	457	463	526	588	588	334	577	385
ENSG00000061938.16	TNK2	protein_coding	chr3	195863364	195911945	-	4	2	3	4	2	2	2	244	201	187	240	277	267	243	451	327
ENSG00000061987.14	MON2	protein_coding	chr12	62466817	62600479	+	0	0	0	0	3	1	2	360	321	312	358	414	425	234	435	317
ENSG00000062038.13	CDH3	protein_coding	chr16	68636189	68722616	+	0	0	0	0	0	0	0	9	6	9	4	2	1	0	1	2
ENSG00000062096.14	ARSF	protein_coding	chrX	3041471	3112726	+	0	0	0	0	0	0	0	0	0	0	0	0	0	0	0	0
ENSG00000062194.15	GPBP1	protein_coding	chr5	57173948	57264679	+	2	1	5	2	4	1	11	323	295	263	247	287	286	167	321	218
ENSG00000062282.14	DGAT2	protein_coding	chr11	75759512	75801535	+	1	2	0	0	0	0	0	17	8	12	6	10	8	3	3	2
ENSG00000062370.16	ZNF112	protein_coding	chr19	44326555	44367217	-	0	0	1	0	0	0	1	57	64	55	43	63	73	39	69	47
ENSG00000062485.18	CS	protein_coding	chr12	56271699	56300392	-	1	1	9	6	14	9	9	435	409	402	476	442	518	206	389	285
ENSG00000062524.15	LTK	protein_coding	chr15	41503638	41513887	-	0	0	0	0	0	0	0	1	0	0	5	7	8	0	4	2
ENSG00000062582.13	MRPS24	protein_coding	chr7	43866558	43869893	-	0	0	0	0	0	0	0	4	6	5	10	18	10	6	10	5
ENSG00000062598.17	ELMO2	protein_coding	chr20	46366049	46432985	-	3	1	12	3	4	1	7	293	310	303	323	391	345	191	348	273
ENSG00000062650.17	WAPL	protein_coding	chr10	86435256	86521815	-	2	2	1	2	3	3	8	608	532	509	505	609	615	398	661	545
ENSG00000062716.12	VMP1	protein_coding	chr17	59707192	59842255	+	1	1	11	2	2	0	12	656	643	560	818	931	837	582	1165	820
ENSG00000062725.9	APPBP2	protein_coding	chr17	60443149	60526219	-	2	3	1	2	0	3	7	405	367	318	264	298	283	160	258	198
ENSG00000062822.12	POLD1	protein_coding	chr19	50384204	50418018	+	0	0	0	0	0	0	0	58	57	62	71	79	74	32	54	39
ENSG00000063015.19	SEZ6	protein_coding	chr17	28954901	29006440	-	0	0	0	0	0	0	0	0	0	0	0	0	0	1	0	3
ENSG00000063046.17	EIF4B	protein_coding	chr12	53006158	53042209	+	94	93	121	111	122	109	136	4384	4264	3763	3999	4408	4193	1952	3317	2411
ENSG00000063127.15	SLC6A16	protein_coding	chr19	49289638	49325225	-	0	0	0	0	0	0	1	7	1	3	2	4	3	3	1	1
ENSG00000063169.10	GLTSCR1	protein_coding	chr19	47608196	47703277	+	0	0	0	0	0	0	4	160	173	137	176	155	183	109	199	159
ENSG00000063176.15	SPHK2	protein_coding	chr19	48619291	48630717	+	0	0	0	0	0	0	3	102	108	78	114	135	129	61	107	63
ENSG00000063177.12	RPL18	protein_coding	chr19	48615328	48619536	-	174	166	163	179	233	207	184	1656	1765	1573	1581	1657	1579	937	1545	1101
ENSG00000063180.8	CA11	protein_coding	chr19	48637942	48646312	-	11	11	3	15	2	2	7	56	47	47	13	36	39	12	19	7
ENSG00000063241.7	ISOC2	protein_coding	chr19	55452985	55462343	-	8	11	6	8	27	12	25	285	307	269	220	217	200	187	280	218
ENSG00000063244.12	U2AF2	protein_coding	chr19	55654146	55674715	+	8	5	18	24	22	21	20	1141	1066	1069	1221	1259	1323	692	1229	964
ENSG00000063245.14	EPN1	protein_coding	chr19	55675226	55709858	+	28	17	21	14	37	50	44	838	817	807	910	1008	986	639	1145	849
ENSG00000063322.13	MED29	protein_coding	chr19	39391303	39400637	+	0	0	6	7	11	7	14	401	366	404	415	445	439	201	366	288
ENSG00000063438.16	AHRR	protein_coding	chr5	304176	438291	+	0	0	3	1	0	0	4	204	206	157	217	254	234	101	161	140
ENSG00000063515.2	GSC2	protein_coding	chr22	19148576	19150283	-	0	0	0	0	0	0	0	0	0	0	0	0	0	0	0	0
ENSG00000063587.13	ZNF275	protein_coding	chrX	153334155	153360110	+	0	0	0	0	0	0	3	201	180	147	150	202	185	133	205	165
ENSG00000063601.16	MTMR1	protein_coding	chrX	150692971	150765103	+	0	0	0	0	1	1	4	208	204	188	171	168	182	96	153	133
ENSG00000063660.8	GPC1	protein_coding	chr2	240435671	240468078	+	5	7	4	9	6	10	30	2005	2065	1976	2886	3043	3105	1343	2085	1734
ENSG00000063761.15	ADCK1	protein_coding	chr14	77800083	77935012	+	1	5	0	0	3	1	2	53	68	47	28	41	41	24	29	29
ENSG00000063854.12	HAGH	protein_coding	chr16	1795620	1827194	-	0	0	6	5	23	5	7	226	186	199	204	242	231	219	374	266
ENSG00000063978.15	RNF4	protein_coding	chr4	2462220	2625320	+	0	1	3	2	12	6	6	570	522	520	537	675	561	400	693	595
ENSG00000064012.21	CASP8	protein_coding	chr2	201233443	201287711	+	0	0	0	0	0	2	2	101	86	76	83	103	94	48	98	59
ENSG00000064042.17	LIMCH1	protein_coding	chr4	41359607	41700044	+	0	0	0	0	1	3	1	154	141	110	568	621	572	198	336	300
ENSG00000064102.14	INTS13	protein_coding	chr12	26905181	26938326	-	0	1	6	7	6	10	9	193	203	204	148	227	210	123	226	165
ENSG00000064115.10	TM7SF3	protein_coding	chr12	26973195	27014434	-	4	4	3	8	8	5	7	355	332	307	282	330	328	240	448	316
ENSG00000064195.7	DLX3	protein_coding	chr17	49990005	49995224	-	0	0	0	0	0	0	0	0	0	0	3	2	5	0	0	0
ENSG00000064199.6	SPA17	protein_coding	chr11	124673798	124697518	+	1	3	1	1	4	8	2	81	106	82	104	95	80	61	87	73
ENSG00000064201.15	TSPAN32	protein_coding	chr11	2301997	2318200	+	0	0	0	0	0	0	0	1	1	1	0	0	0	0	0	0
ENSG00000064205.10	WISP2	protein_coding	chr20	44714844	44728509	+	0	0	0	1	1	1	2	36	37	27	9	10	4	8	13	10
ENSG00000064218.4	DMRT3	protein_coding	chr9	976964	991731	+	0	0	0	0	0	0	0	0	0	0	0	0	0	0	0	0
ENSG00000064225.12	ST3GAL6	protein_coding	chr3	98732236	98821201	+	0	0	0	0	1	1	1	44	38	32	53	71	44	22	41	29
ENSG00000064270.12	ATP2C2	protein_coding	chr16	84368527	84464187	+	0	0	0	0	0	0	0	0	0	0	0	0	0	0	1	0
ENSG00000064300.8	NGFR	protein_coding	chr17	49495293	49515017	+	0	0	0	0	0	0	0	4	5	9	2	7	3	9	8	7
ENSG00000064309.14	CDON	protein_coding	chr11	125955796	126063335	-	0	0	0	0	0	0	1	206	252	205	170	155	177	23	61	46
ENSG00000064313.11	TAF2	protein_coding	chr8	119730775	119832863	-	0	0	0	0	3	3	0	390	332	321	321	388	378	212	376	306
ENSG00000064393.15	HIPK2	protein_coding	chr7	139561570	139777778	-	8	7	6	4	12	9	11	835	730	682	812	918	857	418	727	618
ENSG00000064419.13	TNPO3	protein_coding	chr7	128954180	129055173	-	2	1	4	13	3	1	19	510	421	422	471	497	472	338	638	508
ENSG00000064489.22	BORCS8-MEF2B	protein_coding	chr19	19145567	19192158	-	0	0	0	0	0	0	0	0	0	0	0	0	0	1	0	0
ENSG00000064490.13	RFXANK	protein_coding	chr19	19192229	19201869	+	7	4	3	7	6	4	3	127	118	116	109	119	117	78	128	106
ENSG00000064545.14	TMEM161A	protein_coding	chr19	19119169	19138513	-	0	0	0	0	2	5	3	91	86	65	65	78	67	27	66	61
ENSG00000064547.13	LPAR2	protein_coding	chr19	19623668	19628930	-	0	0	0	0	0	0	0	4	7	8	4	13	11	7	15	14
ENSG00000064601.16	CTSA	protein_coding	chr20	45890144	45898820	+	19	20	16	27	50	18	76	3330	3103	3167	2972	3438	3135	1908	3075	2359
ENSG00000064607.16	SUGP2	protein_coding	chr19	18990888	19034023	-	2	0	1	0	3	2	6	414	388	421	493	554	595	257	457	329
ENSG00000064651.13	SLC12A2	protein_coding	chr5	128083766	128189688	+	0	0	0	0	0	0	2	275	266	227	192	199	233	134	225	199
ENSG00000064652.10	SNX24	protein_coding	chr5	122843439	123029354	+	4	1	2	0	5	12	3	167	145	138	147	173	156	168	280	245
ENSG00000064655.18	EYA2	protein_coding	chr20	46894624	47188844	+	0	0	0	0	0	0	0	25	31	26	9	7	13	8	21	16
ENSG00000064666.14	CNN2	protein_coding	chr19	1026581	1039068	+	67	61	44	68	131	92	157	4584	4487	4143	4314	4195	4568	2796	4666	3679
ENSG00000064687.12	ABCA7	protein_coding	chr19	1040101	1065572	+	0	0	5	1	2	1	0	88	100	103	43	68	48	17	24	27
ENSG00000064692.18	SNCAIP	protein_coding	chr5	122311354	122464219	+	0	0	0	0	0	0	0	1	1	1	0	2	0	2	3	2
ENSG00000064703.11	DDX20	protein_coding	chr1	111755245	111768016	+	0	0	0	0	0	1	1	192	154	171	143	153	154	88	173	94
ENSG00000064726.9	BTBD1	protein_coding	chr15	83016422	83067354	-	3	0	5	4	8	19	12	487	508	454	455	541	491	277	438	365
ENSG00000064763.10	FAR2	protein_coding	chr12	29149103	29340980	+	0	0	0	0	2	0	0	33	37	31	24	19	24	6	14	7
ENSG00000064787.13	BCAS1	protein_coding	chr20	53936777	54070594	-	0	0	2	7	0	0	0	0	1	0	0	0	0	0	2	0
ENSG00000064835.10	POU1F1	protein_coding	chr3	87259404	87276587	-	0	0	0	0	0	0	0	0	0	0	0	0	0	0	0	0
ENSG00000064886.13	CHI3L2	protein_coding	chr1	111200771	111243440	+	0	0	0	2	0	2	0	30	20	18	12	21	9	4	9	6
ENSG00000064932.15	SBNO2	protein_coding	chr19	1107636	1174283	-	0	2	9	4	4	4	14	700	625	602	551	612	647	424	748	527
ENSG00000064933.17	PMS1	protein_coding	chr2	189784085	189877629	+	3	1	0	0	4	1	0	105	113	94	70	101	99	63	87	105
ENSG00000064961.18	HMG20B	protein_coding	chr19	3572777	3579088	+	9	9	4	13	30	14	26	611	570	568	605	773	699	288	562	409
ENSG00000064989.12	CALCRL	protein_coding	chr2	187343129	187448460	-	0	0	0	0	0	0	1	31	28	19	34	26	15	5	26	16
ENSG00000064995.16	TAF11	protein_coding	chr6	34877778	34888089	-	4	2	2	2	3	2	0	165	140	155	164	191	174	104	226	151
ENSG00000064999.13	ANKS1A	protein_coding	chr6	34889265	35091413	+	0	0	0	0	1	0	0	213	200	199	253	328	329	111	217	165
ENSG00000065000.15	AP3D1	protein_coding	chr19	2100988	2164465	-	22	20	8	9	43	31	53	2657	2678	2569	2595	2881	2907	1880	3089	2501
ENSG00000065029.14	ZNF76	protein_coding	chr6	35258909	35295985	+	0	0	1	2	8	7	3	169	140	156	142	199	172	119	196	133
ENSG00000065054.13	SLC9A3R2	protein_coding	chr16	2025356	2039026	+	33	27	24	12	64	51	58	423	407	378	599	586	535	324	628	380
ENSG00000065057.7	NTHL1	protein_coding	chr16	2039815	2047866	-	0	0	7	3	5	2	4	44	40	27	57	47	45	17	29	20
ENSG00000065060.16	UHRF1BP1	protein_coding	chr6	34792015	34883138	+	2	2	0	0	1	1	5	447	436	354	443	457	496	306	512	436
ENSG00000065135.10	GNAI3	protein_coding	chr1	109548611	109618321	+	5	11	7	8	27	18	10	729	666	584	755	822	778	478	831	652
ENSG00000065150.18	IPO5	protein_coding	chr13	97953658	98024297	+	10	16	16	32	34	25	32	1790	1712	1632	1644	1767	1743	900	1438	1198
ENSG00000065154.11	OAT	protein_coding	chr10	124397303	124418976	-	0	0	3	4	11	4	9	516	472	467	417	501	468	387	684	489
ENSG00000065183.15	WDR3	protein_coding	chr1	117929720	117966542	+	8	3	3	3	7	4	4	432	403	402	362	366	390	185	316	225
ENSG00000065243.19	PKN2	protein_coding	chr1	88684222	88836255	+	0	0	0	0	0	0	4	498	453	399	369	458	428	266	487	347
ENSG00000065268.10	WDR18	protein_coding	chr19	984271	998438	+	2	1	0	0	0	0	3	82	83	105	105	93	118	51	99	71
ENSG00000065308.4	TRAM2	protein_coding	chr6	52497402	52576915	-	3	8	1	0	2	5	28	2185	2143	1927	1681	1817	1908	1165	1811	1624
ENSG00000065320.8	NTN1	protein_coding	chr17	9021542	9244000	+	0	0	0	0	0	0	0	2	7	3	0	1	0	0	0	1
ENSG00000065325.12	GLP2R	protein_coding	chr17	9822206	9892102	+	0	0	0	0	0	0	0	0	1	0	0	0	0	0	0	1
ENSG00000065328.16	MCM10	protein_coding	chr10	13161554	13211104	+	0	0	0	0	0	0	0	0	3	1	0	1	0	0	0	0
ENSG00000065357.19	DGKA	protein_coding	chr12	55927319	55954027	+	0	0	3	1	4	2	7	298	303	271	337	322	341	222	387	279
ENSG00000065361.14	ERBB3	protein_coding	chr12	56079857	56103505	+	1	2	0	0	0	0	0	15	15	10	46	39	47	11	18	10
ENSG00000065371.17	ROPN1	protein_coding	chr3	123968521	123992178	-	0	0	0	0	0	0	0	0	0	0	0	0	0	0	0	0
ENSG00000065413.18	ANKRD44	protein_coding	chr2	196967017	197311173	-	0	0	0	0	2	3	0	79	65	67	87	95	112	78	101	87
ENSG00000065427.14	KARS	protein_coding	chr16	75627474	75648643	-	15	22	13	12	28	30	41	889	847	730	773	870	787	441	762	641
ENSG00000065457.10	ADAT1	protein_coding	chr16	75596981	75623300	-	0	0	0	0	0	0	2	131	133	108	142	132	128	112	191	133
ENSG00000065485.19	PDIA5	protein_coding	chr3	123067062	123225227	+	3	1	8	3	7	6	10	332	298	315	251	326	264	292	478	384
ENSG00000065491.8	TBC1D22B	protein_coding	chr6	37257772	37332970	+	0	0	0	0	1	0	1	130	139	130	77	96	73	79	127	87
ENSG00000065518.7	NDUFB4	protein_coding	chr3	120596309	120602500	+	1	0	10	7	8	8	11	146	148	133	143	178	156	83	192	139
ENSG00000065526.10	SPEN	protein_coding	chr1	15847864	15940460	+	3	6	0	1	1	1	15	1135	1018	889	1042	1211	1150	794	1403	1136
ENSG00000065534.18	MYLK	protein_coding	chr3	123610049	123884331	-	2	1	2	6	4	8	13	1210	1159	1052	1825	1709	2122	494	752	625
ENSG00000065548.17	ZC3H15	protein_coding	chr2	186486156	186509363	+	12	18	14	12	29	9	36	835	704	706	672	723	706	488	773	593
ENSG00000065559.14	MAP2K4	protein_coding	chr17	12020824	12143830	+	3	2	1	0	7	3	1	228	210	201	230	283	260	135	246	195
ENSG00000065600.12	TMEM206	protein_coding	chr1	212363931	212414901	-	0	0	0	0	0	0	0	48	44	28	47	41	39	38	59	53
ENSG00000065609.14	SNAP91	protein_coding	chr6	83552880	83709691	-	0	0	0	0	0	0	0	1	0	0	1	1	0	0	0	0
ENSG00000065613.13	SLK	protein_coding	chr10	103967201	104029233	+	9	12	19	9	18	4	18	855	757	706	981	1068	1059	614	961	761
ENSG00000065615.13	CYB5R4	protein_coding	chr6	83859643	83967424	+	0	0	0	0	1	1	1	79	79	59	83	90	97	51	95	69
ENSG00000065618.18	COL17A1	protein_coding	chr10	104031286	104086002	-	0	0	0	0	0	0	0	4	3	7	14	6	10	2	7	2
ENSG00000065621.14	GSTO2	protein_coding	chr10	104268873	104304945	+	0	0	0	1	4	1	0	23	34	20	22	26	34	29	68	64
ENSG00000065665.20	SEC61A2	protein_coding	chr10	12129637	12169961	+	0	0	0	0	1	2	0	55	54	28	36	36	52	22	59	42
ENSG00000065675.14	PRKCQ	protein_coding	chr10	6427143	6580301	-	0	0	0	0	0	0	0	1	1	0	0	0	1	0	0	0
ENSG00000065717.14	TLE2	protein_coding	chr19	2997638	3047635	-	0	0	0	0	1	0	2	39	22	30	87	76	84	10	18	15
ENSG00000065802.11	ASB1	protein_coding	chr2	238426742	238452250	+	9	6	2	10	7	4	10	429	405	430	443	510	508	380	681	558
ENSG00000065809.13	FAM107B	protein_coding	chr10	14518557	14774897	-	1	5	2	3	4	1	2	133	144	137	258	260	258	105	179	164
ENSG00000065833.8	ME1	protein_coding	chr6	83210389	83431071	-	3	8	2	5	11	15	10	503	450	432	369	360	413	345	608	490
ENSG00000065882.15	TBC1D1	protein_coding	chr4	37891087	38139175	+	1	1	1	2	6	4	9	355	331	308	586	599	595	252	372	296
ENSG00000065883.14	CDK13	protein_coding	chr7	39950037	40097134	+	0	2	2	4	8	4	3	748	642	627	629	676	676	651	1153	825
ENSG00000065911.11	MTHFD2	protein_coding	chr2	74198562	74217565	+	13	18	12	7	38	26	42	1089	1060	952	1047	1147	1086	1098	1820	1476
ENSG00000065923.9	SLC9A7	protein_coding	chrX	46599252	46759172	-	1	1	1	3	1	0	3	423	388	372	261	242	267	286	432	403
ENSG00000065970.8	FOXJ2	protein_coding	chr12	8032703	8055503	+	2	3	0	0	2	5	4	384	373	352	393	419	420	290	454	423
ENSG00000065978.18	YBX1	protein_coding	chr1	42682427	42702349	+	250	240	229	260	517	402	463	7002	6835	6545	6293	6784	6586	4373	6618	5314
ENSG00000065989.15	PDE4A	protein_coding	chr19	10416773	10469631	+	0	0	6	1	2	4	5	269	260	265	328	380	317	170	270	213
ENSG00000066027.11	PPP2R5A	protein_coding	chr1	212285537	212361863	+	2	2	1	0	0	0	3	165	186	170	102	85	86	71	97	64
ENSG00000066032.18	CTNNA2	protein_coding	chr2	79185231	80648861	+	0	0	0	0	0	0	0	0	2	0	3	5	6	1	5	0
ENSG00000066044.14	ELAVL1	protein_coding	chr19	7958579	8005659	-	6	6	5	3	1	3	8	483	485	424	467	546	552	341	544	373
ENSG00000066056.13	TIE1	protein_coding	chr1	43300993	43323108	+	0	0	0	0	0	2	0	45	49	60	75	92	82	39	38	28
ENSG00000066084.12	DIP2B	protein_coding	chr12	50504985	50748667	+	1	0	1	1	2	0	6	409	428	349	399	417	460	365	656	514
ENSG00000066117.14	SMARCD1	protein_coding	chr12	50084972	50100712	+	0	0	4	4	3	1	7	297	330	280	287	304	326	178	331	208
ENSG00000066135.12	KDM4A	protein_coding	chr1	43650158	43705515	+	1	7	7	3	4	1	7	529	525	443	482	570	520	368	589	416
ENSG00000066136.20	NFYC	protein_coding	chr1	40691648	40771603	+	3	4	7	14	4	6	11	237	286	239	269	286	268	155	307	216
ENSG00000066185.12	ZMYND12	protein_coding	chr1	42430329	42456267	-	0	0	0	0	0	0	0	0	3	2	1	2	4	0	2	1
ENSG00000066230.10	SLC9A3	protein_coding	chr5	473310	524332	-	0	0	0	0	0	0	0	0	0	0	0	0	1	0	1	0
ENSG00000066248.14	NGEF	protein_coding	chr2	232878686	233013272	-	0	0	0	0	3	5	1	3	2	2	3	8	8	38	65	45
ENSG00000066279.17	ASPM	protein_coding	chr1	197084128	197146694	-	0	0	0	0	2	2	2	126	103	126	8	6	7	4	9	8
ENSG00000066294.14	CD84	protein_coding	chr1	160541095	160579516	-	0	0	0	0	0	0	0	0	0	0	0	0	0	0	0	0
ENSG00000066322.14	ELOVL1	protein_coding	chr1	43363397	43368074	-	3	2	2	3	4	3	12	328	312	263	378	335	356	188	343	255
ENSG00000066336.11	SPI1	protein_coding	chr11	47354860	47378576	-	0	0	0	0	0	0	0	0	0	1	0	0	0	0	0	0
ENSG00000066379.14	ZNRD1	protein_coding	chr6	30058899	30064909	+	0	0	2	2	0	0	3	37	36	39	30	31	28	16	20	42
ENSG00000066382.16	MPPED2	protein_coding	chr11	30384493	30586872	-	0	0	0	0	0	0	0	0	0	0	0	0	0	0	0	0
ENSG00000066405.12	CLDN18	protein_coding	chr3	137998735	138033655	+	0	0	0	0	0	0	0	0	0	0	1	0	0	0	0	0
ENSG00000066422.4	ZBTB11	protein_coding	chr3	101648889	101677495	-	0	0	0	0	1	2	2	247	213	209	232	243	229	169	286	210
ENSG00000066427.21	ATXN3	protein_coding	chr14	92038652	92106621	-	13	2	0	0	5	1	2	191	144	168	158	210	189	128	191	139
ENSG00000066455.12	GOLGA5	protein_coding	chr14	92794231	92839963	+	1	4	4	10	17	13	19	692	619	636	740	819	754	617	1075	792
ENSG00000066468.22	FGFR2	protein_coding	chr10	121478334	121598458	-	0	0	0	0	0	0	0	2	2	2	0	0	0	0	0	1
ENSG00000066557.5	LRRC40	protein_coding	chr1	70144805	70205620	-	1	1	0	0	0	0	0	88	56	76	93	103	92	62	82	51
ENSG00000066583.11	ISOC1	protein_coding	chr5	129094751	129114028	+	0	0	4	1	0	0	3	85	101	63	49	51	40	43	46	43
ENSG00000066629.16	EML1	protein_coding	chr14	99737693	99942060	+	2	4	0	0	0	1	1	167	170	149	218	194	187	131	231	158
ENSG00000066651.18	TRMT11	protein_coding	chr6	125986430	126039276	+	0	0	0	0	0	0	2	94	87	74	84	73	80	58	74	69
ENSG00000066654.13	THUMPD1	protein_coding	chr16	20702816	20742084	-	2	5	2	4	5	2	6	458	525	390	445	505	461	310	605	440
ENSG00000066697.14	MSANTD3	protein_coding	chr9	100427156	100451711	+	4	7	7	5	9	7	14	248	229	234	319	332	293	242	377	278
ENSG00000066735.14	KIF26A	protein_coding	chr14	104138723	104180894	+	0	0	0	0	0	0	0	0	0	0	0	0	0	0	0	0
ENSG00000066739.11	ATG2B	protein_coding	chr14	96279202	96363870	-	0	0	0	0	1	0	3	531	417	406	421	488	457	269	515	385
ENSG00000066777.8	ARFGEF1	protein_coding	chr8	67173511	67343677	-	2	1	0	0	0	0	10	537	510	461	410	497	503	288	582	465
ENSG00000066813.14	ACSM2B	protein_coding	chr16	20536226	20576427	-	0	0	0	0	0	0	0	0	0	0	0	0	0	0	0	0
ENSG00000066827.15	ZFAT	protein_coding	chr8	134477788	134713049	-	2	1	0	0	1	3	1	116	102	87	94	110	113	57	134	99
ENSG00000066855.15	MTFR1	protein_coding	chr8	65644734	65771261	+	1	3	6	3	6	11	4	216	190	196	133	172	138	130	258	192
ENSG00000066923.17	STAG3	protein_coding	chr7	100177563	100221488	+	0	0	0	0	0	0	0	2	2	2	1	3	1	0	2	3
ENSG00000066926.10	FECH	protein_coding	chr18	57548283	57586772	-	1	1	1	2	13	5	7	229	234	200	214	255	230	139	218	182
ENSG00000066933.15	MYO9A	protein_coding	chr15	71822289	72118577	-	0	1	1	3	4	2	8	504	456	402	449	551	519	274	501	405
ENSG00000067048.16	DDX3Y	protein_coding	chrY	12904108	12920478	+	0	0	0	0	0	0	0	0	0	0	0	0	0	0	0	0
ENSG00000067057.16	PFKP	protein_coding	chr10	3066333	3137712	+	6	8	18	18	42	19	30	1034	1043	937	1590	1650	1517	1592	2614	2093
ENSG00000067064.10	IDI1	protein_coding	chr10	1039908	1049170	-	6	7	4	11	16	5	11	369	324	286	341	347	364	156	282	210
ENSG00000067066.16	SP100	protein_coding	chr2	230415942	230544090	+	12	8	9	19	15	11	29	998	905	898	742	1008	906	540	906	702
ENSG00000067082.14	KLF6	protein_coding	chr10	3775996	3785281	-	2	1	1	3	3	0	10	529	507	441	979	1005	992	411	644	605
ENSG00000067113.16	PLPP1	protein_coding	chr5	55424854	55535050	-	0	3	2	2	2	1	3	167	191	152	335	357	370	147	272	182
ENSG00000067141.16	NEO1	protein_coding	chr15	73051710	73305206	+	1	4	2	5	5	1	7	639	642	567	2434	2698	2537	663	1087	846
ENSG00000067167.7	TRAM1	protein_coding	chr8	70573442	70608387	-	4	6	1	4	13	12	25	1744	1762	1516	1198	1296	1204	1049	1702	1391
ENSG00000067177.14	PHKA1	protein_coding	chrX	72578814	72714319	-	0	0	0	0	0	0	0	98	81	77	72	67	78	51	82	57
ENSG00000067182.7	TNFRSF1A	protein_coding	chr12	6328757	6342114	-	1	0	4	7	15	10	29	1286	1247	1156	918	1062	984	737	1284	950
ENSG00000067191.15	CACNB1	protein_coding	chr17	39173456	39197703	-	1	3	1	5	2	0	2	104	101	101	119	115	141	95	156	99
ENSG00000067208.14	EVI5	protein_coding	chr1	92508696	92792404	-	0	0	0	0	9	2	1	443	375	345	462	508	474	336	541	426
ENSG00000067221.13	STOML1	protein_coding	chr15	73978923	73994622	-	0	0	1	1	3	1	1	88	63	65	78	94	80	60	103	53
ENSG00000067225.17	PKM	protein_coding	chr15	72199029	72231822	-	176	203	226	218	450	339	336	7693	7477	7337	6951	7310	6894	5351	8090	6617
ENSG00000067248.9	DHX29	protein_coding	chr5	55256245	55307722	-	0	0	0	0	4	9	7	388	361	374	390	455	431	235	422	285
ENSG00000067334.13	DNTTIP2	protein_coding	chr1	93866283	93879918	-	6	2	3	5	13	11	10	568	486	538	490	549	548	324	585	429
ENSG00000067365.14	METTL22	protein_coding	chr16	8621683	8649654	+	6	2	7	5	12	10	7	215	201	198	212	219	198	160	236	169
ENSG00000067369.13	TP53BP1	protein_coding	chr15	43403061	43510728	-	13	3	3	8	7	8	20	1284	1286	1092	1133	1314	1294	865	1423	1174
ENSG00000067445.20	TRO	protein_coding	chrX	54920462	54931431	+	0	0	1	4	0	2	0	68	92	90	109	90	104	86	153	93
ENSG00000067533.5	RRP15	protein_coding	chr1	218285287	218337983	+	5	5	2	6	5	4	9	161	152	125	117	144	118	70	114	84
ENSG00000067560.10	RHOA	protein_coding	chr3	49359145	49412998	-	42	35	66	70	118	105	149	2469	2361	2215	2841	2897	2947	1996	3091	2468
ENSG00000067596.10	DHX8	protein_coding	chr17	43483865	43544463	+	1	3	3	2	1	0	8	459	469	418	425	486	448	250	449	338
ENSG00000067601.7	PMS2P4	transcribed_unprocessed_pseudogene	chr7	67295608	67302907	-	2	1	0	0	2	1	2	10	14	7	12	14	15	9	16	5
ENSG00000067606.16	PRKCZ	protein_coding	chr1	2050470	2185395	+	0	0	0	0	1	0	0	8	10	8	10	10	6	4	12	8
ENSG00000067646.11	ZFY	protein_coding	chrY	2935281	2982506	+	0	0	0	0	0	0	0	0	0	0	0	0	0	0	0	0
ENSG00000067704.9	IARS2	protein_coding	chr1	220094102	220148041	+	4	4	5	8	12	12	14	658	652	589	638	713	704	388	691	570
ENSG00000067715.13	SYT1	protein_coding	chr12	78863993	79452008	+	0	0	1	3	0	0	0	42	35	29	20	23	17	33	56	51
ENSG00000067798.14	NAV3	protein_coding	chr12	77324641	78213008	+	1	1	3	1	6	4	9	756	693	567	727	688	800	407	647	636
ENSG00000067829.18	IDH3G	protein_coding	chrX	153785766	153794523	-	15	16	9	11	24	18	22	347	342	296	313	329	335	183	326	244
ENSG00000067836.12	ROGDI	protein_coding	chr16	4796968	4802950	-	9	6	6	10	11	13	8	239	239	257	286	284	312	224	425	307
ENSG00000067840.12	PDZD4	protein_coding	chrX	153802166	153830565	-	2	1	0	0	1	0	0	14	15	9	25	32	25	6	15	12
ENSG00000067842.17	ATP2B3	protein_coding	chrX	153517676	153582939	+	0	0	0	0	0	0	0	2	2	4	0	1	0	0	3	2
ENSG00000067900.7	ROCK1	protein_coding	chr18	20946906	21111851	-	1	1	2	9	20	21	25	1347	1315	1127	1164	1343	1351	947	1579	1386
ENSG00000067955.13	CBFB	protein_coding	chr16	67029116	67101058	+	3	1	3	1	5	4	12	229	232	215	446	518	453	246	382	348
ENSG00000067992.12	PDK3	protein_coding	chrX	24465221	24539837	+	0	0	0	0	0	1	0	33	38	18	35	40	31	20	39	25
ENSG00000068001.13	HYAL2	protein_coding	chr3	50317790	50322906	-	2	1	2	5	1	3	0	104	110	86	140	151	133	35	84	54
ENSG00000068024.16	HDAC4	protein_coding	chr2	239048168	239401654	-	1	2	0	0	0	0	0	229	202	166	181	183	201	112	172	133
ENSG00000068028.17	RASSF1	protein_coding	chr3	50329782	50340980	-	1	3	4	5	4	1	6	157	164	150	188	219	183	103	206	153
ENSG00000068078.17	FGFR3	protein_coding	chr4	1793307	1808872	+	0	0	0	0	0	0	0	2	4	2	237	210	257	13	11	21
ENSG00000068079.7	IFI35	protein_coding	chr17	43006725	43014456	+	5	5	1	1	14	5	9	157	180	156	134	147	124	91	136	97
ENSG00000068097.14	HEATR6	protein_coding	chr17	60043194	60078931	-	0	0	0	0	0	1	7	228	207	188	197	226	229	159	229	201
ENSG00000068120.14	COASY	protein_coding	chr17	42561467	42566277	+	9	7	3	7	3	3	7	275	299	301	248	261	260	203	281	214
ENSG00000068137.14	PLEKHH3	protein_coding	chr17	42667914	42676994	-	1	0	0	0	1	1	0	116	125	108	114	118	91	64	93	77
ENSG00000068305.17	MEF2A	protein_coding	chr15	99565417	99716466	+	0	0	7	8	0	0	13	771	778	725	913	968	885	683	1134	884
ENSG00000068308.13	OTUD5	protein_coding	chrX	48922028	48958386	-	6	3	10	5	17	10	10	660	653	627	683	712	693	473	769	544
ENSG00000068323.16	TFE3	protein_coding	chrX	49028726	49043486	-	3	3	8	12	17	9	13	598	618	602	566	625	624	321	535	404
ENSG00000068354.15	TBC1D25	protein_coding	chrX	48539457	48562609	+	0	0	4	0	4	1	4	107	117	98	122	138	147	62	110	84
ENSG00000068366.19	ACSL4	protein_coding	chrX	109624244	109733403	-	2	2	1	2	5	0	7	587	514	485	565	553	618	456	745	650
ENSG00000068383.18	INPP5A	protein_coding	chr10	132537820	132783480	+	3	0	1	2	4	4	6	183	176	154	218	234	251	103	228	136
ENSG00000068394.10	GPKOW	protein_coding	chrX	49113389	49123801	-	5	4	1	3	3	4	5	175	171	159	184	174	172	108	184	148
ENSG00000068400.13	GRIPAP1	protein_coding	chrX	48973720	49002264	-	5	1	4	6	12	6	17	462	427	390	379	441	429	285	508	373
ENSG00000068438.14	FTSJ1	protein_coding	chrX	48476021	48486364	+	0	0	1	2	11	9	3	185	183	170	177	187	194	177	275	250
ENSG00000068489.12	PRR11	protein_coding	chr17	59155499	59204705	+	0	0	0	0	1	0	0	19	11	12	17	22	24	1	14	11
ENSG00000068615.17	REEP1	protein_coding	chr2	86213993	86338083	-	0	0	0	0	0	0	0	0	0	2	4	4	4	0	3	1
ENSG00000068650.18	ATP11A	protein_coding	chr13	112690329	112887168	+	4	1	0	0	0	0	13	965	921	768	1354	1411	1482	534	981	761
ENSG00000068654.15	POLR1A	protein_coding	chr2	86020216	86106155	-	3	2	1	2	3	0	6	745	740	671	614	687	679	306	563	390
ENSG00000068697.6	LAPTM4A	protein_coding	chr2	20032650	20052028	-	3	3	6	13	9	14	20	1046	1102	1010	833	996	897	730	1233	932
ENSG00000068724.15	TTC7A	protein_coding	chr2	46916157	47076137	+	6	4	5	4	4	6	6	335	287	315	231	296	248	165	344	270
ENSG00000068745.14	IP6K2	protein_coding	chr3	48688003	48740353	-	5	3	6	5	5	2	4	293	315	286	413	452	422	202	341	230
ENSG00000068781.21	STON1-GTF2A1L	protein_coding	chr2	48529925	48776517	+	0	0	0	0	0	0	0	2	0	0	0	0	0	0	0	0
ENSG00000068784.12	SRBD1	protein_coding	chr2	45388680	45612165	-	0	0	0	0	4	3	2	111	136	126	131	141	131	72	148	110
ENSG00000068796.16	KIF2A	protein_coding	chr5	62306162	62537249	+	8	5	0	0	1	5	8	308	267	264	240	256	268	208	335	252
ENSG00000068831.18	RASGRP2	protein_coding	chr11	64726911	64745456	-	0	0	0	0	0	0	0	3	2	1	0	6	1	6	9	5
ENSG00000068878.14	PSME4	protein_coding	chr2	53864067	53970840	-	0	1	10	3	3	1	15	447	401	350	412	416	466	292	594	475
ENSG00000068885.14	IFT80	protein_coding	chr3	160256986	160399880	-	0	0	0	1	2	0	1	115	116	104	97	99	98	75	115	85
ENSG00000068903.19	SIRT2	protein_coding	chr19	38878555	38899862	-	10	8	1	4	11	5	9	364	365	305	340	385	381	187	287	245
ENSG00000068912.13	ERLEC1	protein_coding	chr2	53787044	53818819	+	0	0	3	3	9	5	8	384	414	407	375	445	448	419	690	589
ENSG00000068971.13	PPP2R5B	protein_coding	chr11	64917553	64934473	+	0	1	0	0	3	1	3	147	156	146	220	227	209	126	239	193
ENSG00000068976.13	PYGM	protein_coding	chr11	64746389	64760297	-	0	0	0	0	0	0	0	3	2	4	10	8	7	1	1	5
ENSG00000068985.4	PAGE1	protein_coding	chrX	49687450	49695993	-	0	0	0	0	0	0	0	0	0	0	0	0	0	0	0	0
ENSG00000069011.15	PITX1	protein_coding	chr5	135027735	135034813	-	0	0	0	0	0	0	0	0	1	1	0	0	0	0	1	0
ENSG00000069018.17	TRPC7	protein_coding	chr5	136213320	136365537	-	0	0	0	0	0	0	0	0	0	0	0	0	0	0	0	0
ENSG00000069020.18	MAST4	protein_coding	chr5	66596361	67169595	+	0	0	0	0	0	0	3	219	230	200	198	226	233	88	121	142
ENSG00000069122.18	ADGRF5	protein_coding	chr6	46852512	46954943	-	0	0	0	0	0	0	0	1	1	5	0	3	2	0	0	0
ENSG00000069188.16	SDK2	protein_coding	chr17	73334384	73644089	-	0	0	0	0	0	0	0	2	1	3	0	1	1	3	2	3
ENSG00000069206.15	ADAM7	protein_coding	chr8	24440930	24526970	+	0	0	0	0	0	0	0	0	0	0	0	0	0	0	0	0
ENSG00000069248.11	NUP133	protein_coding	chr1	229440260	229508341	-	2	1	3	1	2	2	2	275	267	230	294	288	304	138	197	182
ENSG00000069275.12	NUCKS1	protein_coding	chr1	205712819	205750276	-	49	33	16	23	83	41	66	2400	2412	2083	2134	2364	2326	1227	2144	1720
ENSG00000069329.16	VPS35	protein_coding	chr16	46656132	46689518	-	3	2	5	6	14	15	15	866	813	750	928	977	927	516	832	684
ENSG00000069345.11	DNAJA2	protein_coding	chr16	46955362	46973788	-	10	10	15	21	9	11	27	718	685	612	691	770	740	463	715	579
ENSG00000069399.14	BCL3	protein_coding	chr19	44747705	44760044	+	7	1	8	6	17	5	15	381	303	324	156	201	176	86	138	109
ENSG00000069424.14	KCNAB2	protein_coding	chr1	5991466	6101193	+	3	1	3	4	5	3	1	111	123	128	177	177	164	72	93	87
ENSG00000069431.11	ABCC9	protein_coding	chr12	21797401	21942529	-	4	1	0	0	0	0	0	78	81	74	43	51	50	18	17	16
ENSG00000069482.6	GAL	protein_coding	chr11	68683779	68691175	+	0	0	0	0	0	0	0	0	0	1	0	0	0	0	1	0
ENSG00000069493.14	CLEC2D	protein_coding	chr12	9664969	9699555	+	0	0	0	0	0	0	0	20	15	17	18	15	15	4	24	15
ENSG00000069509.5	FUNDC1	protein_coding	chrX	44523639	44543001	-	2	1	0	0	1	1	2	84	56	60	59	71	63	30	71	52
ENSG00000069535.13	MAOB	protein_coding	chrX	43766611	43882447	-	0	0	0	0	0	0	0	0	0	2	0	0	0	0	0	0
ENSG00000069667.15	RORA	protein_coding	chr15	60488284	61229319	-	1	0	1	2	0	0	1	72	58	54	93	117	91	110	172	151
ENSG00000069696.6	DRD4	protein_coding	chr11	637293	640706	+	0	0	0	0	0	0	0	3	6	4	7	2	5	3	7	11
ENSG00000069702.10	TGFBR3	protein_coding	chr1	91680343	91906335	-	0	0	0	0	0	0	1	116	108	74	46	64	58	20	24	23
ENSG00000069712.12	KIAA1107	protein_coding	chr1	92166985	92184723	+	0	0	0	0	0	0	0	0	0	0	0	0	0	0	0	0
ENSG00000069764.9	PLA2G10	protein_coding	chr16	14672545	14694669	-	0	0	0	0	0	0	0	0	0	0	0	0	0	0	1	0
ENSG00000069812.11	HES2	protein_coding	chr1	6412418	6424670	-	0	0	0	0	0	0	0	4	1	1	4	5	2	1	1	0
ENSG00000069849.10	ATP1B3	protein_coding	chr3	141876124	141926514	+	0	0	2	3	8	5	13	564	575	535	592	707	693	293	480	403
ENSG00000069869.15	NEDD4	protein_coding	chr15	55826922	55993746	-	2	1	1	0	1	0	4	377	313	250	346	373	367	245	424	368
ENSG00000069943.9	PIGB	protein_coding	chr15	55318960	55355648	+	0	1	3	2	0	1	1	61	64	38	41	45	55	25	51	23
ENSG00000069956.11	MAPK6	protein_coding	chr15	51952106	52067372	+	5	11	3	11	14	11	19	886	869	806	808	975	887	820	1365	1079
ENSG00000069966.18	GNB5	protein_coding	chr15	52115105	52191369	-	1	3	2	0	1	2	4	137	122	131	126	151	134	102	170	143
ENSG00000069974.15	RAB27A	protein_coding	chr15	55202966	55319113	-	2	2	1	12	3	2	8	179	190	144	138	130	123	70	162	93
ENSG00000069998.12	HDHD5	protein_coding	chr22	17137511	17165287	-	1	0	1	3	0	0	2	122	123	115	142	146	143	70	135	107
ENSG00000070010.18	UFD1L	protein_coding	chr22	19449910	19479215	-	6	7	8	10	8	15	4	295	301	312	275	306	304	226	358	250
ENSG00000070018.8	LRP6	protein_coding	chr12	12116025	12267012	-	0	0	3	1	0	1	8	589	553	476	760	860	803	326	533	436
ENSG00000070019.4	GUCY2C	protein_coding	chr12	14612632	14696585	-	0	0	0	0	0	0	0	0	0	0	1	0	0	0	0	0
ENSG00000070031.3	SCT	protein_coding	chr11	626431	627143	-	0	0	0	0	0	0	0	0	0	0	0	5	1	2	1	2
ENSG00000070047.11	PHRF1	protein_coding	chr11	576486	612222	+	8	1	7	5	11	6	6	688	640	641	721	800	830	516	859	744
ENSG00000070061.14	IKBKAP	protein_coding	chr9	108867517	108934116	-	2	6	3	2	0	2	5	398	342	342	306	359	370	235	374	319
ENSG00000070081.15	NUCB2	protein_coding	chr11	17208153	17349974	+	13	18	29	22	36	44	45	1726	1730	1537	1116	1365	1141	1900	2985	2287
ENSG00000070087.13	PFN2	protein_coding	chr3	149964904	150050788	-	6	4	7	4	6	4	18	676	685	615	599	627	619	273	399	305
ENSG00000070159.13	PTPN3	protein_coding	chr9	109375466	109498313	-	0	0	0	0	0	0	0	6	3	4	3	5	0	1	1	0
ENSG00000070182.19	SPTB	protein_coding	chr14	64746283	64879883	-	0	0	0	0	0	0	0	2	2	3	0	0	0	0	0	0
ENSG00000070190.12	DAPP1	protein_coding	chr4	99816833	99870154	+	0	0	0	0	0	0	0	0	0	0	4	0	0	1	0	0
ENSG00000070193.4	FGF10	protein_coding	chr5	44303544	44389706	-	0	0	0	0	0	0	0	0	1	0	0	0	0	0	0	0
ENSG00000070214.15	SLC44A1	protein_coding	chr9	105244622	105439171	+	5	10	3	2	2	11	13	634	628	571	763	874	784	352	647	487
ENSG00000070269.13	TMEM260	protein_coding	chr14	56488354	56650606	+	0	0	0	0	0	1	2	117	118	107	125	129	123	68	133	96
ENSG00000070366.13	SMG6	protein_coding	chr17	2059839	2303771	-	6	9	6	11	9	3	15	801	768	675	841	914	894	529	996	784
ENSG00000070367.15	EXOC5	protein_coding	chr14	57200507	57269008	-	7	8	2	1	6	4	10	454	403	370	452	525	478	306	517	420
ENSG00000070371.15	CLTCL1	protein_coding	chr22	19179473	19291716	-	0	0	2	3	7	6	4	86	89	67	97	135	112	350	564	457
ENSG00000070388.11	FGF22	protein_coding	chr19	639879	644371	+	0	0	0	0	0	0	0	1	0	2	2	0	2	1	3	1
ENSG00000070404.9	FSTL3	protein_coding	chr19	676365	683399	+	1	4	2	4	15	7	24	745	743	699	1190	961	1199	1760	3117	2491
ENSG00000070413.19	DGCR2	protein_coding	chr22	19036282	19122454	-	3	6	0	0	4	1	6	430	476	392	459	559	535	219	392	301
ENSG00000070423.17	RNF126	protein_coding	chr19	647526	663277	-	1	1	5	2	0	3	12	157	158	139	189	190	203	188	336	243
ENSG00000070444.14	MNT	protein_coding	chr17	2384060	2401118	-	4	1	1	3	3	4	7	503	434	460	499	578	493	346	620	523
ENSG00000070476.14	ZXDC	protein_coding	chr3	126437601	126475919	-	4	1	0	1	2	1	5	149	135	134	143	180	144	118	230	187
ENSG00000070495.14	JMJD6	protein_coding	chr17	76712832	76726799	-	1	1	11	7	11	10	14	195	191	218	202	227	217	235	409	281
ENSG00000070501.11	POLB	protein_coding	chr8	42338454	42371808	+	0	0	0	2	4	1	3	44	50	38	54	73	48	27	51	39
ENSG00000070526.14	ST6GALNAC1	protein_coding	chr17	76624761	76643838	-	0	0	0	0	0	0	0	5	5	4	0	2	1	2	10	2
ENSG00000070540.12	WIPI1	protein_coding	chr17	68420948	68457513	-	9	13	7	6	25	17	35	861	794	749	507	611	584	700	1204	897
ENSG00000070601.9	FRMPD1	protein_coding	chr9	37651000	37746904	+	0	0	0	0	0	0	0	0	0	0	0	1	1	1	0	0
ENSG00000070610.14	GBA2	protein_coding	chr9	35736866	35749228	-	1	1	0	0	0	3	1	198	150	148	203	195	215	110	214	165
ENSG00000070614.14	NDST1	protein_coding	chr5	150485818	150558211	+	6	9	0	2	11	20	23	1873	1752	1597	1602	1625	1763	2475	4209	3626
ENSG00000070669.16	ASNS	protein_coding	chr7	97852118	97872542	-	4	7	8	17	26	19	23	787	801	753	859	866	868	922	1525	1224
ENSG00000070718.11	AP3M2	protein_coding	chr8	42152946	42171673	+	2	1	6	10	0	1	9	302	277	276	343	377	329	164	284	208
ENSG00000070729.13	CNGB1	protein_coding	chr16	57882340	57971116	-	0	0	0	0	0	0	0	0	0	0	0	0	1	0	0	0
ENSG00000070731.10	ST6GALNAC2	protein_coding	chr17	76565379	76586956	-	2	0	0	0	0	0	0	0	1	1	0	3	2	0	0	0
ENSG00000070748.18	CHAT	protein_coding	chr10	49609095	49665104	+	0	0	0	0	0	0	0	0	0	0	0	0	0	0	0	0
ENSG00000070756.15	PABPC1	protein_coding	chr8	100685816	100722809	-	340	308	379	394	576	479	507	7830	7490	6850	6535	7008	6898	3818	6234	5022
ENSG00000070759.16	TESK2	protein_coding	chr1	45343883	45491166	-	0	0	0	0	0	0	0	19	24	16	10	16	9	12	7	17
ENSG00000070761.7	CFAP20	protein_coding	chr16	58113588	58129450	-	7	2	0	1	5	1	5	179	178	178	224	237	259	143	235	175
ENSG00000070770.8	CSNK2A2	protein_coding	chr16	58157907	58197920	-	3	12	7	6	14	14	14	556	518	499	565	603	555	347	630	395
ENSG00000070778.12	PTPN21	protein_coding	chr14	88465778	88554733	-	5	1	3	3	3	0	12	467	450	396	563	599	670	408	663	543
ENSG00000070785.16	EIF2B3	protein_coding	chr1	44850522	44986722	-	3	4	1	7	5	1	0	146	131	123	113	136	142	71	82	78
ENSG00000070808.15	CAMK2A	protein_coding	chr5	150219491	150290291	-	0	0	0	0	0	0	0	11	12	12	11	8	11	6	8	7
ENSG00000070814.17	TCOF1	protein_coding	chr5	150357639	150400308	+	6	4	8	15	10	9	26	642	579	524	607	638	566	247	490	364
ENSG00000070831.15	CDC42	protein_coding	chr1	22052627	22092946	+	13	11	12	13	12	6	17	759	808	755	918	1004	967	584	965	752
ENSG00000070882.12	OSBPL3	protein_coding	chr7	24796539	24981634	-	4	1	0	0	5	1	6	276	251	246	205	223	229	332	505	449
ENSG00000070886.11	EPHA8	protein_coding	chr1	22563564	22603594	+	0	0	0	0	0	0	0	0	0	0	0	0	0	0	0	0
ENSG00000070915.9	SLC12A3	protein_coding	chr16	56865207	56915850	+	0	0	0	0	0	0	0	0	0	1	0	0	0	0	0	0
ENSG00000070950.9	RAD18	protein_coding	chr3	8775402	8963773	-	0	0	2	1	0	1	2	64	58	60	114	88	82	36	79	49
ENSG00000070961.15	ATP2B1	protein_coding	chr12	89588049	89709300	-	0	0	0	0	0	1	11	1008	982	860	827	916	983	465	836	703
ENSG00000070985.13	TRPM5	protein_coding	chr11	2404515	2423045	-	0	0	0	0	0	0	0	0	0	0	0	0	0	0	0	0
ENSG00000071051.13	NCK2	protein_coding	chr2	105744897	105894274	+	12	3	3	14	15	10	8	319	341	331	400	418	433	285	477	345
ENSG00000071054.16	MAP4K4	protein_coding	chr2	101696850	101894689	+	323	283	271	274	365	260	348	5622	5332	4979	5308	6042	5712	2852	4573	3653
ENSG00000071073.12	MGAT4A	protein_coding	chr2	98619106	98731126	-	0	0	0	0	0	0	0	0	1	1	0	0	0	0	1	1
ENSG00000071082.10	RPL31	protein_coding	chr2	101001715	101024032	+	245	281	237	226	335	303	414	1912	2005	1773	1858	2002	1895	1251	1921	1505
ENSG00000071127.16	WDR1	protein_coding	chr4	10074339	10116949	-	57	46	55	53	107	108	135	4456	4439	4036	6861	7121	7083	3152	5212	4194
ENSG00000071189.21	SNX13	protein_coding	chr7	17790761	17940501	-	2	1	0	0	5	2	6	392	312	311	236	314	297	199	360	265
ENSG00000071203.9	MS4A12	protein_coding	chr11	60492778	60507430	+	0	0	0	0	0	0	0	0	0	0	0	0	0	0	0	0
ENSG00000071205.11	ARHGAP10	protein_coding	chr4	147732063	148072780	+	3	1	0	0	4	5	2	244	234	203	255	246	267	155	244	170
ENSG00000071242.11	RPS6KA2	protein_coding	chr6	166409364	166906451	-	16	19	16	14	14	29	49	2153	2177	1978	1714	1811	1967	1308	2313	1817
ENSG00000071243.15	ING3	protein_coding	chr7	120950749	120977216	+	0	0	1	3	0	0	1	76	87	71	66	78	66	49	86	76
ENSG00000071246.10	VASH1	protein_coding	chr14	76762189	76783015	+	19	34	31	41	77	57	46	267	280	242	527	613	572	223	383	321
ENSG00000071282.11	LMCD1	protein_coding	chr3	8501707	8574673	+	4	8	8	4	14	10	20	601	487	499	488	410	467	606	1063	744
ENSG00000071462.11	WBSCR22	protein_coding	chr7	73683025	73705161	+	6	9	11	8	8	13	17	259	256	248	198	215	206	187	255	196
ENSG00000071537.13	SEL1L	protein_coding	chr14	81471549	81533861	-	0	0	1	3	2	1	28	2460	2257	1958	1963	2235	2137	1911	3176	2455
ENSG00000071539.13	TRIP13	protein_coding	chr5	892643	919357	+	0	0	0	0	1	0	1	15	17	13	18	21	29	4	9	6
ENSG00000071553.16	ATP6AP1	protein_coding	chrX	154428632	154436516	+	0	0	5	7	7	3	11	605	627	532	672	646	688	451	693	547
ENSG00000071564.14	TCF3	protein_coding	chr19	1609290	1652605	-	4	13	7	5	5	7	18	707	662	697	704	821	770	450	793	547
ENSG00000071575.11	TRIB2	protein_coding	chr2	12716889	12742734	+	1	1	0	0	0	1	17	497	471	450	983	1083	1028	112	169	151
ENSG00000071626.16	DAZAP1	protein_coding	chr19	1407569	1435687	+	10	7	6	4	11	14	8	570	534	484	515	578	545	384	621	490
ENSG00000071655.17	MBD3	protein_coding	chr19	1573596	1592801	-	6	5	6	3	8	6	9	214	243	229	222	242	254	138	272	190
ENSG00000071677.1	PRLH	protein_coding	chr2	237566574	237567175	+	0	0	0	0	0	0	0	0	0	0	0	0	0	0	0	0
ENSG00000071794.15	HLTF	protein_coding	chr3	149030127	149086554	-	2	1	0	0	3	3	5	338	293	290	315	330	324	150	265	213
ENSG00000071859.14	FAM50A	protein_coding	chrX	154444126	154450654	+	42	40	42	41	76	65	45	1210	1116	1042	1171	1273	1230	975	1522	1164
ENSG00000071889.16	FAM3A	protein_coding	chrX	154506159	154516242	-	3	8	3	4	4	6	6	306	278	276	304	341	302	175	289	225
ENSG00000071894.16	CPSF1	protein_coding	chr8	144393229	144409349	-	4	6	5	1	3	4	21	562	471	503	608	655	628	288	577	401
ENSG00000071909.18	MYO3B	protein_coding	chr2	170178145	170655171	+	0	0	0	0	0	0	0	2	0	0	1	1	0	2	5	6
ENSG00000071967.11	CYBRD1	protein_coding	chr2	171522247	171558133	+	6	8	5	7	9	9	42	3457	3353	3037	1777	2078	1930	849	1361	1131
ENSG00000071991.8	CDH19	protein_coding	chr18	66501083	66604138	-	0	0	0	0	0	0	0	2	3	2	3	6	3	0	3	1
ENSG00000071994.10	PDCD2	protein_coding	chr6	170575295	170584692	-	10	2	11	23	18	15	10	350	370	362	302	345	338	193	347	264
ENSG00000072041.16	SLC6A15	protein_coding	chr12	84859488	84913615	-	0	0	0	0	0	0	2	58	52	55	18	35	27	13	43	33
ENSG00000072042.12	RDH11	protein_coding	chr14	67676801	67695814	-	2	1	2	9	8	3	8	534	510	469	460	481	479	343	558	396
ENSG00000072062.13	PRKACA	protein_coding	chr19	14091688	14118084	-	17	13	5	9	8	4	15	1025	926	904	1073	1173	1144	666	1196	833
ENSG00000072071.16	ADGRL1	protein_coding	chr19	14147743	14206187	-	0	0	0	0	1	1	3	274	227	209	250	278	274	76	122	86
ENSG00000072080.10	SPP2	protein_coding	chr2	234050679	234077134	+	0	0	0	0	0	0	0	0	0	0	0	0	0	0	0	0
ENSG00000072110.13	ACTN1	protein_coding	chr14	68874143	68979440	-	29	30	70	45	155	118	189	9094	8775	8193	11139	11088	11358	11506	18370	15007
ENSG00000072121.15	ZFYVE26	protein_coding	chr14	67727374	67816590	-	3	1	2	0	2	2	4	400	376	346	294	369	352	225	353	294
ENSG00000072133.10	RPS6KA6	protein_coding	chrX	84058346	84187907	-	0	0	0	0	1	2	1	50	41	51	92	107	77	46	70	53
ENSG00000072134.15	EPN2	protein_coding	chr17	19215615	19336715	+	0	0	1	3	3	5	2	237	199	221	239	283	276	96	188	160
ENSG00000072135.12	PTPN18	protein_coding	chr2	130356007	130375409	+	4	3	2	9	9	8	14	293	243	263	250	231	242	169	323	235
ENSG00000072163.19	LIMS2	protein_coding	chr2	127638381	127681786	-	0	0	1	4	6	15	9	259	293	241	574	530	613	568	959	748
ENSG00000072182.12	ASIC4	protein_coding	chr2	219514170	219538772	+	0	0	0	0	0	0	0	1	1	0	1	3	3	1	2	0
ENSG00000072195.14	SPEG	protein_coding	chr2	219434846	219498287	+	0	0	2	0	1	1	4	452	412	398	755	807	769	200	430	299
ENSG00000072201.13	LNX1	protein_coding	chr4	53459301	53701405	-	0	1	0	0	0	0	0	22	15	11	4	9	9	6	9	6
ENSG00000072210.18	ALDH3A2	protein_coding	chr17	19648136	19677598	+	2	1	1	1	2	3	5	206	185	171	117	122	146	35	93	65
ENSG00000072274.12	TFRC	protein_coding	chr3	196027183	196082189	-	2	1	2	1	8	7	21	2081	1965	1763	1586	1745	1837	952	1468	1172
ENSG00000072310.16	SREBF1	protein_coding	chr17	17810399	17837002	-	1	1	1	2	4	0	15	796	695	686	621	700	604	479	854	740
ENSG00000072315.3	TRPC5	protein_coding	chrX	111774315	112082776	-	0	0	0	0	0	0	0	0	0	0	0	0	0	0	0	0
ENSG00000072364.12	AFF4	protein_coding	chr5	132875379	132963634	-	7	9	2	3	5	5	16	1499	1317	1065	1442	1565	1583	1095	1824	1516
ENSG00000072401.14	UBE2D1	protein_coding	chr10	58334975	58370753	+	8	2	1	3	6	5	6	157	116	101	108	128	112	69	105	85
ENSG00000072415.8	MPP5	protein_coding	chr14	67241109	67335819	+	0	0	0	0	5	2	9	323	289	276	319	371	375	152	268	246
ENSG00000072422.16	RHOBTB1	protein_coding	chr10	60869438	61001440	-	0	0	1	2	4	4	8	410	427	347	519	576	603	198	308	233
ENSG00000072501.17	SMC1A	protein_coding	chrX	53374149	53422728	-	10	10	18	18	16	8	29	1105	978	982	1061	1115	1192	678	1038	856
ENSG00000072506.12	HSD17B10	protein_coding	chrX	53431258	53434373	-	1	2	5	5	9	9	11	151	187	160	139	137	166	115	190	115
ENSG00000072518.20	MARK2	protein_coding	chr11	63838928	63911019	+	1	4	0	0	0	0	7	277	320	275	295	308	318	176	361	264
ENSG00000072571.19	HMMR	protein_coding	chr5	163460203	163491945	+	0	0	0	0	0	0	0	1	0	4	1	1	2	3	1	1
ENSG00000072609.17	CHFR	protein_coding	chr12	132822187	132956304	-	2	4	7	7	5	1	6	319	248	321	364	413	401	232	431	341
ENSG00000072657.8	TRHDE	protein_coding	chr12	72087266	72670757	+	0	0	0	0	0	0	1	16	20	23	7	18	12	5	5	13
ENSG00000072682.18	P4HA2	protein_coding	chr5	132191838	132295315	-	15	16	7	9	27	21	57	3579	3564	3247	4233	4749	4090	3676	5998	4705
ENSG00000072694.20	FCGR2B	protein_coding	chr1	161663147	161678654	+	0	0	0	0	0	0	0	0	0	0	0	0	0	0	0	0
ENSG00000072736.18	NFATC3	protein_coding	chr16	68084751	68229259	+	0	0	2	6	1	1	2	181	218	163	186	254	197	123	218	177
ENSG00000072756.16	TRNT1	protein_coding	chr3	3126916	3150879	+	1	0	0	1	3	0	2	142	131	137	139	153	153	111	164	125
ENSG00000072778.19	ACADVL	protein_coding	chr17	7217125	7225273	+	9	5	24	15	22	18	23	794	714	785	941	1074	1017	700	1221	875
ENSG00000072786.12	STK10	protein_coding	chr5	172042073	172188386	-	10	3	1	1	4	7	11	571	588	536	481	470	530	528	886	678
ENSG00000072803.17	FBXW11	protein_coding	chr5	171861549	172006873	-	1	1	5	1	0	1	4	335	342	290	267	330	282	203	362	262
ENSG00000072818.11	ACAP1	protein_coding	chr17	7336529	7351478	+	0	0	0	0	0	0	0	2	0	1	9	5	5	3	6	5
ENSG00000072832.14	CRMP1	protein_coding	chr4	5748084	5893058	-	0	0	0	0	0	0	0	2	1	1	5	1	3	0	3	7
ENSG00000072840.12	EVC	protein_coding	chr4	5711197	5814305	+	6	1	1	2	15	2	16	1614	1541	1435	1573	1866	1701	1093	1725	1412
ENSG00000072849.10	DERL2	protein_coding	chr17	5471251	5486811	-	1	0	1	2	7	11	0	154	157	131	171	194	172	121	216	153
ENSG00000072858.10	SIDT1	protein_coding	chr3	113532296	113629578	+	0	0	0	0	0	0	0	0	0	0	0	0	0	0	0	0
ENSG00000072864.14	NDE1	protein_coding	chr16	15643267	15726353	+	4	0	0	0	6	3	0	166	188	179	163	180	165	112	196	139
ENSG00000072952.18	MRVI1	protein_coding	chr11	10573091	10693988	-	0	0	1	2	0	0	1	130	214	167	204	153	252	25	49	43
ENSG00000072954.6	TMEM38A	protein_coding	chr19	16661127	16690029	+	0	0	0	0	0	0	2	18	14	17	11	7	11	3	8	6
ENSG00000072958.8	AP1M1	protein_coding	chr19	16197578	16245907	+	2	5	4	0	10	9	13	554	457	446	477	574	575	311	571	434
ENSG00000073008.14	PVR	protein_coding	chr19	44643798	44663583	+	0	0	4	3	5	6	13	641	574	579	587	587	555	440	791	610
ENSG00000073050.11	XRCC1	protein_coding	chr19	43543040	43580473	-	0	0	3	9	10	7	2	223	237	206	241	249	256	114	238	173
ENSG00000073060.15	SCARB1	protein_coding	chr12	124776856	124882668	-	0	0	0	0	2	2	1	261	230	234	237	255	236	142	231	172
ENSG00000073067.13	CYP2W1	protein_coding	chr7	983199	989640	+	0	0	0	0	0	0	0	1	0	0	2	3	1	0	0	0
ENSG00000073111.13	MCM2	protein_coding	chr3	127598223	127622436	+	3	1	0	0	2	0	1	101	84	94	106	120	131	63	76	59
ENSG00000073146.15	MOV10L1	protein_coding	chr22	50089879	50161690	+	0	0	0	0	0	0	0	30	21	24	24	42	39	11	35	22
ENSG00000073150.13	PANX2	protein_coding	chr22	50170731	50180294	+	7	2	3	5	10	3	1	123	97	103	142	173	166	120	207	168
ENSG00000073169.13	SELENOO	protein_coding	chr22	50200979	50217616	+	1	0	0	0	1	1	1	123	110	127	112	139	158	78	134	88
ENSG00000073282.12	TP63	protein_coding	chr3	189631416	189897279	+	0	0	0	0	0	0	0	0	0	0	0	0	0	0	1	0
ENSG00000073331.17	ALPK1	protein_coding	chr4	112285509	112442620	+	0	0	0	0	0	0	2	282	235	220	181	211	225	188	292	217
ENSG00000073350.13	LLGL2	protein_coding	chr17	75525080	75575208	+	0	0	0	0	0	0	0	3	5	5	16	19	23	3	7	1
ENSG00000073417.14	PDE8A	protein_coding	chr15	84980440	85139145	+	0	0	4	1	6	0	5	291	256	236	292	389	336	182	337	254
ENSG00000073464.11	CLCN4	protein_coding	chrX	10156945	10237660	+	0	0	0	0	0	0	0	106	114	76	100	111	131	64	118	78
ENSG00000073536.17	NLE1	protein_coding	chr17	35128753	35142315	-	1	1	0	0	1	0	1	59	70	57	75	75	63	24	63	42
ENSG00000073578.16	SDHA	protein_coding	chr5	218241	256700	+	7	10	4	7	11	12	18	850	807	775	830	878	879	463	859	636
ENSG00000073584.18	SMARCE1	protein_coding	chr17	40624962	40648508	-	10	2	2	5	6	2	4	187	160	176	186	207	211	77	158	118
ENSG00000073598.5	FNDC8	protein_coding	chr17	35121579	35130732	+	0	0	0	0	0	0	0	1	0	2	0	0	0	0	1	1
ENSG00000073605.18	GSDMB	protein_coding	chr17	39904595	39919854	-	0	0	0	0	0	0	0	48	64	61	76	90	83	78	138	134
ENSG00000073614.12	KDM5A	protein_coding	chr12	280129	389454	-	1	0	13	9	0	0	13	748	625	586	754	916	790	463	809	715
ENSG00000073670.13	ADAM11	protein_coding	chr17	44759031	44781846	+	0	0	0	0	0	0	0	7	3	6	2	1	4	0	3	3
ENSG00000073711.10	PPP2R3A	protein_coding	chr3	135965673	136147891	+	0	0	0	0	0	0	2	210	173	199	225	251	233	149	291	219
ENSG00000073712.14	FERMT2	protein_coding	chr14	52857268	52952435	-	5	5	14	5	7	7	43	1884	1790	1688	2336	2590	2482	1848	2855	2303
ENSG00000073734.8	ABCB11	protein_coding	chr2	168922938	169031322	-	0	0	0	0	0	0	0	0	0	0	0	0	0	0	0	0
ENSG00000073737.16	DHRS9	protein_coding	chr2	169064789	169096167	+	0	0	0	0	0	0	0	0	0	0	0	0	0	0	0	0
ENSG00000073754.5	CD5L	protein_coding	chr1	157830914	157898256	-	0	0	0	0	0	0	0	0	0	0	0	0	0	0	0	0
ENSG00000073756.11	PTGS2	protein_coding	chr1	186671791	186680427	-	0	0	1	5	0	0	3	63	54	54	66	88	61	108	173	142
ENSG00000073792.15	IGF2BP2	protein_coding	chr3	185643739	185825056	-	11	6	10	7	8	8	10	1134	1071	1007	912	1086	975	642	1131	893
ENSG00000073803.13	MAP3K13	protein_coding	chr3	185282941	185489097	+	5	7	2	1	0	1	3	111	158	114	94	101	118	67	110	111
ENSG00000073849.14	ST6GAL1	protein_coding	chr3	186930485	187078553	+	0	0	0	0	0	0	0	59	61	57	127	150	140	56	86	62
ENSG00000073861.2	TBX21	protein_coding	chr17	47733244	47746119	+	0	0	0	0	0	0	0	0	0	0	0	0	0	1	0	0
ENSG00000073905.8	VDAC1P1	processed_pseudogene	chrX	80929500	80930347	+	1	1	1	0	3	2	3	9	11	15	16	12	10	6	25	18
ENSG00000073910.19	FRY	protein_coding	chr13	32031300	32299122	+	0	0	0	0	2	1	7	443	427	404	309	278	338	182	332	285
ENSG00000073921.17	PICALM	protein_coding	chr11	85957684	86069882	-	2	1	5	10	18	12	19	1328	1300	1167	1709	1923	1788	1198	2017	1638
ENSG00000073969.18	NSF	protein_coding	chr17	46590669	46757464	+	2	2	0	0	6	4	7	311	269	238	256	278	267	140	245	194
ENSG00000074047.21	GLI2	protein_coding	chr2	120735623	120992653	+	1	0	6	19	5	12	13	468	465	444	1009	1252	1157	564	1023	724
ENSG00000074054.17	CLASP1	protein_coding	chr2	121337776	121649587	-	0	0	2	9	4	2	4	605	543	473	620	691	741	539	924	768
ENSG00000074071.14	MRPS34	protein_coding	chr16	1771890	1773155	-	17	20	34	35	38	26	28	595	618	518	567	616	628	358	560	431
ENSG00000074181.8	NOTCH3	protein_coding	chr19	15159038	15200981	-	0	0	2	6	0	0	2	304	318	255	718	849	787	457	741	581
ENSG00000074201.8	CLNS1A	protein_coding	chr11	77514936	77637805	-	11	15	16	10	14	22	29	549	581	503	507	513	518	247	401	376
ENSG00000074211.13	PPP2R2C	protein_coding	chr4	6320578	6563600	-	0	0	0	0	0	0	0	3	1	0	3	1	0	0	1	0
ENSG00000074219.13	TEAD2	protein_coding	chr19	49340595	49362457	-	0	0	7	2	9	15	0	173	198	180	242	227	233	100	160	116
ENSG00000074266.19	EED	protein_coding	chr11	86244544	86278813	+	1	4	1	6	2	3	0	118	88	112	90	106	82	46	112	64
ENSG00000074276.10	CDHR2	protein_coding	chr5	176542511	176595974	+	0	0	0	0	0	0	0	0	2	3	2	2	2	1	1	2
ENSG00000074317.10	SNCB	protein_coding	chr5	176620084	176630556	-	0	0	0	0	0	0	0	0	0	0	2	0	0	0	0	0
ENSG00000074319.12	TSG101	protein_coding	chr11	18468336	18527232	-	0	0	1	0	18	13	16	310	281	284	318	354	350	207	384	257
ENSG00000074356.16	NCBP3	protein_coding	chr17	3802165	3846251	-	6	2	12	7	4	6	7	598	577	513	622	696	672	488	905	674
ENSG00000074370.17	ATP2A3	protein_coding	chr17	3923870	3964464	-	0	0	0	0	2	1	0	24	19	18	20	15	19	195	360	255
ENSG00000074410.13	CA12	protein_coding	chr15	63321378	63382161	-	0	0	2	2	3	1	4	646	454	481	416	582	470	126	229	209
ENSG00000074416.13	MGLL	protein_coding	chr3	127689062	127823250	-	2	2	2	3	4	3	17	284	262	230	581	637	565	317	490	375
ENSG00000074527.11	NTN4	protein_coding	chr12	95657807	95791152	-	0	0	1	1	1	2	3	237	241	211	262	334	345	204	364	266
ENSG00000074582.12	BCS1L	protein_coding	chr2	218658764	218663443	+	1	4	0	0	0	0	3	73	73	63	76	69	74	49	58	52
ENSG00000074590.13	NUAK1	protein_coding	chr12	106063340	106140033	-	4	3	7	4	44	30	33	1358	1327	1234	1126	1073	1149	1926	3137	2736
ENSG00000074603.18	DPP8	protein_coding	chr15	65442463	65517704	-	0	0	1	3	1	1	14	434	411	359	401	499	488	239	454	362
ENSG00000074621.13	SLC24A1	protein_coding	chr15	65611366	65660995	+	5	7	13	12	9	8	20	221	191	182	231	280	265	104	204	179
ENSG00000074657.13	ZNF532	protein_coding	chr18	58862600	58986480	+	5	1	9	7	10	2	13	759	782	627	922	924	907	509	829	710
ENSG00000074660.15	SCARF1	protein_coding	chr17	1633858	1645747	-	0	0	0	0	0	0	0	3	4	5	5	6	5	2	4	2
ENSG00000074695.5	LMAN1	protein_coding	chr18	59327823	59359962	-	1	2	0	4	11	3	18	1462	1463	1239	1111	1299	1199	1371	2366	1903
ENSG00000074696.12	HACD3	protein_coding	chr15	65530418	65578352	+	4	14	2	3	7	4	14	614	567	605	766	799	772	327	572	414
ENSG00000074706.13	IPCEF1	protein_coding	chr6	154154496	154356792	-	0	0	0	0	0	0	0	0	0	0	1	0	0	0	0	0
ENSG00000074755.14	ZZEF1	protein_coding	chr17	4004445	4143020	-	0	0	0	1	4	1	5	560	507	485	540	587	589	331	597	489
ENSG00000074771.3	NOX3	protein_coding	chr6	155395370	155455903	-	0	0	0	0	0	0	0	0	0	0	0	0	0	0	0	0
ENSG00000074800.13	ENO1	protein_coding	chr1	8861002	8879249	-	114	116	122	145	260	243	294	5711	5751	5295	7311	7798	7245	4988	7696	6307
ENSG00000074803.17	SLC12A1	protein_coding	chr15	48191664	48304078	+	0	0	0	0	0	0	0	0	0	0	0	0	0	0	0	0
ENSG00000074842.7	MYDGF	protein_coding	chr19	4641374	4670370	-	3	15	15	22	50	21	34	609	595	654	567	730	577	740	1162	876
ENSG00000074855.10	ANO8	protein_coding	chr19	17323223	17334829	-	0	0	0	0	1	0	0	99	94	94	111	125	123	62	132	70
ENSG00000074935.13	TUBE1	protein_coding	chr6	112070777	112087529	-	0	0	5	4	2	2	4	296	269	237	229	265	245	155	285	217
ENSG00000074964.16	ARHGEF10L	protein_coding	chr1	17539835	17697874	+	0	0	0	0	2	3	0	145	178	120	176	209	218	128	183	109
ENSG00000074966.10	TXK	protein_coding	chr4	48066393	48134256	-	0	0	0	0	0	0	0	0	0	0	0	0	0	0	0	0
ENSG00000075035.9	WSCD2	protein_coding	chr12	108129471	108250537	+	0	0	0	0	0	0	0	0	0	0	0	0	0	0	0	0
ENSG00000075043.18	KCNQ2	protein_coding	chr20	63400210	63472677	-	0	0	0	0	0	0	0	0	0	0	0	0	0	0	0	0
ENSG00000075073.14	TACR2	protein_coding	chr10	69403903	69416867	-	0	0	0	0	0	0	0	0	1	0	1	1	1	0	0	0
ENSG00000075089.9	ACTR6	protein_coding	chr12	100199122	100241865	+	2	1	0	1	1	4	5	97	102	75	83	106	88	62	101	71
ENSG00000075131.9	TIPIN	protein_coding	chr15	66336206	66386746	-	0	0	0	0	3	2	0	37	31	34	34	44	45	21	49	35
ENSG00000075142.13	SRI	protein_coding	chr7	88205118	88226993	-	7	7	8	3	9	20	13	229	233	203	215	215	219	178	249	210
ENSG00000075151.20	EIF4G3	protein_coding	chr1	20806292	21176888	-	3	8	5	4	5	7	20	2217	2015	1920	1906	2229	2276	1389	2168	1753
ENSG00000075188.8	NUP37	protein_coding	chr12	102073103	102120124	-	3	1	3	4	0	0	0	89	78	64	71	65	74	39	87	53
ENSG00000075213.10	SEMA3A	protein_coding	chr7	83955777	84492724	-	0	0	0	0	0	0	1	74	75	82	30	34	42	8	29	10
ENSG00000075218.18	GTSE1	protein_coding	chr22	46296741	46330810	+	0	0	0	0	0	0	0	2	2	1	0	5	5	3	3	3
ENSG00000075223.13	SEMA3C	protein_coding	chr7	80742538	80922359	-	3	1	6	3	2	2	5	857	791	706	991	1139	1066	1187	1957	1527
ENSG00000075234.16	TTC38	protein_coding	chr22	46267961	46294008	+	3	2	0	1	2	1	0	116	105	110	109	98	121	45	90	81
ENSG00000075239.13	ACAT1	protein_coding	chr11	108121516	108147776	+	6	5	7	14	3	5	8	292	301	306	319	273	262	126	218	161
ENSG00000075240.16	GRAMD4	protein_coding	chr22	46576012	46679790	+	5	2	0	0	2	0	0	157	144	150	171	202	161	111	185	144
ENSG00000075275.16	CELSR1	protein_coding	chr22	46360834	46537170	-	0	0	0	1	0	0	9	399	389	319	345	386	388	572	1057	894
ENSG00000075290.7	WNT8B	protein_coding	chr10	100463041	100483744	+	0	0	0	0	0	0	0	0	0	0	0	0	0	0	0	0
ENSG00000075292.18	ZNF638	protein_coding	chr2	71276561	71435069	+	2	2	3	5	7	11	18	953	886	847	766	891	830	573	1043	817
ENSG00000075303.12	SLC25A40	protein_coding	chr7	87833568	87876357	-	0	0	0	0	1	0	0	37	37	54	40	46	32	17	39	30
ENSG00000075336.11	TIMM21	protein_coding	chr18	74148511	74160530	+	9	6	1	1	3	4	5	218	194	210	215	238	232	145	205	184
ENSG00000075340.22	ADD2	protein_coding	chr2	70607618	70768225	-	0	0	3	1	0	0	2	135	127	119	118	131	113	42	76	69
ENSG00000075388.3	FGF4	protein_coding	chr11	69771016	69775403	-	0	0	0	0	0	0	0	0	0	0	0	0	0	0	0	0
ENSG00000075391.16	RASAL2	protein_coding	chr1	178094141	178484147	+	4	9	0	0	12	7	6	744	654	591	830	839	940	454	782	659
ENSG00000075399.13	VPS9D1	protein_coding	chr16	89707134	89720986	-	0	0	6	7	2	3	2	142	145	145	143	190	138	86	145	129
ENSG00000075407.18	ZNF37A	protein_coding	chr10	38094334	38150293	+	8	9	1	2	8	10	4	345	313	286	260	302	275	224	381	294
ENSG00000075413.17	MARK3	protein_coding	chr14	103385392	103503831	+	6	2	2	4	9	8	6	718	683	679	600	738	639	531	916	692
ENSG00000075415.12	SLC25A3	protein_coding	chr12	98593591	98606379	+	47	44	39	45	75	67	69	2008	1922	1739	1888	1943	1934	1143	1935	1417
ENSG00000075420.12	FNDC3B	protein_coding	chr3	172039628	172401665	+	0	0	9	3	9	13	48	2285	2004	1821	2275	2509	2363	2119	3418	2796
ENSG00000075426.11	FOSL2	protein_coding	chr2	28392448	28417312	+	1	0	4	9	5	4	12	955	788	732	1110	1173	1024	568	909	823
ENSG00000075429.8	CACNG5	protein_coding	chr17	66835117	66885486	+	0	0	0	0	0	0	0	0	0	0	0	0	0	0	0	0
ENSG00000075461.5	CACNG4	protein_coding	chr17	66964910	67033398	+	0	0	0	0	0	0	0	0	3	0	6	7	8	0	1	0
ENSG00000075539.13	FRYL	protein_coding	chr4	48497361	48780322	-	0	0	1	2	1	1	4	389	386	293	396	518	455	319	462	406
ENSG00000075568.16	TMEM131	protein_coding	chr2	97756333	97995891	-	2	1	3	2	1	2	11	998	828	808	855	982	989	683	1224	889
ENSG00000075618.17	FSCN1	protein_coding	chr7	5592823	5606655	+	6	16	5	7	42	30	29	863	883	821	2052	2135	2159	960	1652	1301
ENSG00000075624.13	ACTB	protein_coding	chr7	5527151	5563784	-	504	468	516	584	1419	1168	1499	20267	20702	19460	25875	25737	26615	18485	26371	22123
ENSG00000075643.5	MOCOS	protein_coding	chr18	36187519	36272157	+	0	1	0	0	0	0	2	142	141	156	69	85	60	87	157	121
ENSG00000075651.15	PLD1	protein_coding	chr3	171600405	171810950	-	1	2	2	6	1	0	5	269	237	239	174	211	188	64	108	92
ENSG00000075673.11	ATP12A	protein_coding	chr13	24680411	24712493	+	0	0	0	0	0	0	0	0	0	0	0	0	0	0	0	0
ENSG00000075702.16	WDR62	protein_coding	chr19	36054881	36105106	+	0	0	0	0	0	0	0	11	6	5	2	5	3	1	4	0
ENSG00000075711.20	DLG1	protein_coding	chr3	197042560	197299300	-	2	1	6	6	14	7	24	979	854	781	773	919	891	773	1213	956
ENSG00000075785.12	RAB7A	protein_coding	chr3	128726122	128814796	+	55	73	80	75	209	152	147	3794	3725	3621	4056	4288	4195	2469	3879	3074
ENSG00000075790.10	BCAP29	protein_coding	chr7	107579977	107629170	+	2	1	0	0	0	0	6	259	269	265	214	288	251	165	301	253
ENSG00000075826.16	SEC31B	protein_coding	chr10	100486642	100519864	-	0	0	0	0	0	0	0	37	31	40	50	62	57	17	39	31
ENSG00000075856.11	SART3	protein_coding	chr12	108522580	108561400	-	0	0	4	8	2	2	9	623	580	552	477	535	504	344	651	497
ENSG00000075884.13	ARHGAP15	protein_coding	chr2	143091362	143768352	+	0	0	0	0	0	0	0	0	0	0	0	0	0	0	0	0
ENSG00000075886.10	TUBA3D	protein_coding	chr2	131476093	131482934	+	0	0	0	0	0	0	0	0	0	0	0	0	0	0	0	0
ENSG00000075891.21	PAX2	protein_coding	chr10	100735603	100829941	+	0	0	0	0	0	0	0	0	0	0	1	0	0	0	0	2
ENSG00000075914.12	EXOSC7	protein_coding	chr3	44975241	45036066	+	4	3	5	1	5	1	1	121	87	96	106	106	110	54	108	58
ENSG00000075945.12	KIFAP3	protein_coding	chr1	169921326	170085208	-	4	1	5	5	2	2	1	189	181	167	162	218	212	102	187	152
ENSG00000075975.15	MKRN2	protein_coding	chr3	12557014	12583713	+	4	2	2	3	11	7	16	267	219	208	206	278	226	166	242	188
ENSG00000076003.4	MCM6	protein_coding	chr2	135839626	135876426	-	0	0	0	0	0	1	2	181	169	154	135	140	167	91	148	106
ENSG00000076043.9	REXO2	protein_coding	chr11	114439386	114450279	+	29	35	22	34	69	34	59	972	970	950	865	943	911	712	1000	803
ENSG00000076053.10	RBM7	protein_coding	chr11	114400030	114414203	+	0	0	7	4	4	1	1	188	152	147	146	148	150	92	160	121
ENSG00000076067.12	RBMS2	protein_coding	chr12	56521929	56596196	+	0	0	1	4	3	2	14	490	409	358	458	474	487	253	436	369
ENSG00000076108.11	BAZ2A	protein_coding	chr12	56595596	56636816	-	2	8	2	5	0	0	13	943	775	778	765	865	928	503	940	727
ENSG00000076201.14	PTPN23	protein_coding	chr3	47381011	47413441	+	6	1	2	3	4	1	16	952	944	925	952	1019	1105	597	998	708
ENSG00000076242.14	MLH1	protein_coding	chr3	36993332	37050918	+	7	4	3	5	16	9	11	206	192	180	257	248	286	154	267	183
ENSG00000076248.10	UNG	protein_coding	chr12	109097574	109110992	+	4	3	0	0	6	5	9	139	123	100	107	139	100	36	84	55
ENSG00000076258.9	FMO4	protein_coding	chr1	171314208	171342084	+	0	0	0	0	3	0	0	29	18	25	23	26	21	14	23	12
ENSG00000076321.10	KLHL20	protein_coding	chr1	173714941	173786702	+	1	0	3	1	4	0	5	156	180	169	188	218	200	85	185	149
ENSG00000076344.15	RGS11	protein_coding	chr16	268301	275980	-	0	0	0	0	2	0	4	73	59	57	69	57	82	39	93	49
ENSG00000076351.12	SLC46A1	protein_coding	chr17	28394756	28407197	-	0	0	0	0	0	0	0	72	80	73	83	72	85	37	76	59
ENSG00000076356.6	PLXNA2	protein_coding	chr1	208022242	208244320	-	0	0	0	0	0	0	4	220	251	215	904	1021	1001	159	284	232
ENSG00000076382.16	SPAG5	protein_coding	chr17	28577565	28599279	-	0	0	0	0	1	0	0	7	13	8	10	18	11	10	11	7
ENSG00000076513.16	ANKRD13A	protein_coding	chr12	109999186	110039763	+	2	2	2	2	13	9	6	1077	1070	974	704	705	713	443	764	657
ENSG00000076554.15	TPD52	protein_coding	chr8	80034745	80231232	-	0	0	0	0	0	1	0	4	1	5	4	3	3	5	11	9
ENSG00000076555.15	ACACB	protein_coding	chr12	109116595	109268226	+	0	0	0	0	1	1	1	82	38	60	39	56	45	40	70	55
ENSG00000076604.14	TRAF4	protein_coding	chr17	28743984	28750958	+	1	0	3	1	3	3	5	144	158	137	187	219	173	93	220	161
ENSG00000076641.4	PAG1	protein_coding	chr8	80967810	81112068	-	0	0	0	0	0	0	0	127	107	116	95	102	116	67	135	106
ENSG00000076650.6	GPATCH1	protein_coding	chr19	33080880	33130542	+	4	1	1	1	2	0	0	121	96	94	97	119	116	73	113	75
ENSG00000076662.9	ICAM3	protein_coding	chr19	10333776	10339823	-	1	3	2	11	6	3	7	71	34	47	49	65	49	47	65	47
ENSG00000076685.18	NT5C2	protein_coding	chr10	103088017	103193306	-	21	12	13	12	26	17	43	2027	1892	1736	1937	1987	2048	961	1509	1311
ENSG00000076706.16	MCAM	protein_coding	chr11	119308529	119321521	-	0	0	0	1	1	0	0	28	47	39	214	198	231	43	81	68
ENSG00000076716.8	GPC4	protein_coding	chrX	133300103	133415490	-	0	0	0	0	0	0	0	5	13	13	43	35	31	6	14	14
ENSG00000076770.14	MBNL3	protein_coding	chrX	132369317	132489968	-	0	0	0	0	0	0	0	13	17	10	13	18	16	2	4	4
ENSG00000076826.9	CAMSAP3	protein_coding	chr19	7595902	7618304	+	0	0	0	0	0	0	0	0	0	0	0	0	0	0	0	0
ENSG00000076864.19	RAP1GAP	protein_coding	chr1	21596215	21669363	-	0	0	0	0	1	3	0	7	6	12	6	10	12	10	14	4
ENSG00000076924.11	XAB2	protein_coding	chr19	7619525	7629565	-	7	10	2	1	12	5	4	238	251	239	257	283	244	132	248	184
ENSG00000076928.17	ARHGEF1	protein_coding	chr19	41883161	41930150	+	8	1	0	0	13	7	14	377	345	322	381	368	385	270	392	302
ENSG00000076944.15	STXBP2	protein_coding	chr19	7636881	7647873	+	0	0	0	0	6	2	5	52	55	58	49	70	53	46	75	48
ENSG00000076984.17	MAP2K7	protein_coding	chr19	7903843	7914478	+	6	10	4	4	10	13	10	410	362	348	375	415	402	268	404	318
ENSG00000077009.13	NMRK2	protein_coding	chr19	3933103	3942416	+	0	0	0	0	0	0	0	0	0	0	0	0	0	0	0	0
ENSG00000077044.10	DGKD	protein_coding	chr2	233354507	233472104	+	0	0	0	0	1	1	1	143	132	150	150	176	147	92	144	150
ENSG00000077063.10	CTTNBP2	protein_coding	chr7	117710651	117874139	-	0	0	0	0	0	0	0	5	4	2	5	6	5	2	3	4
ENSG00000077080.9	ACTL6B	protein_coding	chr7	100643097	100656461	-	0	0	0	0	0	0	0	0	0	0	0	0	0	0	0	0
ENSG00000077092.18	RARB	protein_coding	chr3	25174332	25597932	+	0	0	0	0	0	0	1	20	22	19	28	19	34	4	10	8
ENSG00000077097.15	TOP2B	protein_coding	chr3	25597905	25664907	-	11	21	7	15	14	16	34	1155	1046	958	1082	1156	1162	576	987	836
ENSG00000077147.14	TM9SF3	protein_coding	chr10	96518109	96587452	-	7	3	2	5	8	1	15	1355	1384	1178	1321	1514	1380	1048	1614	1434
ENSG00000077150.18	NFKB2	protein_coding	chr10	102394110	102402529	+	0	4	2	1	11	1	3	300	244	265	261	259	262	164	267	234
ENSG00000077152.9	UBE2T	protein_coding	chr1	202331657	202341980	-	0	0	0	0	1	0	0	16	19	18	8	15	19	6	20	10
ENSG00000077157.21	PPP1R12B	protein_coding	chr1	202348699	202592706	+	4	3	0	0	2	2	7	502	583	459	578	610	612	164	278	221
ENSG00000077232.17	DNAJC10	protein_coding	chr2	182716041	182794464	+	9	5	15	14	18	22	20	1588	1429	1274	1147	1310	1252	1170	1832	1530
ENSG00000077235.17	GTF3C1	protein_coding	chr16	27459555	27549913	-	4	1	3	2	3	1	14	1050	1049	930	938	1071	1065	673	1101	898
ENSG00000077238.13	IL4R	protein_coding	chr16	27313668	27364778	+	0	0	0	0	4	1	9	620	558	555	675	790	660	521	916	700
ENSG00000077254.14	USP33	protein_coding	chr1	77695987	77759852	-	3	2	3	11	1	1	12	522	500	494	472	549	533	231	469	358
ENSG00000077264.14	PAK3	protein_coding	chrX	110944285	111227361	+	0	0	0	0	0	0	0	0	1	7	4	3	3	6	5	5
ENSG00000077274.8	CAPN6	protein_coding	chrX	111245103	111270523	-	0	0	0	0	0	0	0	0	1	0	2	0	0	0	0	1
ENSG00000077279.18	DCX	protein_coding	chrX	111293779	111412429	-	0	0	0	0	0	0	0	0	0	0	0	0	0	0	0	0
ENSG00000077312.8	SNRPA	protein_coding	chr19	40750637	40765389	+	5	2	2	7	6	5	2	200	158	158	189	257	208	88	134	126
ENSG00000077327.15	SPAG6	protein_coding	chr10	22345445	22454224	+	0	0	0	0	0	0	0	0	0	0	0	0	0	0	0	0
ENSG00000077348.8	EXOSC5	protein_coding	chr19	41386374	41397479	-	0	0	0	0	0	1	4	39	38	26	26	28	26	23	32	25
ENSG00000077380.15	DYNC1I2	protein_coding	chr2	171687409	171748420	+	7	3	15	6	26	12	32	1689	1630	1525	1816	1908	1846	964	1645	1252
ENSG00000077420.15	APBB1IP	protein_coding	chr10	26438203	26567803	+	2	1	0	0	0	0	0	14	18	16	14	13	8	7	4	10
ENSG00000077454.15	LRCH4	protein_coding	chr7	100574011	100586153	-	0	0	0	0	0	0	1	30	45	22	45	34	38	14	39	25
ENSG00000077458.12	FAM76B	protein_coding	chr11	95768942	95790409	-	4	1	0	0	0	0	0	122	108	103	109	114	124	80	138	114
ENSG00000077463.14	SIRT6	protein_coding	chr19	4174109	4182604	-	3	4	1	0	1	1	3	74	62	46	71	67	69	54	76	40
ENSG00000077498.8	TYR	protein_coding	chr11	89177452	89295759	+	0	0	0	0	0	0	0	0	0	0	1	0	0	0	0	0
ENSG00000077514.8	POLD3	protein_coding	chr11	74493851	74669117	+	0	0	0	0	1	0	2	127	104	131	94	91	105	64	95	81
ENSG00000077522.12	ACTN2	protein_coding	chr1	236686454	236764631	+	0	0	0	0	0	0	0	8	24	13	19	19	17	8	9	5
ENSG00000077549.17	CAPZB	protein_coding	chr1	19338776	19485539	-	33	33	42	28	69	63	51	1542	1557	1360	1667	1732	1707	1234	2024	1529
ENSG00000077585.13	GPR137B	protein_coding	chr1	236142505	236221865	+	0	0	0	0	0	3	3	62	45	49	55	53	41	48	48	62
ENSG00000077616.10	NAALAD2	protein_coding	chr11	90131515	90192894	+	0	0	0	0	0	0	0	1	1	3	0	1	2	1	1	0
ENSG00000077684.15	JADE1	protein_coding	chr4	128809623	128875224	+	3	1	0	1	4	7	4	321	247	263	239	228	251	467	853	692
ENSG00000077713.18	SLC25A43	protein_coding	chrX	119399060	119454478	+	0	0	1	3	3	4	4	131	140	114	102	119	119	57	129	74
ENSG00000077721.15	UBE2A	protein_coding	chrX	119574467	119591083	+	16	6	6	4	18	9	13	482	481	418	504	556	565	348	621	486
ENSG00000077782.19	FGFR1	protein_coding	chr8	38411138	38468834	-	6	2	4	4	8	9	23	2121	2098	1899	1945	2193	2056	1068	1827	1408
ENSG00000077800.11	FKBP6	protein_coding	chr7	73328164	73358637	+	0	0	0	0	0	0	0	0	0	0	0	0	0	0	0	0
ENSG00000077935.16	SMC1B	protein_coding	chr22	45344063	45413619	-	0	0	0	0	0	0	0	0	0	1	1	0	2	0	0	1
ENSG00000077942.18	FBLN1	protein_coding	chr22	45502238	45601135	+	14	25	6	7	24	17	85	5085	5161	5011	2144	2555	2381	1435	2781	1935
ENSG00000077943.7	ITGA8	protein_coding	chr10	15513949	15720125	-	0	0	0	0	0	0	1	156	155	129	206	292	240	18	23	21
ENSG00000077984.5	CST7	protein_coding	chr20	24949230	24959928	+	0	0	0	0	1	1	0	1	0	0	0	0	0	0	1	0
ENSG00000078018.19	MAP2	protein_coding	chr2	209424058	209734118	+	1	1	2	1	1	3	2	112	96	98	124	179	131	64	88	70
ENSG00000078043.15	PIAS2	protein_coding	chr18	46803224	46920160	-	1	2	2	4	1	0	1	147	149	136	137	157	158	94	170	116
ENSG00000078053.16	AMPH	protein_coding	chr7	38383704	38631567	-	0	0	0	0	0	0	0	3	5	6	0	6	0	0	3	1
ENSG00000078061.12	ARAF	protein_coding	chrX	47561100	47571920	+	5	1	5	6	3	2	13	445	457	397	420	416	459	274	470	367
ENSG00000078070.12	MCCC1	protein_coding	chr3	183015218	183116075	-	0	1	0	0	1	1	7	247	217	197	145	187	155	62	108	87
ENSG00000078081.7	LAMP3	protein_coding	chr3	183122213	183163839	-	0	0	0	0	1	0	1	150	143	141	30	49	47	153	269	202
ENSG00000078098.13	FAP	protein_coding	chr2	162170684	162245151	-	14	14	12	23	16	17	59	2357	2130	2132	1497	1913	1594	1660	2752	2096
ENSG00000078114.18	NEBL	protein_coding	chr10	20779973	21174187	-	0	0	0	0	0	0	0	4	6	2	18	16	26	3	1	4
ENSG00000078124.11	ACER3	protein_coding	chr11	76860867	77026797	+	0	0	1	1	0	0	0	138	117	113	150	156	153	66	116	73
ENSG00000078140.13	UBE2K	protein_coding	chr4	39698044	39782792	+	11	6	3	7	9	3	21	534	489	468	423	491	506	378	625	468
ENSG00000078142.12	PIK3C3	protein_coding	chr18	41955206	42087830	+	1	0	0	1	8	6	6	415	408	366	388	453	426	264	372	312
ENSG00000078177.13	N4BP2	protein_coding	chr4	40056826	40158252	+	0	0	0	0	0	0	2	109	92	82	65	102	97	71	112	97
ENSG00000078237.6	TIGAR	protein_coding	chr12	4307763	4354593	+	0	0	2	8	4	2	4	203	199	204	146	191	152	147	287	187
ENSG00000078246.16	TULP3	protein_coding	chr12	2877223	2941140	+	4	10	10	20	14	8	14	590	609	552	613	647	662	614	886	669
ENSG00000078269.14	SYNJ2	protein_coding	chr6	157981887	158099176	+	2	3	2	12	9	5	6	411	406	363	512	698	676	442	800	671
ENSG00000078295.16	ADCY2	protein_coding	chr5	7396208	7830081	+	0	0	0	0	0	0	0	19	17	17	21	24	21	2	11	8
ENSG00000078304.19	PPP2R5C	protein_coding	chr14	101761798	101927989	+	4	12	17	6	39	23	20	796	769	697	724	833	774	533	878	657
ENSG00000078319.9	PMS2P1	unprocessed_pseudogene	chr7	100320992	100341908	-	1	2	1	4	6	7	3	61	82	73	65	92	61	43	69	55
ENSG00000078328.19	RBFOX1	protein_coding	chr16	6019094	7713338	+	0	0	0	0	0	0	0	0	0	0	0	0	0	0	0	0
ENSG00000078369.17	GNB1	protein_coding	chr1	1785285	1891117	-	40	44	30	35	124	72	127	3242	3192	2965	3804	4078	3956	2779	4432	3587
ENSG00000078399.17	HOXA9	protein_coding	chr7	27162435	27175180	-	0	0	0	0	0	0	0	0	0	0	0	0	0	0	0	0
ENSG00000078401.6	EDN1	protein_coding	chr6	12290363	12297194	+	0	0	2	1	1	0	3	278	257	274	211	187	219	43	81	51
ENSG00000078403.16	MLLT10	protein_coding	chr10	21524675	21743630	+	0	0	1	1	0	0	4	277	250	208	230	365	281	139	283	235
ENSG00000078487.17	ZCWPW1	protein_coding	chr7	100400826	100428992	-	0	0	0	0	0	0	3	42	41	51	35	53	49	21	37	27
ENSG00000078549.14	ADCYAP1R1	protein_coding	chr7	31052461	31111479	+	0	0	0	0	0	0	0	0	0	0	0	0	0	0	0	0
ENSG00000078579.8	FGF20	protein_coding	chr8	16992169	17002181	-	0	0	0	0	0	0	0	0	0	1	0	0	0	0	0	0
ENSG00000078589.12	P2RY10	protein_coding	chrX	78945332	78961954	+	0	0	0	0	0	0	0	0	0	0	0	0	0	0	0	0
ENSG00000078596.10	ITM2A	protein_coding	chrX	79360384	79367667	-	0	0	0	0	0	0	0	0	1	0	1	1	0	0	0	0
ENSG00000078618.21	NRDC	protein_coding	chr1	51789191	51878937	-	24	25	15	16	34	41	66	1425	1396	1298	1211	1376	1301	822	1433	1064
ENSG00000078668.13	VDAC3	protein_coding	chr8	42391624	42405897	+	3	4	12	15	6	4	5	252	230	226	260	275	274	159	287	200
ENSG00000078674.17	PCM1	protein_coding	chr8	17922840	18029944	+	2	5	6	5	6	11	18	1315	1220	1080	1007	1235	1161	731	1315	1068
ENSG00000078687.17	TNRC6C	protein_coding	chr17	77959240	78108835	+	0	0	1	1	0	1	2	212	240	214	285	304	292	174	358	300
ENSG00000078699.21	CBFA2T2	protein_coding	chr20	33490075	33650036	+	2	1	0	0	1	2	4	245	196	203	267	275	266	144	231	227
ENSG00000078725.12	BRINP1	protein_coding	chr9	119153458	119369467	-	0	0	0	0	0	0	0	0	0	1	1	0	3	0	1	1
ENSG00000078747.14	ITCH	protein_coding	chr20	34363235	34511393	+	9	2	0	0	3	1	7	443	405	336	400	457	474	348	542	446
ENSG00000078795.16	PKD2L2	protein_coding	chr5	137887968	137942747	+	0	0	0	0	0	0	0	2	6	2	3	1	2	2	4	6
ENSG00000078804.12	TP53INP2	protein_coding	chr20	34704290	34713439	+	30	29	33	26	65	39	51	341	314	285	384	371	424	238	356	253
ENSG00000078808.16	SDF4	protein_coding	chr1	1216908	1232031	-	16	13	25	30	33	30	58	2421	2326	2241	2349	2675	2505	1433	2447	1782
ENSG00000078814.15	MYH7B	protein_coding	chr20	34975403	35002437	+	0	0	0	0	0	0	0	3	1	2	2	2	2	2	5	2
ENSG00000078898.6	BPIFB2	protein_coding	chr20	33007600	33023709	+	0	0	0	0	0	0	0	0	0	0	0	0	0	0	0	0
ENSG00000078900.14	TP73	protein_coding	chr1	3652520	3736201	+	0	0	0	0	0	0	0	0	0	0	0	0	0	0	0	0
ENSG00000078902.15	TOLLIP	protein_coding	chr11	1274371	1309654	-	1	2	1	1	21	9	2	409	357	339	404	454	443	197	384	308
ENSG00000078967.12	UBE2D4	protein_coding	chr7	43926438	43956136	+	0	0	1	4	1	2	7	103	111	110	107	88	88	46	93	69
ENSG00000079101.16	CLUL1	protein_coding	chr18	596988	650334	+	0	0	0	0	0	0	0	2	1	2	2	1	1	0	0	0
ENSG00000079102.16	RUNX1T1	protein_coding	chr8	91954967	92103286	-	0	0	0	0	0	0	3	346	354	283	264	289	280	80	121	125
ENSG00000079112.9	CDH17	protein_coding	chr8	94127171	94217303	-	0	0	0	0	0	0	0	1	0	0	1	0	0	0	0	1
ENSG00000079134.11	THOC1	protein_coding	chr18	214520	268050	-	2	1	3	3	9	2	4	228	177	197	197	237	218	118	218	160
ENSG00000079150.17	FKBP7	protein_coding	chr2	178463664	178478600	-	4	5	3	5	2	5	7	216	207	196	182	243	197	186	246	194
ENSG00000079156.16	OSBPL6	protein_coding	chr2	178194481	178402891	+	1	0	1	5	1	0	2	105	76	77	79	73	69	71	140	109
ENSG00000079215.13	SLC1A3	protein_coding	chr5	36606355	36688334	+	0	0	0	0	0	0	0	15	4	2	5	5	6	1	3	1
ENSG00000079246.15	XRCC5	protein_coding	chr2	216107464	216206303	+	17	13	18	20	25	29	54	1908	1782	1669	1547	1798	1707	947	1570	1226
ENSG00000079257.7	LXN	protein_coding	chr3	158645822	158672693	-	2	4	0	1	1	1	4	228	178	187	86	124	110	55	87	57
ENSG00000079263.18	SP140	protein_coding	chr2	230203110	230313215	+	0	0	0	0	0	0	0	4	1	0	0	1	1	2	0	0
ENSG00000079277.19	MKNK1	protein_coding	chr1	46557408	46616843	-	1	2	4	1	5	1	1	161	147	134	131	164	165	104	185	123
ENSG00000079308.16	TNS1	protein_coding	chr2	217799789	218002995	-	19	26	47	28	84	65	100	2483	2694	2211	5007	5474	5383	4653	7522	6130
ENSG00000079313.13	REXO1	protein_coding	chr19	1815246	1848463	-	0	0	0	0	3	4	10	274	305	276	357	373	394	206	321	287
ENSG00000079332.14	SAR1A	protein_coding	chr10	70147289	70170523	-	1	7	12	14	20	17	18	880	850	805	708	822	833	518	806	629
ENSG00000079335.18	CDC14A	protein_coding	chr1	100345025	100520277	+	0	0	0	0	0	0	0	28	26	21	24	46	45	24	36	25
ENSG00000079337.15	RAPGEF3	protein_coding	chr12	47734367	47771040	-	0	0	0	0	1	2	0	20	20	26	90	90	93	12	13	19
ENSG00000079385.21	CEACAM1	protein_coding	chr19	42507304	42561234	-	0	0	0	0	0	0	1	97	64	71	46	45	46	1	5	4
ENSG00000079387.13	SENP1	protein_coding	chr12	48042898	48106308	-	0	0	0	0	1	1	4	187	159	133	157	202	168	117	194	163
ENSG00000079393.20	DUSP13	protein_coding	chr10	75094432	75109221	-	0	0	0	0	0	0	0	0	0	0	0	0	0	0	0	0
ENSG00000079432.7	CIC	protein_coding	chr19	42268537	42295797	+	1	3	2	4	4	4	21	1408	1308	1216	1390	1706	1681	955	1551	1252
ENSG00000079435.9	LIPE	protein_coding	chr19	42401507	42427426	-	0	0	0	0	0	0	0	17	6	5	14	12	7	8	10	5
ENSG00000079459.12	FDFT1	protein_coding	chr8	11795573	11839309	+	19	23	22	22	37	30	42	857	762	749	810	775	835	380	640	494
ENSG00000079462.7	PAFAH1B3	protein_coding	chr19	42297033	42303546	-	0	0	2	1	1	0	0	75	73	78	70	87	102	30	54	34
ENSG00000079482.12	OPHN1	protein_coding	chrX	68042344	68433913	-	0	0	0	0	0	0	0	104	83	75	89	68	99	51	89	82
ENSG00000079557.4	AFM	protein_coding	chr4	73481683	73504001	+	0	0	0	0	0	0	0	0	0	0	0	0	0	0	0	0
ENSG00000079616.12	KIF22	protein_coding	chr16	29790719	29805385	+	10	6	0	4	1	1	4	74	60	49	55	59	42	15	39	28
ENSG00000079689.13	SCGN	protein_coding	chr6	25652201	25701783	+	0	0	0	0	0	0	0	0	0	0	0	0	0	0	0	0
ENSG00000079691.17	CARMIL1	protein_coding	chr6	25279078	25620530	+	5	2	0	0	3	7	6	382	369	315	193	208	249	195	286	263
ENSG00000079739.15	PGM1	protein_coding	chr1	63593276	63660245	+	12	22	9	12	24	5	27	1209	1270	1162	1926	1904	1996	599	922	803
ENSG00000079785.14	DDX1	protein_coding	chr2	15591178	15631111	+	10	14	9	9	23	20	26	786	731	678	666	707	711	575	986	703
ENSG00000079805.16	DNM2	protein_coding	chr19	10718079	10833488	+	16	3	17	15	9	18	22	900	930	809	1036	1124	1173	695	1162	916
ENSG00000079819.18	EPB41L2	protein_coding	chr6	130839347	131063322	-	18	11	11	7	24	19	37	2412	2233	2158	1678	1805	1784	917	1434	1173
ENSG00000079841.18	RIMS1	protein_coding	chr6	71886703	72403143	+	0	0	0	0	0	0	0	1	1	0	0	1	0	0	2	1
ENSG00000079931.14	MOXD1	protein_coding	chr6	132296055	132401545	-	0	0	0	0	2	3	0	124	105	104	30	28	34	39	58	56
ENSG00000079950.13	STX7	protein_coding	chr6	132445867	132513198	-	3	1	3	1	7	7	19	561	509	456	576	608	555	429	727	574
ENSG00000079974.17	RABL2B	protein_coding	chr22	50767501	50783663	-	1	3	0	0	1	4	2	147	165	160	138	158	171	107	176	165
ENSG00000079999.13	KEAP1	protein_coding	chr19	10486120	10503741	-	5	2	6	6	5	11	6	380	301	280	327	359	353	186	353	264
ENSG00000080007.7	DDX43	protein_coding	chr6	73394748	73417569	+	0	0	2	0	0	0	0	2	3	6	2	4	2	1	1	5
ENSG00000080031.9	PTPRH	protein_coding	chr19	55181248	55209506	-	2	1	0	0	2	1	1	53	52	60	41	63	29	34	64	53
ENSG00000080166.15	DCT	protein_coding	chr13	94436808	94479682	-	0	0	0	0	0	0	0	1	2	1	1	1	1	1	1	4
ENSG00000080189.14	SLC35C2	protein_coding	chr20	46345980	46364458	-	1	2	6	4	1	6	12	225	198	192	224	243	261	145	256	165
ENSG00000080200.9	CRYBG3	protein_coding	chr3	97822040	97944963	+	0	1	0	0	1	1	4	382	387	290	284	337	310	276	410	373
ENSG00000080224.17	EPHA6	protein_coding	chr3	96814581	97752460	+	0	0	0	0	0	0	0	0	0	0	0	0	0	0	0	0
ENSG00000080293.9	SCTR	protein_coding	chr2	119439843	119525301	-	0	0	0	0	0	0	0	0	0	0	0	0	0	0	0	0
ENSG00000080298.15	RFX3	protein_coding	chr9	3218297	3526004	-	0	0	0	0	0	0	0	45	46	39	27	53	39	42	60	34
ENSG00000080345.17	RIF1	protein_coding	chr2	151409883	151508013	+	0	0	1	1	0	0	9	522	502	422	506	643	576	337	633	496
ENSG00000080371.5	RAB21	protein_coding	chr12	71754874	71800285	+	2	9	1	3	3	1	4	436	415	390	459	476	459	269	488	347
ENSG00000080493.15	SLC4A4	protein_coding	chr4	71186757	71572087	+	1	1	0	0	1	1	1	108	115	96	82	55	87	26	63	48
ENSG00000080503.22	SMARCA2	protein_coding	chr9	1980290	2193624	+	10	5	5	7	11	10	24	1483	1487	1436	1072	1301	1282	688	1122	850
ENSG00000080511.3	RDH8	protein_coding	chr19	10013249	10022279	+	0	0	0	0	0	0	0	0	0	0	0	0	0	0	0	0
ENSG00000080546.13	SESN1	protein_coding	chr6	108986437	109094819	-	0	0	0	0	1	0	3	175	147	163	183	212	201	100	184	112
ENSG00000080561.13	MID2	protein_coding	chrX	107825755	107927193	+	0	0	0	0	2	1	2	82	88	74	71	66	88	52	104	72
ENSG00000080572.12	PIH1D3	protein_coding	chrX	107206632	107244243	+	0	0	0	0	0	0	0	0	0	0	0	0	0	0	0	0
ENSG00000080573.6	COL5A3	protein_coding	chr19	9959561	10010471	-	0	0	2	0	0	0	3	123	111	106	40	44	40	38	56	54
ENSG00000080603.16	SRCAP	protein_coding	chr16	30698209	30741409	+	0	0	0	0	0	0	0	35	40	28	43	50	59	30	50	29
ENSG00000080608.9	PUM3	protein_coding	chr9	2720469	2844241	-	12	7	7	6	16	9	12	540	474	496	394	445	434	218	334	245
ENSG00000080618.13	CPB2	protein_coding	chr13	46053186	46105076	-	0	0	0	0	0	0	0	0	0	0	0	0	0	0	0	0
ENSG00000080644.15	CHRNA3	protein_coding	chr15	78593052	78621295	-	0	0	0	0	0	0	0	0	1	0	0	1	0	0	0	0
ENSG00000080709.14	KCNN2	protein_coding	chr5	114360945	114496500	+	0	0	0	0	0	0	0	0	0	0	0	0	0	0	0	0
ENSG00000080802.18	CNOT4	protein_coding	chr7	135361795	135510127	-	5	6	3	3	3	6	3	326	316	303	315	354	297	173	305	246
ENSG00000080815.18	PSEN1	protein_coding	chr14	73136418	73223691	+	0	2	2	4	4	4	7	660	605	592	622	693	653	516	806	648
ENSG00000080819.6	CPOX	protein_coding	chr3	98521132	98593723	-	1	0	0	0	2	3	1	166	133	132	149	175	168	77	195	154
ENSG00000080822.16	CLDND1	protein_coding	chr3	98497912	98523066	-	0	0	1	2	1	0	1	170	134	118	168	166	165	93	176	113
ENSG00000080823.22	MOK	protein_coding	chr14	102224500	102305200	-	2	2	0	3	1	0	2	133	122	81	103	126	106	43	90	89
ENSG00000080824.18	HSP90AA1	protein_coding	chr14	102080738	102139699	-	134	121	174	195	227	185	266	7784	7502	7146	8089	8665	8380	3966	6456	5256
ENSG00000080839.11	RBL1	protein_coding	chr20	36996349	37095995	-	0	0	0	0	0	0	0	35	37	36	62	32	43	14	58	30
ENSG00000080845.17	DLGAP4	protein_coding	chr20	36306336	36528637	+	5	11	11	7	11	14	23	894	823	768	1205	1227	1235	721	1144	913
ENSG00000080854.14	IGSF9B	protein_coding	chr11	133908564	133956985	-	0	0	0	0	0	0	0	6	4	6	8	2	5	0	7	5
ENSG00000080910.11	CFHR2	protein_coding	chr1	196943772	196959226	+	0	0	0	0	0	0	0	0	0	0	0	0	0	0	0	0
ENSG00000080947.14	CROCCP3	transcribed_unprocessed_pseudogene	chr1	16467436	16499257	-	0	0	0	0	0	0	0	39	49	40	57	73	77	38	61	38
ENSG00000080986.12	NDC80	protein_coding	chr18	2571511	2616635	+	0	0	0	4	2	0	0	20	38	23	11	14	15	13	20	8
ENSG00000081014.10	AP4E1	protein_coding	chr15	50908672	51005900	+	0	0	4	1	7	5	10	544	476	438	472	508	538	452	817	629
ENSG00000081019.13	RSBN1	protein_coding	chr1	113761832	113812476	-	0	0	0	0	0	0	3	103	119	108	139	144	123	59	120	115
ENSG00000081026.18	MAGI3	protein_coding	chr1	113390749	113685923	+	1	0	0	0	0	0	4	129	137	117	123	131	138	123	233	166
ENSG00000081041.8	CXCL2	protein_coding	chr4	74097035	74099293	-	0	0	1	4	1	0	1	40	36	39	7	10	9	2	2	2
ENSG00000081051.7	AFP	protein_coding	chr4	73431138	73456174	+	0	0	0	0	0	0	0	2	4	5	5	3	4	2	2	2
ENSG00000081052.11	COL4A4	protein_coding	chr2	227002711	227164113	-	0	0	0	0	1	3	10	487	466	395	502	426	568	972	1722	1395
ENSG00000081059.19	TCF7	protein_coding	chr5	134114711	134151865	+	0	0	0	0	1	2	0	15	20	15	35	38	30	26	32	30
ENSG00000081087.14	OSTM1	protein_coding	chr6	108041409	108165854	-	0	0	0	0	2	0	12	537	480	423	420	461	475	323	559	442
ENSG00000081138.13	CDH7	protein_coding	chr18	65750252	65890341	+	0	0	0	0	0	0	0	0	0	0	0	0	0	0	0	0
ENSG00000081148.11	IMPG2	protein_coding	chr3	101222546	101320560	-	0	0	0	0	0	0	1	5	5	2	3	7	6	2	5	2
ENSG00000081154.11	PCNP	protein_coding	chr3	101574095	101594437	+	4	5	11	12	22	26	17	571	555	419	510	577	551	403	644	558
ENSG00000081177.18	EXD2	protein_coding	chr14	69191511	69244020	+	0	0	0	0	1	0	2	149	178	175	158	179	163	91	173	154
ENSG00000081181.7	ARG2	protein_coding	chr14	67619798	67651720	+	0	3	0	2	0	0	3	118	132	92	104	101	81	63	144	92
ENSG00000081189.15	MEF2C	protein_coding	chr5	88717117	88904257	-	0	0	0	1	1	1	2	60	53	62	169	182	201	27	53	37
ENSG00000081237.18	PTPRC	protein_coding	chr1	198638671	198757283	+	0	0	0	0	0	0	0	0	0	0	1	0	0	0	0	1
ENSG00000081248.10	CACNA1S	protein_coding	chr1	201039512	201112566	-	0	0	0	0	0	0	0	0	0	0	0	0	0	0	0	0
ENSG00000081277.12	PKP1	protein_coding	chr1	201283452	201332993	+	0	0	0	0	0	0	0	0	0	0	0	2	0	5	2	4
ENSG00000081307.12	UBA5	protein_coding	chr3	132654446	132678097	+	3	1	13	5	1	0	9	288	245	263	253	321	327	214	364	257
ENSG00000081320.10	STK17B	protein_coding	chr2	196133566	196176503	-	0	0	0	2	1	0	3	301	287	283	357	409	426	131	248	160
ENSG00000081377.16	CDC14B	protein_coding	chr9	96490241	96619830	-	1	1	2	5	0	0	2	250	212	204	265	299	309	127	189	134
ENSG00000081386.12	ZNF510	protein_coding	chr9	96755865	96778129	-	0	0	0	0	0	0	1	118	87	77	88	92	78	39	80	59
ENSG00000081479.12	LRP2	protein_coding	chr2	169127109	169362685	-	0	0	0	0	0	0	1	0	0	0	0	0	0	0	0	0
ENSG00000081665.13	ZNF506	protein_coding	chr19	19785839	19821751	-	0	0	1	0	0	0	1	22	18	29	16	29	27	18	33	21
ENSG00000081692.12	JMJD4	protein_coding	chr1	227730425	227735411	-	0	0	1	2	1	1	2	92	83	68	87	83	76	63	120	98
ENSG00000081721.11	DUSP12	protein_coding	chr1	161749758	161757238	+	3	2	0	0	2	4	7	64	65	62	84	87	79	59	110	72
ENSG00000081760.16	AACS	protein_coding	chr12	125065379	125143333	+	1	3	4	2	7	7	9	276	285	230	309	296	313	252	448	335
ENSG00000081791.8	KIAA0141	protein_coding	chr5	141923808	141942047	+	2	1	1	4	0	0	2	245	244	233	239	258	254	127	232	152
ENSG00000081800.8	SLC13A1	protein_coding	chr7	123113531	123199986	-	0	0	0	0	0	0	0	0	0	0	0	0	0	0	0	0
ENSG00000081803.15	CADPS2	protein_coding	chr7	122318425	122886759	-	0	0	0	0	0	0	0	89	61	65	28	32	27	23	54	34
ENSG00000081818.3	PCDHB4	protein_coding	chr5	141121799	141125623	+	0	0	0	0	0	0	0	9	4	6	7	7	6	3	10	4
ENSG00000081842.17	PCDHA6	protein_coding	chr5	140827958	141012344	+	0	0	0	0	0	0	0	4	2	3	6	6	5	5	3	2
ENSG00000081853.14	PCDHGA2	protein_coding	chr5	141338760	141512979	+	0	0	0	0	0	0	0	64	51	52	67	74	57	23	48	35
ENSG00000081870.11	HSPB11	protein_coding	chr1	53916574	53945929	-	5	6	1	6	8	6	15	192	161	141	153	185	171	84	152	98
ENSG00000081913.13	PHLPP1	protein_coding	chr18	62715450	62980433	+	1	0	0	0	0	0	2	84	72	73	59	70	54	36	66	67
ENSG00000081923.11	ATP8B1	protein_coding	chr18	57646426	57803101	-	0	0	0	0	0	0	7	274	263	222	189	181	189	108	216	152
ENSG00000081985.10	IL12RB2	protein_coding	chr1	67307364	67396900	+	0	0	0	0	0	0	0	0	0	0	0	0	0	0	0	0
ENSG00000082014.16	SMARCD3	protein_coding	chr7	151238764	151277896	-	2	1	4	3	25	10	12	280	313	261	802	851	851	337	569	421
ENSG00000082068.8	WDR70	protein_coding	chr5	37379212	37753435	+	2	1	3	6	11	4	3	240	219	210	220	246	257	131	223	144
ENSG00000082074.15	FYB	protein_coding	chr5	39105236	39274528	-	0	0	0	0	0	0	0	1	0	2	1	1	0	0	0	0
ENSG00000082126.17	MPP4	protein_coding	chr2	201644870	201698694	-	0	0	0	0	0	0	0	0	2	2	2	1	0	1	2	0
ENSG00000082146.12	STRADB	protein_coding	chr2	201387858	201480846	+	2	5	7	4	10	7	3	164	143	135	114	158	128	72	114	97
ENSG00000082153.17	BZW1	protein_coding	chr2	200810594	200827338	+	5	3	13	8	23	16	21	1093	1041	894	852	1034	942	612	1114	821
ENSG00000082175.14	PGR	protein_coding	chr11	101029624	101130524	-	0	0	0	0	0	0	0	4	6	2	12	11	11	2	4	1
ENSG00000082196.20	C1QTNF3	protein_coding	chr5	34019448	34043832	-	0	0	0	0	0	0	0	3	1	2	3	1	7	3	1	3
ENSG00000082212.12	ME2	protein_coding	chr18	50878734	50954257	+	3	1	9	4	2	2	7	345	318	325	236	287	282	246	431	344
ENSG00000082213.17	C5orf22	protein_coding	chr5	31532266	31555058	+	0	0	0	1	1	0	2	179	169	169	179	184	173	89	178	133
ENSG00000082258.12	CCNT2	protein_coding	chr2	134918235	134959342	+	0	0	0	0	0	0	1	262	201	177	218	297	246	143	281	203
ENSG00000082269.16	FAM135A	protein_coding	chr6	70412941	70561174	+	0	0	0	0	0	0	2	70	71	58	53	64	68	41	70	49
ENSG00000082293.12	COL19A1	protein_coding	chr6	69866571	70209976	+	0	0	0	0	0	0	0	0	0	0	0	0	0	0	0	0
ENSG00000082397.17	EPB41L3	protein_coding	chr18	5392381	5630700	-	0	2	7	4	5	3	7	369	330	329	544	621	541	165	285	265
ENSG00000082438.15	COBLL1	protein_coding	chr2	164653624	164843679	-	1	1	0	0	1	1	5	295	277	254	221	290	263	225	411	297
ENSG00000082458.11	DLG3	protein_coding	chrX	70444861	70505490	+	3	6	0	0	0	0	2	177	181	171	158	185	151	93	166	130
ENSG00000082482.13	KCNK2	protein_coding	chr1	215005775	215237093	+	2	5	0	0	1	1	2	83	50	55	28	23	23	14	19	10
ENSG00000082497.11	SERTAD4	protein_coding	chr1	210232799	210246631	+	0	0	0	0	0	0	0	31	26	29	62	55	61	82	158	113
ENSG00000082512.14	TRAF5	protein_coding	chr1	211326615	211374946	+	2	1	0	0	1	2	8	308	283	289	338	355	365	244	447	330
ENSG00000082515.17	MRPL22	protein_coding	chr5	154941070	154969411	+	1	7	0	0	5	1	7	91	115	76	77	90	103	43	65	64
ENSG00000082516.8	GEMIN5	protein_coding	chr5	154887416	154938209	-	0	0	0	0	0	0	2	198	177	144	156	196	154	78	124	88
ENSG00000082556.10	OPRK1	protein_coding	chr8	53225716	53251697	-	0	0	0	0	0	0	0	0	0	0	0	0	0	0	0	0
ENSG00000082641.15	NFE2L1	protein_coding	chr17	48048329	48061487	+	73	72	107	112	161	110	185	6972	6401	6171	6650	7708	6769	5117	8000	6665
ENSG00000082684.14	SEMA5B	protein_coding	chr3	122909193	123028605	-	0	0	0	0	0	0	0	0	2	0	1	0	2	0	0	0
ENSG00000082701.14	GSK3B	protein_coding	chr3	119821323	120094417	-	1	0	2	4	5	5	6	858	816	731	703	737	805	460	803	626
ENSG00000082781.11	ITGB5	protein_coding	chr3	124761948	124901418	-	8	10	16	9	26	27	42	2047	2034	1820	3994	4608	4285	2008	3261	2451
ENSG00000082805.19	ERC1	protein_coding	chr12	990509	1495933	+	6	4	1	3	6	2	13	925	813	679	881	902	1003	637	969	802
ENSG00000082898.16	XPO1	protein_coding	chr2	61477849	61538626	-	0	0	0	1	3	2	11	703	650	567	687	812	796	447	766	575
ENSG00000082929.8	LINC01587	processed_transcript	chr4	5524569	5527801	+	0	0	0	0	0	0	0	0	0	0	0	0	0	0	0	0
ENSG00000082996.19	RNF13	protein_coding	chr3	149812708	149962139	+	4	1	2	4	1	2	2	278	261	258	212	279	241	220	277	242
ENSG00000083067.22	TRPM3	protein_coding	chr9	70529063	71446904	-	0	0	0	0	0	0	0	55	43	33	37	52	42	7	5	4
ENSG00000083093.9	PALB2	protein_coding	chr16	23603160	23641310	-	0	0	0	0	3	1	0	89	92	99	55	89	82	37	79	62
ENSG00000083097.14	DOPEY1	protein_coding	chr6	83067666	83171350	+	0	0	0	0	2	2	5	313	242	227	348	361	373	152	288	223
ENSG00000083099.10	LYRM2	protein_coding	chr6	89568144	89638753	-	0	0	0	1	7	1	3	316	301	261	221	269	263	114	244	219
ENSG00000083123.14	BCKDHB	protein_coding	chr6	80106647	80346270	+	1	0	0	0	2	1	6	100	96	94	67	98	103	35	97	62
ENSG00000083168.9	KAT6A	protein_coding	chr8	41929479	42051990	-	0	0	2	12	0	0	5	834	774	742	785	879	886	494	775	642
ENSG00000083223.17	ZCCHC6	protein_coding	chr9	86287733	86354454	-	7	3	4	3	0	1	7	631	587	594	447	515	520	421	676	550
ENSG00000083290.19	ULK2	protein_coding	chr17	19770829	19867936	-	1	0	4	1	2	3	4	267	281	232	290	288	274	129	233	170
ENSG00000083307.10	GRHL2	protein_coding	chr8	101492432	101669726	+	0	0	0	0	0	0	0	0	0	0	0	0	0	0	0	0
ENSG00000083312.17	TNPO1	protein_coding	chr5	72816312	72916733	+	2	8	10	22	19	16	30	1549	1330	1173	1210	1417	1385	806	1351	1089
ENSG00000083444.16	PLOD1	protein_coding	chr1	11934205	11975538	+	20	8	14	20	26	22	49	3318	3244	2933	3283	3816	3273	3263	5555	4432
ENSG00000083454.21	P2RX5	protein_coding	chr17	3672199	3696404	-	0	0	0	0	0	0	0	2	3	2	1	4	1	0	0	3
ENSG00000083457.11	ITGAE	protein_coding	chr17	3714628	3801243	-	0	2	1	1	4	5	5	83	101	101	84	96	97	90	152	114
ENSG00000083520.14	DIS3	protein_coding	chr13	72752169	72782096	-	0	2	0	0	1	1	3	403	369	368	391	425	445	247	416	357
ENSG00000083535.15	PIBF1	protein_coding	chr13	72782059	73016461	+	0	0	0	0	1	1	2	102	128	101	113	113	132	69	123	74
ENSG00000083544.13	TDRD3	protein_coding	chr13	60396457	60573878	+	0	0	2	4	5	2	1	119	117	101	103	136	115	50	110	86
ENSG00000083622.8	AC000111.6	antisense	chr7	117604791	117647415	-	0	0	0	0	0	0	0	0	0	0	0	0	0	0	0	0
ENSG00000083635.7	NUFIP1	protein_coding	chr13	44939249	44989483	-	0	0	0	3	4	0	2	90	75	68	84	90	85	34	50	61
ENSG00000083642.18	PDS5B	protein_coding	chr13	32586427	32778019	+	3	1	1	2	1	2	9	357	325	291	359	386	355	300	538	424
ENSG00000083720.12	OXCT1	protein_coding	chr5	41730065	41870519	-	2	4	1	1	1	2	7	377	335	315	270	287	267	223	405	347
ENSG00000083750.12	RRAGB	protein_coding	chrX	55717739	55758774	+	0	0	4	2	0	0	4	146	150	141	157	191	161	62	109	92
ENSG00000083782.7	EPYC	protein_coding	chr12	90963679	91005026	-	0	0	0	0	0	0	0	0	0	0	0	1	0	1	3	0
ENSG00000083799.17	CYLD	protein_coding	chr16	50742050	50801935	+	1	3	6	2	6	11	8	361	350	307	342	399	412	167	348	290
ENSG00000083807.9	SLC27A5	protein_coding	chr19	58479512	58512413	-	0	0	0	0	0	0	3	20	19	23	20	18	19	5	6	10
ENSG00000083812.11	ZNF324	protein_coding	chr19	58467045	58475436	+	1	0	0	0	0	0	0	72	58	54	54	61	72	42	85	62
ENSG00000083814.13	ZNF671	protein_coding	chr19	57719751	57727624	-	0	0	0	0	3	0	0	26	30	37	37	37	31	21	39	27
ENSG00000083817.8	ZNF416	protein_coding	chr19	57571566	57578927	-	0	0	0	0	1	1	0	35	42	29	40	47	38	35	45	46
ENSG00000083828.15	ZNF586	protein_coding	chr19	57769655	57819939	+	0	0	0	0	0	0	2	24	19	11	28	23	27	25	40	21
ENSG00000083838.15	ZNF446	protein_coding	chr19	58474017	58481230	+	3	1	1	3	0	1	4	51	35	37	64	70	56	42	56	41
ENSG00000083844.10	ZNF264	protein_coding	chr19	57191500	57222846	+	0	0	0	0	0	0	1	91	84	61	115	110	109	92	138	111
ENSG00000083845.8	RPS5	protein_coding	chr19	58386400	58394806	+	131	109	141	110	186	163	166	1464	1493	1389	1345	1390	1407	892	1415	1107
ENSG00000083857.13	FAT1	protein_coding	chr4	186587783	186726722	-	1	2	3	4	0	1	25	2007	1901	1567	2975	2878	3308	1277	2219	1885
ENSG00000083896.12	YTHDC1	protein_coding	chr4	68310387	68350089	-	5	14	32	39	33	30	41	760	690	653	757	897	833	561	967	665
ENSG00000083937.8	CHMP2B	protein_coding	chr3	87227271	87255548	+	4	2	1	1	2	3	8	397	367	381	382	455	429	253	399	321
ENSG00000084070.11	SMAP2	protein_coding	chr1	40344850	40423326	+	0	4	0	0	3	1	4	162	144	152	183	195	223	96	171	128
ENSG00000084072.16	PPIE	protein_coding	chr1	39692182	39763914	+	1	4	2	9	7	6	1	195	209	178	173	188	178	118	188	167
ENSG00000084073.8	ZMPSTE24	protein_coding	chr1	40258107	40294184	+	3	7	1	1	0	0	7	416	385	375	293	383	347	239	404	313
ENSG00000084090.13	STARD7	protein_coding	chr2	96184859	96208825	-	5	9	2	0	11	11	10	590	561	546	812	883	855	421	717	601
ENSG00000084092.6	NOA1	protein_coding	chr4	56963370	56978823	-	0	0	6	1	3	3	7	179	161	133	146	157	180	90	124	91
ENSG00000084093.16	REST	protein_coding	chr4	56907876	56966678	+	1	1	3	1	3	4	5	444	369	334	518	611	554	264	516	369
ENSG00000084110.10	HAL	protein_coding	chr12	95972662	95996365	-	0	0	0	0	0	0	0	1	0	1	0	0	0	0	0	3
ENSG00000084112.14	SSH1	protein_coding	chr12	108778192	108857590	-	4	4	12	6	4	2	10	890	847	732	900	987	1063	627	1103	883
ENSG00000084207.15	GSTP1	protein_coding	chr11	67583595	67586660	+	65	56	55	50	112	78	62	858	936	926	940	987	986	674	1166	869
ENSG00000084234.16	APLP2	protein_coding	chr11	130069837	130144811	+	37	42	35	34	62	36	142	7702	7455	6939	8806	9582	9198	5182	8214	6716
ENSG00000084444.13	FAM234B	protein_coding	chr12	13044284	13142521	+	1	1	1	0	0	0	0	116	89	95	68	64	63	11	33	21
ENSG00000084453.16	SLCO1A2	protein_coding	chr12	21264600	21419594	-	0	0	0	0	0	0	0	0	1	0	0	0	0	0	0	0
ENSG00000084463.7	WBP11	protein_coding	chr12	14784579	14803540	-	1	2	1	4	20	14	5	622	679	608	650	631	664	354	602	481
ENSG00000084623.11	EIF3I	protein_coding	chr1	32221928	32231604	+	39	32	26	29	98	55	107	1000	943	843	920	974	926	558	963	749
ENSG00000084628.9	NKAIN1	protein_coding	chr1	31179745	31239554	-	0	0	0	0	0	0	0	1	1	0	2	1	0	0	5	0
ENSG00000084636.17	COL16A1	protein_coding	chr1	31652247	31704319	-	13	15	20	11	26	22	41	3433	3368	3055	5240	5770	5638	4440	7140	5868
ENSG00000084652.15	TXLNA	protein_coding	chr1	32179686	32198285	+	1	3	2	8	10	5	20	1197	1128	965	996	1081	1015	856	1265	992
ENSG00000084674.14	APOB	protein_coding	chr2	21001429	21044073	-	0	0	0	0	0	0	0	0	0	1	1	0	0	0	0	1
ENSG00000084676.15	NCOA1	protein_coding	chr2	24491914	24770702	+	1	1	0	0	1	1	12	503	445	451	379	456	399	225	417	321
ENSG00000084693.15	AGBL5	protein_coding	chr2	27042364	27070622	+	8	7	8	7	13	7	3	228	273	271	294	283	279	155	272	204
ENSG00000084710.13	EFR3B	protein_coding	chr2	25042130	25159137	+	0	0	0	0	1	1	0	5	5	6	76	60	78	30	39	24
ENSG00000084731.14	KIF3C	protein_coding	chr2	25926596	25982749	-	0	1	6	6	4	6	6	274	281	250	479	491	469	303	528	417
ENSG00000084733.10	RAB10	protein_coding	chr2	26034107	26137454	+	6	9	14	27	32	21	21	1011	974	845	864	991	922	601	1031	805
ENSG00000084734.8	GCKR	protein_coding	chr2	27496842	27523684	+	0	0	0	0	0	0	0	1	0	1	3	3	0	1	1	1
ENSG00000084754.10	HADHA	protein_coding	chr2	26190635	26244726	-	20	19	10	17	48	25	34	1106	1094	960	1014	1123	1165	569	950	760
ENSG00000084764.10	MAPRE3	protein_coding	chr2	26970612	27027196	+	6	10	4	3	5	10	9	338	325	304	258	313	284	252	439	306
ENSG00000084774.13	CAD	protein_coding	chr2	27217390	27243943	+	0	0	0	1	1	2	8	377	304	307	261	304	325	179	297	238
ENSG00000085063.14	CD59	protein_coding	chr11	33698261	33736445	-	11	12	23	23	42	34	56	1660	1647	1478	1613	1844	1689	850	1497	1009
ENSG00000085117.11	CD82	protein_coding	chr11	44564427	44620363	+	0	0	0	0	0	0	0	41	41	37	29	20	23	8	8	10
ENSG00000085185.15	BCORL1	protein_coding	chrX	129981107	130058083	+	0	0	0	0	4	1	1	223	182	179	189	195	163	116	179	139
ENSG00000085224.21	ATRX	protein_coding	chrX	77504878	77786269	-	8	8	23	15	10	10	17	1133	1060	816	1071	1267	1184	607	1007	808
ENSG00000085231.13	AK6	protein_coding	chr5	69350984	69370013	-	3	2	2	0	4	1	1	65	55	72	50	60	46	38	78	49
ENSG00000085265.10	FCN1	protein_coding	chr9	134905890	134917963	-	0	0	0	0	0	0	0	0	0	0	0	0	0	0	0	0
ENSG00000085274.15	MYNN	protein_coding	chr3	169772831	169789716	+	1	1	0	0	0	0	0	153	111	102	112	131	117	71	144	98
ENSG00000085276.17	MECOM	protein_coding	chr3	169083499	169663618	-	0	0	0	0	2	5	3	186	180	168	207	206	212	376	646	486
ENSG00000085365.17	SCAMP1	protein_coding	chr5	78360583	78479071	+	1	1	0	0	0	0	4	296	256	183	289	350	275	219	320	257
ENSG00000085377.13	PREP	protein_coding	chr6	105277565	105403084	-	1	5	5	5	4	2	4	239	239	210	248	312	302	163	300	240
ENSG00000085382.11	HACE1	protein_coding	chr6	104728093	104859919	-	0	0	0	0	0	0	1	101	102	103	95	115	101	80	134	98
ENSG00000085415.15	SEH1L	protein_coding	chr18	12947133	12987536	+	3	1	0	0	1	1	7	283	227	225	162	194	145	108	183	139
ENSG00000085433.15	WDR47	protein_coding	chr1	108970214	109042113	-	0	0	0	0	4	1	5	191	163	151	259	270	274	149	239	161
ENSG00000085449.14	WDFY1	protein_coding	chr2	223855716	223945387	-	6	8	8	9	10	6	18	897	891	787	1111	1290	1272	511	804	735
ENSG00000085465.12	OVGP1	protein_coding	chr1	111414314	111427777	-	0	0	0	0	0	0	0	7	6	6	6	13	9	8	7	6
ENSG00000085491.15	SLC25A24	protein_coding	chr1	108134036	108200849	-	2	0	0	0	4	2	9	347	306	297	274	320	274	229	394	316
ENSG00000085511.19	MAP3K4	protein_coding	chr6	160991727	161117385	+	0	0	4	3	4	6	6	248	213	203	175	225	218	191	365	280
ENSG00000085514.15	PILRA	protein_coding	chr7	100367530	100400099	+	0	0	0	0	0	0	0	5	5	4	5	1	4	0	2	3
ENSG00000085552.16	IGSF9	protein_coding	chr1	159927039	159945604	-	0	0	0	0	0	0	0	7	7	5	5	5	6	1	1	4
ENSG00000085563.14	ABCB1	protein_coding	chr7	87503633	87713323	-	0	0	0	0	0	0	0	0	1	2	0	0	1	0	2	1
ENSG00000085644.13	ZNF213	protein_coding	chr16	3129777	3142805	+	4	1	4	5	4	8	6	239	244	203	263	247	226	174	340	254
ENSG00000085662.13	AKR1B1	protein_coding	chr7	134442350	134459284	-	5	2	17	18	22	16	27	708	631	618	388	425	416	278	476	378
ENSG00000085719.12	CPNE3	protein_coding	chr8	86514427	86561498	+	1	1	1	0	1	1	7	431	354	350	391	440	407	190	360	233
ENSG00000085721.12	RRN3	protein_coding	chr16	15060022	15094317	-	0	0	0	0	1	0	8	163	201	186	187	225	203	124	212	150
ENSG00000085733.15	CTTN	protein_coding	chr11	70398404	70436584	+	35	40	71	37	47	41	96	3923	3647	3550	4340	4746	4737	2467	3790	3175
ENSG00000085741.12	WNT11	protein_coding	chr11	76186325	76210736	-	0	0	0	0	0	0	0	0	0	1	2	0	3	1	1	1
ENSG00000085760.14	MTIF2	protein_coding	chr2	55236595	55269347	-	8	1	4	2	5	4	7	296	289	252	256	275	284	186	281	236
ENSG00000085788.13	DDHD2	protein_coding	chr8	38225218	38275558	+	4	1	1	3	3	4	4	371	341	277	385	431	450	213	422	334
ENSG00000085831.15	TTC39A	protein_coding	chr1	51287258	51345116	-	0	0	0	0	0	0	0	7	2	1	3	4	2	1	2	3
ENSG00000085832.16	EPS15	protein_coding	chr1	51354263	51519328	-	4	12	3	2	2	2	9	815	877	764	1167	1177	1293	468	683	582
ENSG00000085840.12	ORC1	protein_coding	chr1	52372829	52404459	-	0	0	0	0	0	0	0	3	2	0	0	2	4	1	4	2
ENSG00000085871.8	MGST2	protein_coding	chr4	139665768	139740745	+	1	3	0	0	0	0	0	25	18	24	22	13	22	6	25	19
ENSG00000085872.14	CHERP	protein_coding	chr19	16517889	16542530	-	0	0	1	0	3	1	2	427	409	373	377	427	407	228	423	321
ENSG00000085978.21	ATG16L1	protein_coding	chr2	233210051	233295674	+	2	1	0	1	1	0	3	292	257	246	287	325	282	199	270	240
ENSG00000085982.13	USP40	protein_coding	chr2	233475520	233566782	-	0	0	0	0	5	0	12	532	492	439	389	449	474	269	503	386
ENSG00000085998.13	POMGNT1	protein_coding	chr1	46188682	46220305	-	2	2	3	2	16	5	10	354	352	327	395	391	390	198	318	286
ENSG00000085999.11	RAD54L	protein_coding	chr1	46247688	46278473	+	0	0	0	0	0	0	0	2	1	1	1	1	1	0	2	1
ENSG00000086015.20	MAST2	protein_coding	chr1	45786987	46036124	+	3	2	3	3	9	5	16	1004	908	941	1003	1137	1125	1037	1703	1365
ENSG00000086061.15	DNAJA1	protein_coding	chr9	33025211	33039907	+	10	16	20	29	19	24	30	1304	1245	1199	1196	1357	1229	656	1126	848
ENSG00000086062.12	B4GALT1	protein_coding	chr9	33104082	33167356	-	3	7	10	6	17	14	28	3186	2761	2585	2884	3335	3050	1540	2547	2087
ENSG00000086065.13	CHMP5	protein_coding	chr9	33264879	33282069	+	16	18	64	24	19	18	41	723	682	728	797	908	813	527	852	608
ENSG00000086102.18	NFX1	protein_coding	chr9	33290511	33371157	+	4	1	0	0	12	7	8	374	375	376	330	387	383	250	374	327
ENSG00000086159.12	AQP6	protein_coding	chr12	49967194	49977139	+	0	0	0	0	0	0	0	0	0	1	0	0	0	0	0	0
ENSG00000086189.9	DIMT1	protein_coding	chr5	62387254	62403939	-	2	2	0	0	3	6	2	152	150	164	126	115	152	88	136	83
ENSG00000086200.16	IPO11	protein_coding	chr5	62403972	62628582	+	1	0	0	1	0	1	3	125	128	126	112	140	130	76	114	102
ENSG00000086205.16	FOLH1	protein_coding	chr11	49146635	49208670	-	0	0	0	0	0	0	0	0	0	0	0	0	0	0	0	0
ENSG00000086232.12	EIF2AK1	protein_coding	chr7	6022244	6059230	-	9	18	21	22	20	15	33	1000	859	817	859	942	952	626	1065	799
ENSG00000086288.11	NME8	protein_coding	chr7	37848597	37900401	+	0	0	0	0	0	0	0	0	0	0	0	0	0	0	0	0
ENSG00000086289.11	EPDR1	protein_coding	chr7	37683843	37951941	+	0	1	9	1	4	2	7	663	637	580	842	790	873	314	538	450
ENSG00000086300.15	SNX10	protein_coding	chr7	26291895	26374329	+	1	0	0	0	0	0	0	5	6	4	9	13	9	1	2	1
ENSG00000086475.14	SEPHS1	protein_coding	chr10	13317424	13348298	-	6	1	7	2	5	3	7	289	270	293	271	273	293	161	258	192
ENSG00000086504.15	MRPL28	protein_coding	chr16	367384	370527	-	8	5	9	16	8	5	3	249	223	218	255	253	284	168	258	184
ENSG00000086506.2	HBQ1	protein_coding	chr16	180453	181181	+	0	0	0	0	0	0	0	0	0	1	1	0	0	0	0	0
ENSG00000086544.2	ITPKC	protein_coding	chr19	40717103	40740860	+	2	7	0	3	4	5	11	239	209	249	161	179	131	131	175	137
ENSG00000086548.8	CEACAM6	protein_coding	chr19	41750977	41772208	+	0	0	0	0	0	0	0	0	0	0	0	0	0	0	0	0
ENSG00000086570.12	FAT2	protein_coding	chr5	151504093	151568944	-	0	0	0	0	0	0	0	2	1	1	1	3	2	0	0	1
ENSG00000086589.11	RBM22	protein_coding	chr5	150690794	150701107	-	1	2	5	2	5	2	5	250	268	222	262	290	276	170	309	251
ENSG00000086598.10	TMED2	protein_coding	chr12	123584531	123598577	+	4	6	8	11	28	29	47	1649	1635	1402	1425	1613	1508	1433	2267	1775
ENSG00000086619.13	ERO1B	protein_coding	chr1	236215555	236281985	-	0	0	0	0	0	0	0	17	24	18	14	17	17	19	24	18
ENSG00000086666.18	ZFAND6	protein_coding	chr15	80059568	80138393	+	1	3	5	3	4	9	5	307	312	260	321	354	327	205	397	273
ENSG00000086696.10	HSD17B2	protein_coding	chr16	82035004	82098534	+	0	0	0	0	0	0	0	0	0	0	0	0	0	0	0	0
ENSG00000086712.12	TXLNG	protein_coding	chrX	16786427	16844519	+	0	0	1	0	1	1	5	283	277	223	187	215	208	144	216	166
ENSG00000086717.18	PPEF1	protein_coding	chrX	18675909	18827921	+	0	0	0	0	0	0	0	0	1	0	0	0	0	0	0	1
ENSG00000086730.16	LAT2	protein_coding	chr7	74199652	74229834	+	2	0	0	0	0	0	0	2	5	5	2	4	3	3	5	8
ENSG00000086758.15	HUWE1	protein_coding	chrX	53532096	53686729	-	41	48	50	49	70	63	111	4576	4041	3702	3742	4042	4049	2930	4693	3830
ENSG00000086827.8	ZW10	protein_coding	chr11	113733187	113773811	-	1	1	1	1	0	0	2	124	113	128	112	117	110	103	126	110
ENSG00000086848.14	ALG9	protein_coding	chr11	111782195	111871581	-	0	0	0	0	0	0	1	40	38	40	41	45	51	24	55	36
ENSG00000086967.9	MYBPC2	protein_coding	chr19	50432903	50466321	+	0	0	0	0	0	0	0	0	0	0	1	0	1	0	0	0
ENSG00000086991.12	NOX4	protein_coding	chr11	89324356	89498187	-	0	0	0	0	1	1	0	13	9	11	28	33	45	111	205	161
ENSG00000087008.15	ACOX3	protein_coding	chr4	8366282	8440723	-	3	1	0	0	0	1	1	99	98	79	159	148	156	178	316	259
ENSG00000087053.18	MTMR2	protein_coding	chr11	95832882	95925315	-	1	0	3	7	12	7	7	409	364	349	312	365	371	342	555	412
ENSG00000087074.7	PPP1R15A	protein_coding	chr19	48872392	48876057	+	64	51	69	95	110	96	115	2294	2180	2122	2539	2856	2530	2035	3303	2637
ENSG00000087076.8	HSD17B14	protein_coding	chr19	48813017	48836678	-	0	2	0	3	1	4	0	75	86	72	84	101	106	46	77	51
ENSG00000087077.13	TRIP6	protein_coding	chr7	100867138	100873454	+	8	5	5	12	6	12	23	421	429	442	461	471	488	214	345	256
ENSG00000087085.13	ACHE	protein_coding	chr7	100889994	100896974	-	0	0	0	0	0	0	0	2	3	2	1	1	3	2	6	0
ENSG00000087086.14	FTL	protein_coding	chr19	48965301	48966878	+	671	688	703	724	1055	887	874	7581	7444	7012	6186	7108	6287	4325	6662	5044
ENSG00000087087.18	SRRT	protein_coding	chr7	100875111	100888664	+	1	1	10	8	13	18	26	828	682	741	713	849	806	431	747	585
ENSG00000087088.19	BAX	protein_coding	chr19	48954815	48961798	+	10	5	5	5	11	10	9	219	238	250	287	300	270	193	326	220
ENSG00000087095.12	NLK	protein_coding	chr17	28041737	28196381	+	0	0	0	0	1	0	0	104	106	103	132	135	147	82	118	73
ENSG00000087111.20	PIGS	protein_coding	chr17	28553383	28571872	-	0	0	17	4	9	15	6	395	429	359	425	413	381	239	429	294
ENSG00000087116.14	ADAMTS2	protein_coding	chr5	179110851	179345430	-	1	1	10	14	5	5	21	1275	1269	1144	3461	3931	3817	1105	1755	1457
ENSG00000087128.9	TMPRSS11E	protein_coding	chr4	68447449	68497604	+	0	0	0	0	0	0	0	0	0	0	0	0	0	0	0	0
ENSG00000087152.15	ATXN7L3	protein_coding	chr17	44191805	44200113	-	0	0	5	7	1	2	8	369	385	353	376	433	442	277	489	372
ENSG00000087157.18	PGS1	protein_coding	chr17	78378640	78425114	+	0	0	0	0	1	0	1	117	115	91	115	117	115	76	117	87
ENSG00000087191.12	PSMC5	protein_coding	chr17	63827152	63832026	+	22	25	16	27	45	27	31	482	503	534	445	459	507	335	553	435
ENSG00000087206.16	UIMC1	protein_coding	chr5	176905005	177022633	-	11	7	6	9	12	11	12	321	295	329	281	295	308	158	256	202
ENSG00000087237.10	CETP	protein_coding	chr16	56961850	56983845	+	0	0	0	0	0	0	0	1	3	1	0	0	1	0	0	0
ENSG00000087245.12	MMP2	protein_coding	chr16	55389700	55506691	+	171	204	173	209	276	228	700	24795	24633	24014	20635	24256	22073	21354	30551	25022
ENSG00000087250.8	MT3	protein_coding	chr16	56589074	56591088	+	0	0	0	0	0	0	0	0	0	0	4	0	0	1	0	1
ENSG00000087253.12	LPCAT2	protein_coding	chr16	55508998	55586670	+	2	1	6	0	3	2	5	232	190	161	179	222	191	166	300	239
ENSG00000087258.14	GNAO1	protein_coding	chr16	56191347	56357457	+	0	0	1	0	0	0	0	2	0	1	0	3	4	5	4	5
ENSG00000087263.16	OGFOD1	protein_coding	chr16	56451490	56479100	+	9	3	0	4	5	3	11	406	393	397	396	396	365	257	500	395
ENSG00000087266.15	SH3BP2	protein_coding	chr4	2793023	2841098	+	0	0	0	0	1	0	3	214	189	189	219	270	235	179	296	231
ENSG00000087269.15	NOP14	protein_coding	chr4	2937933	2963385	-	5	4	10	4	15	14	14	823	762	754	621	702	702	361	619	457
ENSG00000087274.16	ADD1	protein_coding	chr4	2843857	2930076	+	6	9	9	20	32	12	53	2333	2259	2119	2568	2830	2802	1314	2282	1769
ENSG00000087299.11	L2HGDH	protein_coding	chr14	50237563	50312548	-	0	0	0	0	0	0	0	43	42	34	34	39	37	27	33	28
ENSG00000087301.8	TXNDC16	protein_coding	chr14	52430590	52552522	-	0	0	0	0	0	0	1	162	149	123	172	210	186	57	97	78
ENSG00000087302.8	C14orf166	protein_coding	chr14	51989475	52010691	+	39	31	29	23	57	37	46	712	691	612	613	721	692	565	877	666
ENSG00000087303.17	NID2	protein_coding	chr14	52004803	52069228	-	3	3	1	2	8	11	36	3473	3630	3441	1523	1681	1939	838	1369	1037
ENSG00000087338.4	GMCL1	protein_coding	chr2	69829642	69881396	+	0	0	0	0	3	1	1	109	101	68	66	86	99	68	132	84
ENSG00000087365.15	SF3B2	protein_coding	chr11	66050729	66069308	+	49	50	64	65	106	53	83	2804	2796	2531	3074	3209	3020	1845	2931	2333
ENSG00000087448.9	KLHL42	protein_coding	chr12	27780020	27803040	+	0	0	0	0	3	1	5	292	316	240	303	348	363	235	397	324
ENSG00000087460.24	GNAS	protein_coding	chr20	58839718	58911192	+	101	100	132	131	252	208	256	4320	4302	4059	5331	5928	5839	3925	6161	4630
ENSG00000087470.17	DNM1L	protein_coding	chr12	32679200	32745650	+	0	0	1	0	7	12	3	449	403	385	457	514	488	304	475	384
ENSG00000087494.15	PTHLH	protein_coding	chr12	27958084	27972705	-	0	0	0	0	1	1	3	17	24	26	15	11	11	68	112	62
ENSG00000087495.16	PHACTR3	protein_coding	chr20	59577509	59847711	+	0	0	0	0	0	0	0	0	0	0	0	0	0	0	0	0
ENSG00000087502.17	ERGIC2	protein_coding	chr12	29337352	29381189	-	1	0	1	1	6	8	2	286	267	234	220	277	271	141	279	215
ENSG00000087510.6	TFAP2C	protein_coding	chr20	56629302	56639283	+	0	0	0	0	0	0	0	0	0	0	0	0	0	0	0	0
ENSG00000087586.17	AURKA	protein_coding	chr20	56369389	56392337	-	1	3	0	0	0	0	0	19	13	12	18	13	21	14	11	11
ENSG00000087589.16	CASS4	protein_coding	chr20	56412112	56460387	+	3	1	0	0	0	0	2	32	33	26	8	6	10	0	4	2
ENSG00000087842.10	PIR	protein_coding	chrX	15384799	15493564	-	2	7	13	7	13	13	5	182	182	182	128	180	178	56	112	96
ENSG00000087884.14	AAMDC	protein_coding	chr11	77821109	77918432	+	3	14	6	2	4	9	11	91	137	108	131	108	115	70	108	74
ENSG00000087903.12	RFX2	protein_coding	chr19	5993164	6199572	-	0	0	0	0	0	0	6	78	79	95	148	157	170	51	70	56
ENSG00000087995.15	METTL2A	protein_coding	chr17	62423867	62450822	+	0	0	0	0	0	0	1	85	71	70	65	74	69	62	108	65
ENSG00000088002.11	SULT2B1	protein_coding	chr19	48552075	48599425	+	0	0	0	0	0	0	0	0	0	0	1	0	0	0	0	0
ENSG00000088035.15	ALG6	protein_coding	chr1	63367590	63438562	+	0	0	0	0	0	0	0	15	23	14	16	18	20	9	26	16
ENSG00000088038.17	CNOT3	protein_coding	chr19	54137728	54155681	+	2	2	0	0	8	6	19	482	469	464	457	507	499	300	559	411
ENSG00000088053.11	GP6	protein_coding	chr19	55013705	55038264	-	0	0	0	0	0	0	0	0	0	0	0	0	1	0	4	0
ENSG00000088179.8	PTPN4	protein_coding	chr2	119759631	119983818	+	0	0	0	0	0	0	1	106	101	74	99	116	97	66	111	100
ENSG00000088205.12	DDX18	protein_coding	chr2	117814650	117832379	+	3	1	5	1	0	0	11	448	432	370	402	486	454	288	441	358
ENSG00000088247.17	KHSRP	protein_coding	chr19	6413348	6424794	-	5	10	10	10	12	13	26	1594	1494	1446	1368	1553	1523	830	1378	1057
ENSG00000088256.8	GNA11	protein_coding	chr19	3094410	3124004	+	11	9	1	6	8	5	13	768	762	664	835	928	889	442	806	583
ENSG00000088280.18	ASAP3	protein_coding	chr1	23428563	23484568	-	1	2	3	2	16	7	13	690	688	644	530	582	541	266	387	331
ENSG00000088298.12	EDEM2	protein_coding	chr20	35115357	35147364	-	3	7	0	0	4	1	0	140	122	137	130	136	152	123	193	126
ENSG00000088305.18	DNMT3B	protein_coding	chr20	32762385	32809356	+	0	0	0	0	0	0	0	23	22	14	30	32	27	12	24	31
ENSG00000088320.3	REM1	protein_coding	chr20	31475293	31484905	+	0	0	0	0	0	0	0	5	8	6	5	3	3	0	0	0
ENSG00000088325.15	TPX2	protein_coding	chr20	31739271	31801805	+	1	1	2	3	0	0	1	30	50	47	32	32	43	30	48	36
ENSG00000088340.15	FER1L4	transcribed_unitary_pseudogene	chr20	35558737	35607562	-	0	0	0	0	0	2	2	105	63	74	151	207	173	84	160	121
ENSG00000088356.5	PDRG1	protein_coding	chr20	31944342	31952092	-	1	0	0	0	7	3	7	74	72	66	59	80	77	52	85	59
ENSG00000088367.21	EPB41L1	protein_coding	chr20	36091504	36232799	+	6	7	7	15	18	8	16	944	849	880	1023	1024	1096	533	906	724
ENSG00000088386.16	SLC15A1	protein_coding	chr13	98683801	98752654	-	0	0	0	0	0	0	0	0	0	0	0	0	0	0	0	0
ENSG00000088387.18	DOCK9	protein_coding	chr13	98793429	99086625	-	1	0	0	0	0	1	6	276	266	247	220	244	195	245	456	372
ENSG00000088448.14	ANKRD10	protein_coding	chr13	110878540	110915069	-	0	0	5	3	0	0	7	413	367	344	347	448	397	240	443	286
ENSG00000088451.10	TGDS	protein_coding	chr13	94574051	94596257	-	0	0	0	0	0	0	0	34	28	29	30	33	30	24	39	36
ENSG00000088538.12	DOCK3	protein_coding	chr3	50675241	51384198	+	0	0	0	0	1	2	0	23	26	18	14	18	9	5	6	12
ENSG00000088543.14	C3orf18	protein_coding	chr3	50558025	50571027	-	1	2	0	0	0	1	3	113	122	95	116	136	117	78	115	86
ENSG00000088682.13	COQ9	protein_coding	chr16	57447425	57461275	+	4	3	5	3	12	7	5	166	183	158	158	209	178	106	185	143
ENSG00000088726.15	TMEM40	protein_coding	chr3	12733525	12769457	-	0	0	0	0	0	0	0	0	1	0	0	0	0	0	0	0
ENSG00000088727.12	KIF9	protein_coding	chr3	47228026	47283451	-	0	0	0	0	0	0	0	20	16	18	14	12	12	7	24	18
ENSG00000088756.12	ARHGAP28	protein_coding	chr18	6729718	6915716	+	0	0	0	0	0	0	2	43	29	47	21	22	20	7	15	21
ENSG00000088766.11	CRLS1	protein_coding	chr20	6006090	6040053	+	0	1	5	1	2	4	2	134	140	145	117	122	133	105	185	115
ENSG00000088782.4	DEFB127	protein_coding	chr20	157470	159163	+	0	0	0	0	0	0	0	0	0	0	0	0	0	0	0	0
ENSG00000088808.16	PPP1R13B	protein_coding	chr14	103733752	103847590	-	0	0	0	0	0	0	3	145	123	116	119	128	154	80	144	111
ENSG00000088812.17	ATRN	protein_coding	chr20	3471040	3651122	+	0	0	2	1	0	0	14	1088	1047	959	1160	1320	1218	849	1396	1072
ENSG00000088826.17	SMOX	protein_coding	chr20	4120980	4187747	+	3	4	2	3	4	2	7	104	91	85	98	110	102	107	198	135
ENSG00000088827.12	SIGLEC1	protein_coding	chr20	3686970	3707128	-	0	0	0	0	0	0	0	0	0	2	0	0	0	0	0	0
ENSG00000088832.16	FKBP1A	protein_coding	chr20	1368978	1393172	-	15	20	18	18	32	34	48	539	522	465	623	659	668	327	653	429
ENSG00000088833.17	NSFL1C	protein_coding	chr20	1442162	1473842	-	6	6	21	11	23	13	22	557	573	492	629	652	636	411	674	513
ENSG00000088836.12	SLC4A11	protein_coding	chr20	3227417	3239190	-	0	0	0	0	1	0	0	11	22	12	16	13	14	7	16	16
ENSG00000088854.12	C20orf194	protein_coding	chr20	3249305	3407625	-	2	1	0	3	1	0	5	349	294	269	335	388	375	212	368	331
ENSG00000088876.11	ZNF343	protein_coding	chr20	2481817	2524702	-	0	0	3	1	0	0	0	119	97	84	99	112	102	71	116	106
ENSG00000088881.20	EBF4	protein_coding	chr20	2692878	2760108	+	1	1	0	0	0	0	0	18	12	21	35	40	46	7	15	6
ENSG00000088882.7	CPXM1	protein_coding	chr20	2794069	2800637	-	1	4	0	0	0	0	3	64	47	49	53	86	61	8	10	7
ENSG00000088888.17	MAVS	protein_coding	chr20	3846799	3876123	+	4	12	1	3	4	7	8	962	878	784	887	1005	882	524	898	660
ENSG00000088899.14	LZTS3	protein_coding	chr20	3162617	3173592	-	0	0	0	3	0	0	4	142	125	123	161	136	154	73	103	107
ENSG00000088926.13	F11	protein_coding	chr4	186265945	186288806	+	0	0	0	0	0	0	0	0	0	0	0	1	0	0	0	0
ENSG00000088930.7	XRN2	protein_coding	chr20	21303304	21389827	+	12	10	22	13	21	9	16	922	924	836	775	798	830	429	690	566
ENSG00000088970.15	KIZ	protein_coding	chr20	21125983	21246622	+	2	1	2	6	6	7	7	234	233	209	176	235	207	136	278	195
ENSG00000088986.10	DYNLL1	protein_coding	chr12	120469850	120498493	+	40	30	63	48	83	73	86	963	969	858	1126	1164	1157	659	1036	756
ENSG00000088992.17	TESC	protein_coding	chr12	117038923	117099479	-	0	0	0	0	0	0	0	0	0	0	0	0	0	0	0	0
ENSG00000089006.16	SNX5	protein_coding	chr20	17941597	17968980	-	3	3	4	1	11	11	21	546	481	487	434	534	472	257	447	284
ENSG00000089009.15	RPL6	protein_coding	chr12	112405190	112418838	-	299	274	324	295	441	421	375	3909	3843	3574	3650	4009	3725	2371	3628	2739
ENSG00000089012.14	SIRPG	protein_coding	chr20	1629152	1657779	-	0	0	0	0	0	0	0	0	0	0	0	0	0	0	0	0
ENSG00000089022.13	MAPKAPK5	protein_coding	chr12	111841978	111902238	+	7	4	6	4	10	6	4	252	268	253	286	291	318	197	307	218
ENSG00000089041.16	P2RX7	protein_coding	chr12	121132819	121188032	+	0	0	0	0	0	0	0	33	20	24	29	17	12	0	0	0
ENSG00000089048.14	ESF1	protein_coding	chr20	13714322	13784886	-	41	36	25	19	36	36	40	375	400	375	318	314	353	152	268	213
ENSG00000089050.15	RBBP9	protein_coding	chr20	18486540	18497243	-	0	0	0	0	1	3	5	118	119	105	112	132	115	87	108	85
ENSG00000089053.12	ANAPC5	protein_coding	chr12	121308245	121399896	-	5	3	5	7	9	6	12	507	443	468	468	553	532	365	607	453
ENSG00000089057.14	SLC23A2	protein_coding	chr20	4852356	5010293	-	0	0	0	0	3	1	7	349	379	323	288	296	364	126	240	184
ENSG00000089060.11	SLC8B1	protein_coding	chr12	113298759	113359493	-	0	0	0	2	0	0	2	293	270	248	178	196	174	136	247	184
ENSG00000089063.14	TMEM230	protein_coding	chr20	5068232	5113103	-	12	12	7	11	34	22	26	590	588	513	579	644	574	410	677	495
ENSG00000089091.16	DZANK1	protein_coding	chr20	18383367	18467281	-	0	0	1	1	0	0	0	20	22	19	32	28	27	16	34	34
ENSG00000089094.18	KDM2B	protein_coding	chr12	121429097	121581015	-	0	0	0	0	1	0	10	234	218	219	276	271	291	172	249	215
ENSG00000089101.17	CFAP61	protein_coding	chr20	20052514	20360702	+	0	0	0	0	0	0	0	0	1	3	1	0	0	0	0	0
ENSG00000089116.3	LHX5	protein_coding	chr12	113462034	113472280	-	0	0	0	0	0	0	0	0	0	0	0	0	0	0	0	0
ENSG00000089123.15	TASP1	protein_coding	chr20	13389392	13638940	-	0	0	0	0	0	0	1	39	45	33	40	43	41	36	69	40
ENSG00000089127.12	OAS1	protein_coding	chr12	112906777	112933222	+	0	0	0	0	3	0	0	13	43	30	17	61	15	7	6	7
ENSG00000089154.10	GCN1	protein_coding	chr12	120127203	120194710	-	4	4	11	6	7	6	12	1003	960	875	952	1040	1019	709	1126	829
ENSG00000089157.15	RPLP0	protein_coding	chr12	120196686	120201235	-	437	431	554	544	787	621	669	5753	5903	5431	5383	5644	5467	3876	5898	4692
ENSG00000089159.16	PXN	protein_coding	chr12	120210439	120265771	-	1	4	2	4	15	19	14	956	965	831	1107	1154	1167	642	1119	864
ENSG00000089163.4	SIRT4	protein_coding	chr12	120302316	120313249	+	0	0	0	0	0	0	0	3	4	5	2	4	6	1	3	4
ENSG00000089169.14	RPH3A	protein_coding	chr12	112570380	112898881	+	0	0	0	0	0	0	0	0	0	0	0	0	0	0	0	0
ENSG00000089177.18	KIF16B	protein_coding	chr20	16272104	16573434	-	2	4	0	0	2	1	3	199	184	158	129	138	129	76	149	130
ENSG00000089195.14	TRMT6	protein_coding	chr20	5937235	5950558	-	0	0	1	5	5	3	7	159	149	169	136	137	156	106	156	106
ENSG00000089199.9	CHGB	protein_coding	chr20	5911430	5925361	+	0	0	0	0	0	0	0	23	17	13	17	28	19	11	29	23
ENSG00000089220.4	PEBP1	protein_coding	chr12	118135858	118145584	+	34	27	34	25	28	67	32	1082	1013	971	1117	1255	1211	447	799	565
ENSG00000089225.19	TBX5	protein_coding	chr12	114353931	114408442	-	0	0	0	0	0	0	0	2	5	5	25	14	12	4	6	6
ENSG00000089234.15	BRAP	protein_coding	chr12	111642146	111685986	-	3	1	0	4	6	7	6	267	249	248	266	276	264	176	298	222
ENSG00000089248.6	ERP29	protein_coding	chr12	112013316	112023451	+	49	33	56	61	54	51	68	1513	1529	1409	1381	1499	1428	946	1528	1137
ENSG00000089250.18	NOS1	protein_coding	chr12	117208142	117452170	-	0	0	0	0	0	0	0	0	0	0	0	0	0	0	0	0
ENSG00000089280.18	FUS	protein_coding	chr16	31180110	31194871	+	11	5	11	14	21	17	14	617	516	545	658	682	752	383	682	466
ENSG00000089289.15	IGBP1	protein_coding	chrX	70133449	70166324	+	18	9	16	31	21	16	27	521	485	482	509	592	547	279	431	355
ENSG00000089327.14	FXYD5	protein_coding	chr19	35154730	35169883	+	50	47	75	55	114	102	101	1172	1150	1016	908	1026	974	1077	1683	1233
ENSG00000089335.20	ZNF302	protein_coding	chr19	34677639	34686397	+	0	1	0	0	0	0	10	245	259	249	266	283	248	164	288	198
ENSG00000089351.14	GRAMD1A	protein_coding	chr19	34994784	35026471	+	7	10	14	8	8	5	5	411	418	365	472	530	516	270	501	368
ENSG00000089356.18	FXYD3	protein_coding	chr19	35115879	35124324	+	0	0	0	0	0	0	0	0	0	0	0	0	0	0	0	0
ENSG00000089472.16	HEPH	protein_coding	chrX	66162549	66268867	+	0	0	1	4	2	1	5	502	464	458	573	685	686	264	488	307
ENSG00000089486.16	CDIP1	protein_coding	chr16	4510675	4538828	-	8	2	0	1	3	6	4	132	129	107	145	167	201	83	149	104
ENSG00000089505.17	CMTM1	protein_coding	chr16	66566393	66579137	+	0	0	0	0	0	0	3	32	29	39	19	39	39	41	71	48
ENSG00000089558.8	KCNH4	protein_coding	chr17	42156891	42181278	-	0	0	0	0	0	0	0	0	0	0	0	0	0	1	0	0
ENSG00000089597.16	GANAB	protein_coding	chr11	62624826	62646726	-	3	5	12	4	12	20	35	3538	3483	3169	3087	3574	3178	2591	4339	3403
ENSG00000089639.10	GMIP	protein_coding	chr19	19629476	19643667	-	0	0	4	2	0	1	4	67	65	45	86	71	75	52	95	83
ENSG00000089682.16	RBM41	protein_coding	chrX	107064420	107118823	-	0	0	8	5	2	0	3	118	138	82	106	139	131	76	145	109
ENSG00000089685.14	BIRC5	protein_coding	chr17	78214186	78225636	+	16	5	2	1	1	2	0	1	2	5	2	2	1	2	2	0
ENSG00000089692.8	LAG3	protein_coding	chr12	6772512	6778455	+	0	0	0	0	0	0	0	0	0	0	0	0	5	2	6	2
ENSG00000089693.10	MLF2	protein_coding	chr12	6747996	6767475	-	10	4	8	20	34	37	29	694	731	638	725	765	811	496	844	599
ENSG00000089723.9	OTUB2	protein_coding	chr14	94026329	94048930	+	0	0	0	0	0	0	0	17	21	18	28	28	23	4	33	13
ENSG00000089737.16	DDX24	protein_coding	chr14	94048291	94081245	-	16	19	15	21	23	31	49	1695	1608	1564	1548	1769	1639	914	1511	1150
ENSG00000089775.11	ZBTB25	protein_coding	chr14	64449106	64505213	-	0	0	0	0	0	0	0	82	92	74	127	145	119	54	88	68
ENSG00000089818.17	NECAP1	protein_coding	chr12	8076939	8097859	+	0	0	0	0	0	0	1	119	112	122	97	105	97	74	118	106
ENSG00000089820.15	ARHGAP4	protein_coding	chrX	153907367	153934999	-	0	0	0	0	3	1	0	8	13	12	14	12	13	8	8	4
ENSG00000089847.12	ANKRD24	protein_coding	chr19	4183354	4224814	+	0	0	0	0	0	0	0	25	22	21	26	24	16	12	24	18
ENSG00000089876.11	DHX32	protein_coding	chr10	125836337	125896436	-	0	0	1	1	5	6	7	307	267	284	293	309	296	318	538	428
ENSG00000089902.9	RCOR1	protein_coding	chr14	102592661	102730576	+	0	0	0	0	3	0	3	172	185	161	152	229	214	122	259	214
ENSG00000089916.17	GPATCH2L	protein_coding	chr14	76151916	76254342	+	0	0	0	0	0	0	4	379	330	286	367	376	425	243	417	349
ENSG00000090006.17	LTBP4	protein_coding	chr19	40592883	40629818	+	1	4	8	9	4	3	15	733	719	646	515	618	596	767	1318	968
ENSG00000090013.9	BLVRB	protein_coding	chr19	40447789	40465840	-	2	8	14	7	13	9	7	276	248	196	200	200	178	81	151	107
ENSG00000090020.10	SLC9A1	protein_coding	chr1	27098815	27166981	-	0	0	0	0	2	0	14	928	936	800	528	625	574	846	1614	1197
ENSG00000090054.13	SPTLC1	protein_coding	chr9	92031999	92115384	-	2	3	0	0	6	1	4	516	472	443	470	542	469	357	595	454
ENSG00000090060.17	PAPOLA	protein_coding	chr14	96501433	96567111	+	3	7	6	5	16	13	20	972	874	790	841	933	984	635	1065	777
ENSG00000090061.17	CCNK	protein_coding	chr14	99481169	99535044	+	7	4	0	3	25	17	27	901	887	853	848	906	964	707	1315	852
ENSG00000090097.21	PCBP4	protein_coding	chr3	51957454	51974016	-	5	8	4	1	7	9	16	197	235	186	296	332	321	105	178	163
ENSG00000090104.11	RGS1	protein_coding	chr1	192575727	192580031	+	0	0	0	0	0	0	0	0	0	0	0	0	0	0	0	0
ENSG00000090238.11	YPEL3	protein_coding	chr16	30092314	30096915	-	12	20	27	12	13	18	21	413	423	435	502	606	543	249	465	320
ENSG00000090263.15	MRPS33	protein_coding	chr7	141002610	141015228	-	4	11	5	3	14	16	5	158	176	172	172	152	146	98	184	140
ENSG00000090266.12	NDUFB2	protein_coding	chr7	140690777	140722790	+	7	3	6	11	24	19	20	183	207	186	194	187	202	118	241	140
ENSG00000090273.13	NUDC	protein_coding	chr1	26900238	26946862	+	34	24	20	15	40	33	34	870	855	865	771	888	862	578	879	681
ENSG00000090316.15	MAEA	protein_coding	chr4	1289851	1340147	+	8	3	1	3	18	9	12	479	497	403	453	515	554	319	532	413
ENSG00000090339.8	ICAM1	protein_coding	chr19	10270835	10286615	+	5	11	5	23	13	7	30	2815	2617	2487	2699	2527	2751	556	944	834
ENSG00000090372.14	STRN4	protein_coding	chr19	46719507	46746994	-	2	7	12	6	12	14	24	795	747	796	771	913	940	588	906	708
ENSG00000090376.10	IRAK3	protein_coding	chr12	66188879	66254622	+	0	3	0	0	0	0	4	221	180	163	160	176	192	36	63	52
ENSG00000090382.6	LYZ	protein_coding	chr12	69348341	69354234	+	0	0	0	0	0	0	0	0	0	0	0	0	0	0	0	0
ENSG00000090402.7	SI	protein_coding	chr3	164978898	165078495	-	0	0	0	0	0	0	0	0	0	0	0	0	0	0	0	0
ENSG00000090432.6	MUL1	protein_coding	chr1	20499448	20508161	-	0	0	0	0	0	1	4	212	212	195	263	284	284	143	262	179
ENSG00000090447.11	TFAP4	protein_coding	chr16	4257186	4273075	-	0	1	0	0	0	1	1	64	68	59	39	51	45	16	35	28
ENSG00000090470.14	PDCD7	protein_coding	chr15	65117379	65133836	-	6	2	1	0	1	0	10	236	206	193	191	210	209	109	201	140
ENSG00000090487.10	SPG21	protein_coding	chr15	64963021	64990310	-	1	6	13	5	29	16	11	287	251	270	219	251	248	111	195	124
ENSG00000090512.11	FETUB	protein_coding	chr3	186635969	186653141	+	0	0	0	0	0	0	0	1	1	0	0	0	0	0	0	0
ENSG00000090520.11	DNAJB11	protein_coding	chr3	186567403	186585800	+	1	4	1	0	4	7	11	418	457	372	353	448	373	348	621	492
ENSG00000090530.9	P3H2	protein_coding	chr3	189956728	190122437	-	6	1	1	2	2	1	2	191	180	180	133	142	145	68	117	102
ENSG00000090534.17	THPO	protein_coding	chr3	184371935	184378144	-	0	0	0	0	0	0	0	3	2	2	4	1	2	1	9	6
ENSG00000090539.15	CHRD	protein_coding	chr3	184380073	184390736	+	0	0	0	0	0	0	1	26	35	27	23	31	28	22	45	34
ENSG00000090554.12	FLT3LG	protein_coding	chr19	49474207	49486231	+	0	0	0	0	0	0	0	0	1	0	0	0	0	0	0	0
ENSG00000090565.15	RAB11FIP3	protein_coding	chr16	425619	523011	+	2	3	0	4	4	1	3	549	540	497	546	621	564	272	444	360
ENSG00000090581.9	GNPTG	protein_coding	chr16	1351923	1364113	+	2	8	3	10	11	6	3	418	439	374	386	437	423	255	469	332
ENSG00000090612.20	ZNF268	protein_coding	chr12	133181409	133214831	+	0	0	0	0	2	4	3	166	151	132	142	168	181	90	158	120
ENSG00000090615.14	GOLGA3	protein_coding	chr12	132768909	132828858	-	6	4	3	1	4	4	22	1142	875	879	969	1120	1127	1273	2089	1686
ENSG00000090621.13	PABPC4	protein_coding	chr1	39560816	39576790	-	22	34	26	27	46	46	65	1617	1617	1439	1677	1902	1883	840	1407	1073
ENSG00000090659.17	CD209	protein_coding	chr19	7739994	7747564	-	0	0	0	0	0	0	0	0	0	0	0	0	0	0	0	0
ENSG00000090661.11	CERS4	protein_coding	chr19	8206736	8262421	+	0	0	0	1	0	0	0	32	53	52	23	25	26	2	14	7
ENSG00000090674.15	MCOLN1	protein_coding	chr19	7522626	7534009	+	0	0	0	0	1	1	6	185	173	169	151	201	178	99	181	119
ENSG00000090686.15	USP48	protein_coding	chr1	21678298	21783606	-	4	5	11	5	13	16	12	718	672	654	698	744	772	466	808	640
ENSG00000090776.5	EFNB1	protein_coding	chrX	68828997	68842147	+	1	5	1	2	0	0	7	452	520	446	575	579	578	136	250	194
ENSG00000090857.13	PDPR	protein_coding	chr16	70113626	70162537	+	0	0	1	0	0	0	9	522	442	437	455	512	526	300	502	390
ENSG00000090861.15	AARS	protein_coding	chr16	70252295	70289543	-	1	4	14	4	6	6	26	1534	1479	1317	1605	1906	1763	954	1632	1250
ENSG00000090863.11	GLG1	protein_coding	chr16	74447427	74607144	-	8	3	7	7	10	10	33	2645	2481	2283	2494	2940	2653	2028	3562	2750
ENSG00000090889.11	KIF4A	protein_coding	chrX	70290090	70420832	+	0	0	2	1	0	0	0	3	2	5	5	4	7	1	2	0
ENSG00000090905.18	TNRC6A	protein_coding	chr16	24610209	24827632	+	5	2	0	0	0	0	9	936	837	735	776	905	909	600	969	784
ENSG00000090924.14	PLEKHG2	protein_coding	chr19	39412585	39428415	+	2	2	0	0	3	6	6	306	350	315	601	678	645	296	494	407
ENSG00000090932.10	DLL3	protein_coding	chr19	39498895	39508481	+	1	2	0	0	0	0	0	0	2	1	3	2	5	0	0	0
ENSG00000090971.4	NAT14	protein_coding	chr19	55485004	55487568	+	0	0	0	1	2	3	1	81	85	66	80	80	78	68	104	65
ENSG00000090975.12	PITPNM2	protein_coding	chr12	122983480	123150015	-	3	2	0	2	5	3	2	180	153	174	207	236	237	116	174	150
ENSG00000090989.17	EXOC1	protein_coding	chr4	55853616	55905034	+	0	0	1	2	2	3	5	400	309	307	393	420	408	223	375	315
ENSG00000091009.7	RBM27	protein_coding	chr5	146203600	146289132	+	0	0	0	0	0	0	5	47	35	39	30	45	52	34	43	41
ENSG00000091010.4	POU4F3	protein_coding	chr5	146339024	146340520	+	0	0	0	0	0	0	0	0	0	0	0	0	0	0	0	0
ENSG00000091039.16	OSBPL8	protein_coding	chr12	76351797	76559809	-	11	9	8	10	11	6	27	1982	1636	1547	1143	1405	1333	971	1695	1313
ENSG00000091073.19	DTX2	protein_coding	chr7	76461676	76505995	+	0	0	0	0	0	0	3	108	74	68	53	67	59	63	75	78
ENSG00000091106.18	NLRC4	protein_coding	chr2	32224453	32265854	-	0	0	0	0	0	0	0	4	3	2	3	1	3	0	0	0
ENSG00000091127.13	PUS7	protein_coding	chr7	105439661	105522267	-	0	0	0	0	1	1	4	174	157	129	185	198	169	71	141	117
ENSG00000091128.12	LAMB4	protein_coding	chr7	108023548	108130356	-	0	0	0	0	0	0	0	4	0	1	3	1	0	0	3	0
ENSG00000091129.19	NRCAM	protein_coding	chr7	108147623	108456717	-	0	0	0	0	0	0	1	77	59	77	38	50	49	32	62	40
ENSG00000091136.13	LAMB1	protein_coding	chr7	107923799	108003255	-	26	35	11	6	31	27	87	5354	4881	4862	3324	3931	3761	2992	4795	3803
ENSG00000091137.11	SLC26A4	protein_coding	chr7	107660635	107717809	+	0	0	0	0	0	0	0	3	5	8	7	7	5	4	8	1
ENSG00000091138.12	SLC26A3	protein_coding	chr7	107765467	107803225	-	0	0	0	0	0	0	0	0	0	0	0	0	0	0	0	0
ENSG00000091140.13	DLD	protein_coding	chr7	107890970	107931730	+	6	4	1	6	13	5	7	437	391	399	380	383	434	247	406	309
ENSG00000091157.13	WDR7	protein_coding	chr18	56651343	57036606	+	1	0	0	0	0	0	7	197	175	168	170	207	204	119	204	202
ENSG00000091164.12	TXNL1	protein_coding	chr18	56597208	56651600	-	19	20	12	30	38	32	40	553	488	497	447	508	484	281	453	375
ENSG00000091181.19	IL5RA	protein_coding	chr3	3066326	3126613	-	0	0	0	0	0	0	0	0	0	0	0	0	0	0	0	0
ENSG00000091262.15	ABCC6	protein_coding	chr16	16148928	16223522	-	0	0	0	0	0	0	0	0	4	1	2	2	0	0	0	1
ENSG00000091317.7	CMTM6	protein_coding	chr3	32481312	32503408	-	0	0	5	7	2	3	15	477	474	472	665	813	786	264	396	343
ENSG00000091409.14	ITGA6	protein_coding	chr2	172427354	172506282	+	0	1	0	0	0	0	1	139	156	119	120	117	117	69	118	90
ENSG00000091428.17	RAPGEF4	protein_coding	chr2	172735274	173052893	+	0	0	0	0	0	0	0	15	9	6	9	8	9	6	4	8
ENSG00000091436.16	MAP3K20	protein_coding	chr2	173075435	173268010	+	5	2	11	4	5	2	4	614	577	506	558	555	531	179	332	249
ENSG00000091482.5	SMPX	protein_coding	chrX	21705972	21758163	-	0	0	0	0	0	0	0	0	0	0	1	0	1	0	0	0
ENSG00000091483.6	FH	protein_coding	chr1	241497603	241519761	-	0	3	3	8	2	10	7	213	216	181	213	220	211	107	171	160
ENSG00000091490.10	SEL1L3	protein_coding	chr4	25747427	25863760	-	17	12	10	15	40	27	57	2520	2252	2190	2790	3127	3047	1770	2804	2304
ENSG00000091513.14	TF	protein_coding	chr3	133745956	133779006	+	0	0	0	0	0	0	0	0	0	1	4	2	3	1	2	0
ENSG00000091527.15	CDV3	protein_coding	chr3	133573730	133590261	+	22	15	12	20	39	30	54	2503	2372	2182	1884	2024	2027	1192	2028	1546
ENSG00000091536.16	MYO15A	protein_coding	chr17	18108706	18179802	+	0	0	0	0	0	0	0	3	3	3	4	1	1	4	6	2
ENSG00000091542.8	ALKBH5	protein_coding	chr17	18183078	18209954	+	2	4	12	7	14	13	13	678	674	630	766	748	742	568	913	740
ENSG00000091583.10	APOH	protein_coding	chr17	66212033	66256525	-	0	0	0	0	0	0	0	0	0	0	0	0	0	0	0	0
ENSG00000091592.15	NLRP1	protein_coding	chr17	5499427	5619424	-	7	4	11	3	25	10	20	448	404	452	691	772	777	580	1034	780
ENSG00000091622.15	PITPNM3	protein_coding	chr17	6451264	6556494	-	0	2	2	6	12	4	0	4	15	10	39	29	32	18	16	6
ENSG00000091640.7	SPAG7	protein_coding	chr17	4959226	4967872	-	21	21	10	5	16	19	27	512	470	454	479	505	539	357	551	433
ENSG00000091651.8	ORC6	protein_coding	chr16	46689643	46698394	+	0	0	0	0	0	0	0	29	32	23	30	37	44	21	26	28
ENSG00000091656.15	ZFHX4	protein_coding	chr8	76681219	76867285	+	5	1	0	0	0	0	17	1125	1112	856	994	1171	1106	526	931	729
ENSG00000091664.7	SLC17A6	protein_coding	chr11	22338097	22379503	+	0	0	0	0	0	0	0	0	0	0	0	0	0	0	0	0
ENSG00000091704.9	CPA1	protein_coding	chr7	130380339	130388114	+	0	0	0	0	0	0	0	7	7	2	1	1	1	0	0	1
ENSG00000091732.15	ZC3HC1	protein_coding	chr7	130018286	130051451	-	0	0	1	0	2	1	3	71	79	94	70	91	69	37	74	46
ENSG00000091831.22	ESR1	protein_coding	chr6	151656691	152129619	+	0	0	0	0	0	0	0	11	14	15	3	9	4	1	5	4
ENSG00000091844.7	RGS17	protein_coding	chr6	153004459	153131249	-	3	0	0	1	0	0	1	44	19	32	19	29	31	17	13	16
ENSG00000091879.13	ANGPT2	protein_coding	chr8	6499651	6563409	-	0	0	0	0	0	0	0	0	1	0	0	0	1	0	0	0
ENSG00000091947.9	TMEM101	protein_coding	chr17	44011188	44023946	-	2	6	2	3	3	2	6	103	99	90	109	127	115	79	108	86
ENSG00000091972.18	CD200	protein_coding	chr3	112332347	112362812	+	6	2	19	7	10	3	8	602	595	490	650	631	700	300	506	404
ENSG00000091986.15	CCDC80	protein_coding	chr3	112596794	112649530	-	657	652	468	545	756	600	1716	60598	58104	55144	28591	30785	31323	30261	45502	38078
ENSG00000092009.10	CMA1	protein_coding	chr14	24505353	24508265	-	0	0	0	0	0	0	0	0	0	0	0	0	0	0	0	0
ENSG00000092010.14	PSME1	protein_coding	chr14	24136158	24138967	+	37	31	28	25	32	34	37	842	801	774	541	661	536	260	442	322
ENSG00000092020.10	PPP2R3C	protein_coding	chr14	35085467	35122517	-	9	2	3	3	10	9	10	174	217	164	222	240	199	135	235	151
ENSG00000092036.18	HAUS4	protein_coding	chr14	22946228	22957161	-	0	0	0	0	5	1	4	21	29	24	36	13	18	14	24	12
ENSG00000092051.16	JPH4	protein_coding	chr14	23568035	23578800	-	0	0	0	0	0	0	0	1	0	0	0	0	0	0	0	0
ENSG00000092054.12	MYH7	protein_coding	chr14	23412738	23435718	-	0	0	4	1	2	1	0	0	0	0	0	0	0	0	0	0
ENSG00000092067.5	CEBPE	protein_coding	chr14	23117304	23119616	-	0	0	0	0	0	0	0	0	0	0	0	0	0	0	0	0
ENSG00000092068.19	SLC7A8	protein_coding	chr14	23125295	23183674	-	0	0	0	2	0	0	2	56	56	51	28	31	43	10	20	15
ENSG00000092094.10	OSGEP	protein_coding	chr14	20446411	20455105	-	7	2	0	0	0	0	7	135	115	100	107	124	124	70	92	90
ENSG00000092096.16	SLC22A17	protein_coding	chr14	23346306	23352912	-	0	0	0	0	0	0	3	57	50	52	52	57	56	64	98	92
ENSG00000092098.16	RNF31	protein_coding	chr14	24146683	24160661	+	0	0	0	0	1	0	2	109	78	77	100	141	96	84	124	67
ENSG00000092108.20	SCFD1	protein_coding	chr14	30622112	30735812	+	1	3	6	16	17	17	15	544	513	463	537	546	485	412	722	542
ENSG00000092140.14	G2E3	protein_coding	chr14	30559123	30620063	+	0	0	0	0	1	1	1	77	63	41	53	62	70	40	65	55
ENSG00000092148.12	HECTD1	protein_coding	chr14	31100112	31207804	-	10	16	2	3	4	1	25	1701	1568	1338	1526	1689	1676	869	1463	1258
ENSG00000092199.17	HNRNPC	protein_coding	chr14	21209136	21269494	-	46	45	63	53	60	73	74	1813	1808	1597	1696	1845	1666	1070	1669	1233
ENSG00000092200.12	RPGRIP1	protein_coding	chr14	21287939	21351301	+	0	0	0	0	0	0	0	0	0	0	0	0	0	0	0	0
ENSG00000092201.9	SUPT16H	protein_coding	chr14	21351472	21384266	-	8	14	22	20	18	8	29	1578	1523	1408	1472	1654	1518	825	1325	1113
ENSG00000092203.13	TOX4	protein_coding	chr14	21476597	21499175	+	1	1	6	6	16	13	16	535	548	492	625	676	665	358	618	510
ENSG00000092208.16	GEMIN2	protein_coding	chr14	39114223	39136973	+	0	0	1	2	0	0	0	38	30	39	29	36	31	26	27	20
ENSG00000092295.11	TGM1	protein_coding	chr14	24249114	24264432	-	0	0	0	0	0	0	2	39	35	43	55	46	50	68	91	86
ENSG00000092330.15	TINF2	protein_coding	chr14	24239643	24242674	-	0	1	5	4	6	9	8	282	230	233	267	274	260	211	295	255
ENSG00000092345.13	DAZL	protein_coding	chr3	16586792	16670306	-	0	0	0	0	0	0	0	0	0	0	0	0	0	0	0	0
ENSG00000092377.13	TBL1Y	protein_coding	chrY	6910686	7091683	+	0	0	0	0	0	0	0	0	0	0	0	0	0	0	0	0
ENSG00000092421.16	SEMA6A	protein_coding	chr5	116443616	116574934	-	0	0	0	0	0	0	0	1	2	0	3	6	5	6	10	7
ENSG00000092439.13	TRPM7	protein_coding	chr15	50552473	50686815	-	0	1	6	7	8	5	11	1172	1068	971	929	1050	1011	596	1052	888
ENSG00000092445.11	TYRO3	protein_coding	chr15	41557675	41583586	+	0	0	0	0	0	0	3	76	77	82	199	246	234	62	96	74
ENSG00000092470.11	WDR76	protein_coding	chr15	43826963	43868419	+	0	0	0	0	0	0	1	16	24	23	29	19	23	17	14	17
ENSG00000092529.23	CAPN3	protein_coding	chr15	42359500	42412318	+	0	0	0	0	0	0	0	1	4	4	1	2	7	0	2	5
ENSG00000092531.9	SNAP23	protein_coding	chr15	42491233	42545356	+	3	2	3	5	29	13	17	657	647	611	641	705	644	547	853	714
ENSG00000092607.13	TBX15	protein_coding	chr1	118883046	118989556	-	0	0	0	0	0	0	4	22	9	17	12	24	23	19	17	21
ENSG00000092621.11	PHGDH	protein_coding	chr1	119659798	119744215	+	31	33	17	11	42	23	58	1708	1734	1612	1476	1477	1453	1060	1778	1387
ENSG00000092758.15	COL9A3	protein_coding	chr20	62816244	62841159	+	0	0	0	0	0	0	0	10	9	6	19	24	21	2	6	2
ENSG00000092820.17	EZR	protein_coding	chr6	158765741	158819412	-	4	6	5	9	38	21	28	1548	1513	1289	1751	1781	1969	828	1319	1176
ENSG00000092841.18	MYL6	protein_coding	chr12	56158161	56163496	+	272	305	306	329	699	641	654	4073	4350	3883	5098	5192	5229	3979	5668	4630
ENSG00000092847.11	AGO1	protein_coding	chr1	35869808	35930528	+	16	9	15	13	15	16	31	390	333	317	314	365	394	183	362	280
ENSG00000092850.11	TEKT2	protein_coding	chr1	36084075	36088275	+	0	0	0	0	0	0	0	1	2	0	0	0	0	0	0	0
ENSG00000092853.13	CLSPN	protein_coding	chr1	35720218	35769967	-	0	0	0	0	0	0	0	2	4	1	3	3	4	2	3	4
ENSG00000092871.16	RFFL	protein_coding	chr17	35005990	35089319	-	0	0	0	0	0	0	2	44	42	42	38	50	41	22	53	38
ENSG00000092929.11	UNC13D	protein_coding	chr17	75827225	75844717	-	0	0	0	0	0	0	0	4	6	7	10	11	4	6	2	4
ENSG00000092931.11	MFSD11	protein_coding	chr17	76735865	76781449	+	2	3	2	4	2	0	8	91	102	83	97	124	114	79	140	117
ENSG00000092964.17	DPYSL2	protein_coding	chr8	26514022	26658178	+	20	19	10	13	25	23	30	1544	1327	1359	1763	1984	1893	741	1127	929
ENSG00000092969.11	TGFB2	protein_coding	chr1	218346235	218444619	+	0	0	2	1	8	1	7	546	460	426	439	443	412	353	646	537
ENSG00000092978.10	GPATCH2	protein_coding	chr1	217426992	217631082	-	0	0	0	0	2	5	3	124	106	111	106	128	117	79	149	123
ENSG00000093000.18	NUP50	protein_coding	chr22	45163841	45188015	+	0	0	0	0	1	1	1	398	369	374	409	457	466	272	407	348
ENSG00000093009.9	CDC45	protein_coding	chr22	19479459	19520612	+	1	2	1	0	1	1	0	3	5	1	1	3	0	3	5	4
ENSG00000093010.13	COMT	protein_coding	chr22	19941607	19969975	+	5	4	8	17	25	13	16	729	781	639	808	852	731	520	813	663
ENSG00000093072.15	CECR1	protein_coding	chr22	17178790	17221989	-	0	0	1	2	3	1	1	28	26	18	18	26	9	9	21	10
ENSG00000093100.13	XXbac-B461K10.4	processed_transcript	chr22	17787652	17811497	-	0	0	0	0	0	0	0	1	3	0	1	3	3	0	2	1
ENSG00000093134.14	VNN3	protein_coding	chr6	132722787	132734765	-	0	0	0	0	0	0	0	0	0	0	0	0	0	0	0	0
ENSG00000093144.18	ECHDC1	protein_coding	chr6	127288710	127343609	-	5	6	8	10	16	15	18	542	502	468	542	603	603	255	404	311
[truncated: 56,278 more rows]

## Sheet: EV_enriched_Genes_Untreated
ENSEMBL	name	type	chr	start	end	str	LogFC_EV_vs_Cell_Untreated	padj_EV_vs_Cell_Untreated
ENSG00000004776.12	HSPB6	protein_coding	chr19	35754569	35758079	-	1.1166	1.48064e-29
ENSG00000005022.5	SLC25A5	protein_coding	chrX	119468400	119471319	+	1.64853	0.00020809
ENSG00000005075.15	POLR2J	protein_coding	chr7	102473118	102478907	-	1.90106	4.35058e-09
ENSG00000006015.17	C19orf60	protein_coding	chr19	18588685	18592336	+	2.48301	1.94693e-06
ENSG00000006016.10	CRLF1	protein_coding	chr19	18572220	18607741	-	1.7511	0.000186555
ENSG00000006451.7	RALA	protein_coding	chr7	39623483	39708124	+	1.18205	3.19806e-06
ENSG00000006530.15	AGK	protein_coding	chr7	141551189	141655244	+	1.85606	0.00981259
ENSG00000006712.14	PAF1	protein_coding	chr19	39385852	39391195	-	1.13184	0.00974413
ENSG00000007080.10	CCDC124	protein_coding	chr19	17933016	17943991	+	2.136	2.51956e-12
ENSG00000007520.3	TSR3	protein_coding	chr16	1349240	1351911	-	1.44488	0.00968079
ENSG00000008018.8	PSMB1	protein_coding	chr6	170535117	170553341	-	1.56787	0.000266736
ENSG00000008988.9	RPS20	protein_coding	chr8	56067295	56074581	-	2.30841	3.38448e-42
ENSG00000017427.15	IGF1	protein_coding	chr12	102395867	102480645	-	2.1773	0.00559176
ENSG00000018408.14	WWTR1	protein_coding	chr3	149517235	149736714	-	1.48951	5.4548e-05
ENSG00000020577.13	SAMD4A	protein_coding	chr14	54567097	54793315	+	1.70312	1.84851e-05
ENSG00000025772.7	TOMM34	protein_coding	chr20	44942130	44960486	-	1.77341	0.000457036
ENSG00000026025.15	VIM	protein_coding	chr10	17228259	17237593	+	1.12195	5.10263e-45
ENSG00000033327.12	GAB2	protein_coding	chr11	78215297	78418348	-	1.98286	4.84204e-15
ENSG00000034510.5	TMSB10	protein_coding	chr2	84905625	84906675	+	3.35154	0
ENSG00000039560.13	RAI14	protein_coding	chr5	34656237	34832627	+	1.23273	3.45544e-09
ENSG00000047849.21	MAP4	protein_coding	chr3	47850690	48089272	-	1.33317	1.43721e-25
ENSG00000054148.17	PHPT1	protein_coding	chr9	136848724	136851027	+	1.69631	3.36232e-05
ENSG00000063177.12	RPL18	protein_coding	chr19	48615328	48619536	-	2.7563	9.51666e-122
ENSG00000063180.8	CA11	protein_coding	chr19	48637942	48646312	-	3.86661	2.06638e-12
ENSG00000065054.13	SLC9A3R2	protein_coding	chr16	2025356	2039026	+	2.32554	6.25733e-14
ENSG00000065978.18	YBX1	protein_coding	chr1	42682427	42702349	+	1.28112	3.52795e-41
ENSG00000067829.18	IDH3G	protein_coding	chrX	153785766	153794523	-	1.6699	0.000285459
ENSG00000070756.15	PABPC1	protein_coding	chr8	100685816	100722809	-	1.5847	9.51852e-75
ENSG00000071054.16	MAP4K4	protein_coding	chr2	101696850	101894689	+	1.96225	8.79758e-89
ENSG00000071082.10	RPL31	protein_coding	chr2	101001715	101024032	+	3.20583	1.49185e-156
ENSG00000071246.10	VASH1	protein_coding	chr14	76762189	76783015	+	2.70624	1.79051e-10
ENSG00000071859.14	FAM50A	protein_coding	chrX	154444126	154450654	+	1.32971	1.31568e-07
ENSG00000076043.9	REXO2	protein_coding	chr11	114439386	114450279	+	1.13785	0.000163494
ENSG00000078804.12	TP53INP2	protein_coding	chr20	34704290	34713439	+	2.69089	1.4884e-18
ENSG00000079616.12	KIF22	protein_coding	chr16	29790719	29805385	+	3.1818	1.81468e-06
ENSG00000083845.8	RPS5	protein_coding	chr19	58386400	58394806	+	2.46112	9.47014e-58
ENSG00000084207.15	GSTP1	protein_coding	chr11	67583595	67586660	+	2.10082	7.88192e-23
ENSG00000084623.11	EIF3I	protein_coding	chr1	32221928	32231604	+	1.39284	5.51867e-07
ENSG00000087086.14	FTL	protein_coding	chr19	48965301	48966878	+	2.64156	0
ENSG00000087191.12	PSMC5	protein_coding	chr17	63827152	63832026	+	1.57469	7.2588e-06
ENSG00000087302.8	C14orf166	protein_coding	chr14	51989475	52010691	+	1.82367	1.01426e-10
ENSG00000088832.16	FKBP1A	protein_coding	chr20	1368978	1393172	-	1.22069	0.00736841
ENSG00000088986.10	DYNLL1	protein_coding	chr12	120469850	120498493	+	1.33777	4.38458e-06
ENSG00000089009.15	RPL6	protein_coding	chr12	112405190	112418838	-	2.35742	4.48006e-139
ENSG00000089048.14	ESF1	protein_coding	chr20	13714322	13784886	-	2.70642	3.59033e-24
ENSG00000089157.15	RPLP0	protein_coding	chr12	120196686	120201235	-	2.34618	5.77929e-218
ENSG00000089220.4	PEBP1	protein_coding	chr12	118135858	118145584	+	1.02161	0.00157221
ENSG00000089327.14	FXYD5	protein_coding	chr19	35154730	35169883	+	1.56812	4.40557e-12
ENSG00000089685.14	BIRC5	protein_coding	chr17	78214186	78225636	+	7.07655	6.6933e-15
ENSG00000090273.13	NUDC	protein_coding	chr1	26900238	26946862	+	1.14891	0.00173164
ENSG00000091164.12	TXNL1	protein_coding	chr18	56597208	56651600	-	1.37975	0.000581737
ENSG00000091640.7	SPAG7	protein_coding	chr17	4959226	4967872	-	1.57852	2.881e-05
ENSG00000092010.14	PSME1	protein_coding	chr14	24136158	24138967	+	1.50954	1.64828e-07
ENSG00000092841.18	MYL6	protein_coding	chr12	56158161	56163496	+	2.21747	1.22453e-92
ENSG00000096080.11	MRPS18A	protein_coding	chr6	43671303	43687791	-	1.73465	0.00785508
ENSG00000096746.17	HNRNPH3	protein_coding	chr10	68331174	68343191	+	3.25686	1.42482e-98
ENSG00000099337.4	KCNK6	protein_coding	chr19	38319844	38332076	+	4.42615	0
ENSG00000099624.7	ATP5D	protein_coding	chr19	1241746	1244826	+	2.5064	9.63443e-10
ENSG00000099817.11	POLR2E	protein_coding	chr19	1086579	1095380	-	1.58613	2.17365e-08
ENSG00000099822.2	HCN2	protein_coding	chr19	589893	617159	+	2.58278	0.00267227
ENSG00000099977.13	DDT	protein_coding	chr22	23971365	23980469	-	2.10333	0.00853416
ENSG00000100097.11	LGALS1	protein_coding	chr22	37675608	37679806	+	2.55009	2.2457e-66
ENSG00000100316.15	RPL3	protein_coding	chr22	39312882	39320389	-	2.03071	3.53274e-166
ENSG00000100591.7	AHSA1	protein_coding	chr14	77457870	77469474	+	1.31899	0.000379973
ENSG00000100764.13	PSMC1	protein_coding	chr14	90256495	90275429	+	1.47663	0.00679604
ENSG00000100804.18	PSMB5	protein_coding	chr14	23016543	23035230	-	1.72481	0.000428855
ENSG00000101000.5	PROCR	protein_coding	chr20	35172073	35216240	+	2.03353	0.000174436
ENSG00000101350.7	KIF3B	protein_coding	chr20	32277664	32335011	+	1.89745	2.27489e-05
ENSG00000101400.5	SNTA1	protein_coding	chr20	33407955	33443892	-	1.88667	4.43437e-05
ENSG00000101457.12	DNTTIP1	protein_coding	chr20	45791937	45811427	+	1.87223	0.00664742
ENSG00000101670.11	LIPG	protein_coding	chr18	49560699	49599182	+	1.95374	0.00250776
ENSG00000102007.10	PLP2	protein_coding	chrX	49171926	49175239	+	2.1075	1.26298e-07
ENSG00000102030.15	NAA10	protein_coding	chrX	153929242	153935223	-	2.53769	6.80394e-07
ENSG00000102103.15	PQBP1	protein_coding	chrX	48897912	48903143	+	2.11213	3.37572e-06
ENSG00000102241.11	HTATSF1	protein_coding	chrX	136497079	136512346	+	1.63177	1.62582e-06
ENSG00000102265.11	TIMP1	protein_coding	chrX	47582313	47586789	+	1.62556	7.79491e-36
ENSG00000102898.11	NUTF2	protein_coding	chr16	67846732	67872567	+	1.31043	0.00489315
ENSG00000103150.5	MLYCD	protein_coding	chr16	83899126	83927026	+	3.11234	1.45999e-10
ENSG00000103187.7	COTL1	protein_coding	chr16	84565594	84618077	-	1.64252	1.00308e-11
ENSG00000103202.12	NME4	protein_coding	chr16	396725	410367	+	1.65514	7.81195e-08
ENSG00000103363.14	ELOB	protein_coding	chr16	2771414	2777297	-	2.36172	3.6928e-15
ENSG00000103381.11	CPPED1	protein_coding	chr16	12659799	12804017	-	1.71829	0.00868299
ENSG00000103485.17	QPRT	protein_coding	chr16	29679008	29698699	+	2.04163	0.00129557
ENSG00000103490.13	PYCARD	protein_coding	chr16	31201485	31203450	-	3.74791	5.04506e-12
ENSG00000104325.6	DECR1	protein_coding	chr8	90001405	90052092	+	1.87301	0.000679385
ENSG00000104529.17	EEF1D	protein_coding	chr8	143579697	143599541	-	2.4767	2.14127e-120
ENSG00000104825.16	NFKBIB	protein_coding	chr19	38899700	38908893	+	3.18743	5.65205e-05
ENSG00000104897.9	SF3A2	protein_coding	chr19	2236504	2248679	+	1.58737	0.00742277
ENSG00000104904.12	OAZ1	protein_coding	chr19	2269509	2273490	+	1.40652	4.08137e-06
ENSG00000104964.14	AES	protein_coding	chr19	3052910	3063107	-	1.21077	9.53888e-09
ENSG00000104979.8	C19orf53	protein_coding	chr19	13774168	13778462	+	2.27249	2.20277e-17
ENSG00000105185.11	PDCD5	protein_coding	chr19	32581068	32587452	+	1.57046	6.01121e-06
ENSG00000105193.8	RPS16	protein_coding	chr19	39433207	39435948	-	2.28441	2.43743e-44
ENSG00000105202.8	FBL	protein_coding	chr19	39834458	39846414	-	2.86006	1.46718e-20
ENSG00000105355.8	PLIN3	protein_coding	chr19	4838341	4867768	-	1.76353	0.000221954
ENSG00000105372.6	RPS19	protein_coding	chr19	41859918	41872926	+	3.49665	0
ENSG00000105373.18	GLTSCR2	protein_coding	chr19	47745522	47757058	+	1.76208	1.1299e-15
ENSG00000105379.9	ETFB	protein_coding	chr19	51345169	51366418	-	1.99468	0.0037547
ENSG00000105404.10	RABAC1	protein_coding	chr19	41956681	41959390	-	2.24613	3.14446e-07
ENSG00000105559.11	PLEKHA4	protein_coding	chr19	48837097	48868632	-	4.7473	2.29608e-296
ENSG00000105640.12	RPL18A	protein_coding	chr19	17859876	17864153	+	2.79561	3.9538e-130
ENSG00000105669.13	COPE	protein_coding	chr19	18899514	18919397	-	2.25566	1.45356e-08
ENSG00000105700.10	KXD1	protein_coding	chr19	18557762	18569387	+	1.44961	0.000158814
ENSG00000105701.15	FKBP8	protein_coding	chr19	18531751	18544077	-	1.13598	1.05026e-07
ENSG00000106028.10	SSBP1	protein_coding	chr7	141738321	141787922	+	1.41789	0.00071265
ENSG00000106153.12	CHCHD2	protein_coding	chr7	56101569	56106576	-	1.15413	0.00348512
ENSG00000106211.8	HSPB1	protein_coding	chr7	76302544	76304295	+	1.64759	1.49468e-34
ENSG00000106244.12	PDAP1	protein_coding	chr7	99392048	99408829	-	1.17348	6.44984e-07
ENSG00000106245.10	BUD31	protein_coding	chr7	99408641	99419616	+	1.64425	8.88705e-07
ENSG00000106266.10	SNX8	protein_coding	chr7	2251770	2354318	-	3.01472	2.03245e-22
ENSG00000106443.15	PHF14	protein_coding	chr7	10973872	11169630	+	2.02128	8.92888e-10
ENSG00000106538.9	RARRES2	protein_coding	chr7	150338317	150341674	-	1.20353	3.2127e-07
ENSG00000106803.9	SEC61B	protein_coding	chr9	99222064	99230615	+	2.01385	3.94895e-07
ENSG00000106853.18	PTGR1	protein_coding	chr9	111549722	111599855	-	1.45703	0.000290415
ENSG00000107223.12	EDF1	protein_coding	chr9	136862119	136866286	-	2.39558	1.66302e-32
ENSG00000107581.12	EIF3A	protein_coding	chr10	119033670	119080823	-	1.87357	4.65899e-53
ENSG00000107829.13	FBXW4	protein_coding	chr10	101610664	101695295	-	2.86546	3.36641e-10
ENSG00000107957.16	SH3PXD2A	protein_coding	chr10	103594027	103855543	-	3.28922	0
ENSG00000108107.14	RPL28	protein_coding	chr19	55385345	55403250	+	3.40595	0
ENSG00000108298.9	RPL19	protein_coding	chr17	39200283	39204727	+	2.63336	1.18019e-287
ENSG00000108518.7	PFN1	protein_coding	chr17	4945652	4949061	-	2.1406	5.91346e-104
ENSG00000108691.9	CCL2	protein_coding	chr17	34255218	34257203	+	1.30055	0.00201315
ENSG00000109390.11	NDUFC1	protein_coding	chr4	139266880	139302551	-	2.1315	0.00851276
ENSG00000109475.16	RPL34	protein_coding	chr4	108620566	108630412	+	2.60275	2.38517e-49
ENSG00000109685.17	NSD2	protein_coding	chr4	1871424	1982207	+	1.41955	0.00437714
ENSG00000110092.3	CCND1	protein_coding	chr11	69641087	69654474	+	3.42977	4.94881e-128
ENSG00000110492.15	MDK	protein_coding	chr11	46380756	46383837	+	1.45144	4.40706e-07
ENSG00000110700.6	RPS13	protein_coding	chr11	17074389	17077787	-	1.28042	2.68173e-05
ENSG00000110711.9	AIP	protein_coding	chr11	67483041	67491103	+	1.79733	0.00119986
ENSG00000110717.12	NDUFS8	protein_coding	chr11	68030617	68036644	+	2.48658	1.08312e-07
ENSG00000110880.10	CORO1C	protein_coding	chr12	108645109	108731596	-	1.4833	9.9276e-11
ENSG00000111229.15	ARPC3	protein_coding	chr12	110434825	110450422	-	1.85254	8.08204e-14
ENSG00000111640.14	GAPDH	protein_coding	chr12	6533927	6538374	+	2.06052	5.70824e-230
ENSG00000111716.12	LDHB	protein_coding	chr12	21635342	21757857	-	1.29602	3.13111e-07
ENSG00000112304.10	ACOT13	protein_coding	chr6	24667035	24705065	+	1.71973	0.00105857
ENSG00000112306.7	RPS12	protein_coding	chr6	132814441	132817564	+	2.70902	2.22454e-127
ENSG00000112335.14	SNX3	protein_coding	chr6	108211222	108261260	-	1.24807	1.83154e-06
ENSG00000112695.11	COX7A2	protein_coding	chr6	75237675	75250323	-	2.10904	3.98337e-05
ENSG00000113558.18	SKP1	protein_coding	chr5	134148935	134177038	-	1.10808	0.00477419
ENSG00000114115.9	RBP1	protein_coding	chr3	139517434	139539829	-	1.67186	2.30173e-10
ENSG00000114391.12	RPL24	protein_coding	chr3	101681091	101686782	-	2.0375	1.20474e-32
ENSG00000114942.13	EEF1B2	protein_coding	chr2	206159585	206162928	+	1.79087	1.47643e-24
ENSG00000115053.15	NCL	protein_coding	chr2	231453531	231483641	-	1.853	2.01021e-93
ENSG00000115129.13	TP53I3	protein_coding	chr2	24077433	24085861	-	2.15781	0.00254349
ENSG00000115241.10	PPM1G	protein_coding	chr2	27381194	27409687	-	1.44136	6.02544e-05
ENSG00000115268.9	RPS15	protein_coding	chr19	1438358	1440494	+	2.82533	1.48881e-155
ENSG00000115993.12	TRAK2	protein_coding	chr2	201377207	201451579	-	4.6242	0
ENSG00000116205.12	TCEANC2	protein_coding	chr1	54053587	54112519	+	2.63889	1.01227e-05
ENSG00000116221.15	MRPL37	protein_coding	chr1	54184041	54225464	+	1.72541	0.000186622
ENSG00000116251.9	RPL22	protein_coding	chr1	6181269	6209389	-	1.69493	2.02807e-15
ENSG00000116288.12	PARK7	protein_coding	chr1	7954291	7985505	+	1.20014	0.000146893
ENSG00000116586.11	LAMTOR2	protein_coding	chr1	156054752	156058510	+	1.94086	0.00322503
ENSG00000116649.9	SRM	protein_coding	chr1	11054584	11060024	-	1.30908	0.00298682
ENSG00000116670.14	MAD2L2	protein_coding	chr1	11674480	11691650	-	2.92825	2.97023e-09
ENSG00000117450.13	PRDX1	protein_coding	chr1	45511036	45523047	-	1.33811	5.98927e-06
ENSG00000117592.8	PRDX6	protein_coding	chr1	173477266	173488807	+	1.15011	0.000601197
ENSG00000117614.9	SYF2	protein_coding	chr1	25222679	25232502	-	2.7228	2.4738e-47
ENSG00000118181.10	RPS25	protein_coding	chr11	119015712	119018691	-	2.22962	1.57493e-30
ENSG00000118680.12	MYL12B	protein_coding	chr18	3261909	3278284	+	1.41182	9.08226e-20
ENSG00000119013.8	NDUFB3	protein_coding	chr2	201071433	201085750	+	2.22762	0.0030244
ENSG00000119335.16	SET	protein_coding	chr9	128683424	128696400	+	1.82287	3.09411e-49
ENSG00000119632.3	IFI27L2	protein_coding	chr14	94127779	94130253	-	3.21257	3.78167e-13
ENSG00000119699.7	TGFB3	protein_coding	chr14	75958099	75982991	-	1.75963	0.00896727
ENSG00000119938.8	PPP1R3C	protein_coding	chr10	91628442	91633054	-	2.16286	2.05162e-08
ENSG00000120437.8	ACAT2	protein_coding	chr6	159760328	159779055	+	1.82173	0.000756584
ENSG00000120656.11	TAF12	protein_coding	chr1	28589323	28643085	-	1.79117	0.00271256
ENSG00000120860.10	WASHC3	protein_coding	chr12	102012927	102062149	-	1.85047	0.00020809
ENSG00000121769.7	FABP3	protein_coding	chr1	31365625	31376850	-	2.65289	0.000453206
ENSG00000121851.12	POLR3GL	protein_coding	chr1	145964702	145978848	+	3.59116	1.07113e-06
ENSG00000121900.18	TMEM54	protein_coding	chr1	32894594	32901438	-	2.29922	0.000201345
ENSG00000122026.10	RPL21	protein_coding	chr13	27251309	27256691	+	2.62884	1.02088e-96
ENSG00000122406.12	RPL5	protein_coding	chr1	92832025	92841924	+	2.33586	2.57781e-208
ENSG00000122705.16	CLTA	protein_coding	chr9	36190856	36304781	+	1.39321	2.22319e-09
ENSG00000123144.10	C19orf43	protein_coding	chr19	12730640	12734775	-	1.33413	2.7507e-06
ENSG00000123349.13	PFDN5	protein_coding	chr12	53295291	53299450	+	2.34649	2.24803e-42
ENSG00000123689.5	G0S2	protein_coding	chr1	209675420	209676388	+	1.95743	0.000311177
ENSG00000124074.11	ENKD1	protein_coding	chr16	67662945	67667265	-	2.32995	0.0046997
ENSG00000124172.9	ATP5E	protein_coding	chr20	59025467	59032382	-	2.36206	3.63601e-29
ENSG00000124596.16	OARD1	protein_coding	chr6	41033627	41097787	-	3.05839	9.96717e-07
ENSG00000124733.3	MEA1	protein_coding	chr6	43012094	43013968	-	1.19661	0.00113294
ENSG00000125148.6	MT2A	protein_coding	chr16	56608199	56609497	+	4.29602	2.59224e-50
ENSG00000125534.9	PPDPF	protein_coding	chr20	63520724	63522206	+	2.5245	1.44706e-127
ENSG00000125652.7	ALKBH7	protein_coding	chr19	6372433	6375251	+	2.30896	0.000195932
ENSG00000125691.12	RPL23	protein_coding	chr17	38847865	38853843	-	2.26276	6.13141e-76
ENSG00000125743.10	SNRPD2	protein_coding	chr19	45687454	45692569	-	2.10063	2.71194e-07
ENSG00000125779.21	PANK2	protein_coding	chr20	3888839	3929882	+	1.47185	0.00837368
ENSG00000125817.7	CENPB	protein_coding	chr20	3783851	3786690	-	3.23614	4.88724e-88
ENSG00000125818.17	PSMF1	protein_coding	chr20	1113263	1189415	+	1.41861	4.90594e-05
ENSG00000125835.18	SNRPB	protein_coding	chr20	2461634	2470853	-	1.7015	0.0010136
ENSG00000125995.15	ROMO1	protein_coding	chr20	35699272	35700984	+	1.94533	0.00503248
ENSG00000126005.16	MMP24-AS1	protein_coding	chr20	35201745	35278131	-	1.77666	6.85136e-10
ENSG00000126247.10	CAPNS1	protein_coding	chr19	36139575	36150353	+	1.15342	7.47562e-11
ENSG00000126267.8	COX6B1	protein_coding	chr19	35648223	35658861	+	2.9124	1.75581e-27
ENSG00000126432.13	PRDX5	protein_coding	chr11	64318088	64321811	+	1.76637	5.46067e-13
ENSG00000126653.17	NSRP1	protein_coding	chr17	30115521	30186475	+	2.215	1.96364e-21
ENSG00000126756.11	UXT	protein_coding	chrX	47651798	47659161	-	2.64509	5.70894e-10
ENSG00000127184.12	COX7C	protein_coding	chr5	86617904	86620962	+	2.29826	1.90176e-31
ENSG00000127328.21	RAB3IP	protein_coding	chr12	69738681	69823204	+	3.70782	1.1982e-08
ENSG00000127445.13	PIN1	protein_coding	chr19	9835257	9849682	+	1.9662	2.5037e-07
ENSG00000127774.6	EMC6	protein_coding	chr17	3668815	3669668	+	1.771	0.0022016
ENSG00000127922.9	SEM1	protein_coding	chr7	96481626	96709891	-	2.44223	1.13142e-16
ENSG00000128185.9	DGCR6L	protein_coding	chr22	20314276	20320080	-	2.13648	1.50894e-05
ENSG00000128335.13	APOL2	protein_coding	chr22	36226203	36239954	-	1.33618	0.00198054
ENSG00000128340.14	RAC2	protein_coding	chr22	37225261	37244448	-	1.94675	0.00348984
ENSG00000128524.4	ATP6V1F	protein_coding	chr7	128862826	128865844	+	2.38865	2.72533e-16
ENSG00000128849.10	CGNL1	protein_coding	chr15	57375967	57550727	+	2.30658	5.79524e-15
ENSG00000129116.17	PALLD	protein_coding	chr4	168497066	168928457	+	1.90519	6.09957e-46
ENSG00000129250.11	KIF1C	protein_coding	chr17	4997948	5028401	+	4.66583	0
ENSG00000129473.9	BCL2L2	protein_coding	chr14	23298790	23311759	+	3.81771	7.84133e-49
ENSG00000129968.15	ABHD17A	protein_coding	chr19	1876810	1885547	-	1.35436	0.00902128
ENSG00000130204.12	TOMM40	protein_coding	chr19	44890569	44903689	+	2.00611	2.55113e-05
ENSG00000130255.12	RPL36	protein_coding	chr19	5674947	5691876	+	3.31708	5.70942e-285
ENSG00000130517.13	PGPEP1	protein_coding	chr19	18340587	18369950	+	3.48168	2.26655e-39
ENSG00000130724.8	CHMP2A	protein_coding	chr19	58551566	58555124	-	1.11078	0.00750685
ENSG00000130770.17	ATPIF1	protein_coding	chr1	28236109	28246906	+	1.9368	6.42371e-13
ENSG00000130811.11	EIF3G	protein_coding	chr19	10115017	10119918	-	1.47724	5.19797e-09
ENSG00000131116.11	ZNF428	protein_coding	chr19	43607219	43619874	-	2.29251	1.78856e-05
ENSG00000131143.8	COX4I1	protein_coding	chr16	85798633	85807044	+	1.6162	3.64057e-19
ENSG00000131174.4	COX7B	protein_coding	chrX	77899438	77907373	+	2.25891	6.30988e-09
ENSG00000131469.12	RPL27	protein_coding	chr17	42998273	43002959	+	2.78584	5.87286e-130
ENSG00000131495.8	NDUFA2	protein_coding	chr5	140638740	140647785	-	2.20584	0.00269961
ENSG00000131981.15	LGALS3	protein_coding	chr14	55124110	55145413	+	1.5294	3.72244e-08
ENSG00000132432.13	SEC61G	protein_coding	chr7	54752250	54759974	-	1.71147	0.00242032
ENSG00000132475.10	H3F3B	protein_coding	chr17	75776434	75785893	-	1.01025	0.00289077
ENSG00000132676.15	DAP3	protein_coding	chr1	155687960	155739010	+	1.33606	0.00476576
ENSG00000132963.7	POMP	protein_coding	chr13	28659104	28678925	+	1.68263	1.15164e-07
ENSG00000132967.9	HMGB1P5	transcribed_processed_pseudogene	chr3	22381819	22382929	+	2.93954	0.000336358
ENSG00000133112.16	TPT1	protein_coding	chr13	45333471	45341370	-	2.28774	1.025e-230
ENSG00000133142.17	TCEAL4	protein_coding	chrX	103576231	103587736	+	3.09803	4.47578e-138
ENSG00000134419.15	RPS15A	protein_coding	chr16	18781295	18790383	-	3.25382	1.40015e-34
ENSG00000134590.13	FAM127A	protein_coding	chrX	135032366	135033546	+	1.36017	4.59257e-08
ENSG00000134668.12	SPOCD1	protein_coding	chr1	31790422	31816051	-	3.29702	0.000212248
ENSG00000135390.17	ATP5G2	protein_coding	chr12	53632726	53677408	-	1.72166	0.00064766
ENSG00000135414.9	GDF11	protein_coding	chr12	55743280	55757278	+	4.58375	4.5112e-58
ENSG00000135486.17	HNRNPA1	protein_coding	chr12	54280193	54287088	+	2.4714	5.43204e-86
ENSG00000135597.18	REPS1	protein_coding	chr6	138903493	138988261	-	1.5995	0.00990626
ENSG00000135720.12	DYNC1LI2	protein_coding	chr16	66720893	66751798	-	2.84409	2.96732e-101
ENSG00000135940.6	COX5B	protein_coding	chr2	97646040	97648383	+	2.42898	1.86188e-22
ENSG00000136003.15	ISCU	protein_coding	chr12	108562582	108569384	+	1.31016	1.29598e-07
ENSG00000136149.6	RPL13AP25	processed_pseudogene	chr13	54440704	54441315	-	7.04575	2.14261e-54
ENSG00000136521.12	NDUFB5	protein_coding	chr3	179604690	179627647	+	1.5653	0.00609175
ENSG00000136710.9	CCDC115	protein_coding	chr2	130338241	130342349	-	2.06332	0.00200406
ENSG00000136732.14	GYPC	protein_coding	chr2	126655933	126696675	+	1.13869	0.00229853
ENSG00000136810.12	TXN	protein_coding	chr9	110243811	110256640	-	1.21009	0.00321443
ENSG00000136938.8	ANP32B	protein_coding	chr9	97983361	98015943	+	5.64347	0
ENSG00000136942.14	RPL35	protein_coding	chr9	124857880	124861981	-	2.63158	4.54669e-129
ENSG00000137154.12	RPS6	protein_coding	chr9	19375715	19380254	-	2.40288	1.55795e-229
ENSG00000137288.9	UQCC2	protein_coding	chr6	33694293	33711727	-	2.54747	3.88587e-16
ENSG00000137309.19	HMGA1	protein_coding	chr6	34236873	34246231	+	1.69603	7.21905e-09
ENSG00000137312.14	FLOT1	protein_coding	chr6	30727709	30742733	-	1.50095	5.74499e-06
ENSG00000137818.11	RPLP1	protein_coding	chr15	69452784	69456194	+	3.31947	0
ENSG00000137831.14	UACA	protein_coding	chr15	70654554	70763593	-	2.81139	4.9169e-64
ENSG00000137970.7	RPL7P9	processed_pseudogene	chr1	96678874	96679620	-	3.71616	1.81924e-13
ENSG00000138326.18	RPS24	protein_coding	chr10	78033760	78056812	+	2.11203	1.84057e-63
ENSG00000138382.14	METTL5	protein_coding	chr2	169810081	169824931	-	2.2665	0.00197907
ENSG00000138430.15	OLA1	protein_coding	chr2	174072447	174248698	-	1.29397	0.00310712
ENSG00000139168.7	ZCRB1	protein_coding	chr12	42312078	42326118	-	1.31965	0.00874726
ENSG00000139239.7	RPL14P1	processed_pseudogene	chr12	62965325	62965969	+	4.041	1.96051e-30
ENSG00000139343.10	SNRPF	protein_coding	chr12	95858928	95903828	+	2.1597	5.51981e-08
ENSG00000139637.13	C12orf10	protein_coding	chr12	53299686	53307177	+	1.8661	0.00432572
ENSG00000139675.11	HNRNPA1L2	protein_coding	chr13	52640786	52643796	+	3.96391	2.91531e-11
ENSG00000140264.19	SERF2	protein_coding	chr15	43777087	43802589	+	3.10256	1.03018e-152
ENSG00000140319.10	SRP14	protein_coding	chr15	40035739	40039188	-	1.49808	3.42498e-18
ENSG00000140350.15	ANP32A	protein_coding	chr15	68778535	68820897	-	1.51802	0.00167804
ENSG00000140450.8	ARRDC4	protein_coding	chr15	97960698	97973838	+	3.3719	2.21517e-28
ENSG00000140988.15	RPS2	protein_coding	chr16	1962052	1964860	-	2.82608	2.57698e-210
ENSG00000140990.14	NDUFB10	protein_coding	chr16	1959508	1961975	+	1.1896	0.00255215
ENSG00000141456.14	PELP1	protein_coding	chr17	4669774	4704337	-	2.25292	2.22365e-14
ENSG00000141504.11	SAT2	protein_coding	chr17	7626234	7627876	-	1.77962	0.00124189
ENSG00000141552.17	ANAPC11	protein_coding	chr17	81890790	81900991	+	1.94362	0.000277135
ENSG00000141644.17	MBD1	protein_coding	chr18	50266882	50281774	-	1.38873	0.00544549
ENSG00000141759.14	TXNL4A	protein_coding	chr18	79970811	80033949	-	2.2881	1.40022e-08
ENSG00000141933.9	TPGS1	protein_coding	chr19	507497	519654	+	2.93808	5.33191e-05
ENSG00000142089.15	IFITM3	protein_coding	chr11	319669	327537	-	1.68224	1.58955e-25
ENSG00000142168.14	SOD1	protein_coding	chr21	31659622	31668931	+	2.04629	4.74038e-27
ENSG00000142227.10	EMP3	protein_coding	chr19	48321509	48330553	+	1.70499	0.00149476
ENSG00000142408.4	CACNG8	protein_coding	chr19	53963040	53990215	+	4.27249	4.77638e-57
ENSG00000142534.6	RPS11	protein_coding	chr19	49496365	49499689	+	2.78798	7.38859e-116
ENSG00000142541.16	RPL13A	protein_coding	chr19	49487554	49492308	+	3.06178	0
ENSG00000142669.14	SH3BGRL3	protein_coding	chr1	26279176	26281522	+	2.65406	1.64683e-62
ENSG00000142676.12	RPL11	protein_coding	chr1	23691779	23696425	+	2.68424	4.05412e-142
ENSG00000142694.6	EVA1B	protein_coding	chr1	36322031	36324154	-	1.91441	9.7804e-05
ENSG00000142864.14	SERBP1	protein_coding	chr1	67407810	67430415	-	1.04097	7.45794e-08
ENSG00000142937.11	RPS8	protein_coding	chr1	44775251	44778779	+	2.47519	1.86213e-186
ENSG00000143222.11	UFC1	protein_coding	chr1	161152776	161158856	+	1.74756	0.00172011
ENSG00000143256.4	PFDN2	protein_coding	chr1	161100556	161118111	-	2.14435	3.39842e-14
ENSG00000143320.8	CRABP2	protein_coding	chr1	156699606	156705816	-	2.04315	2.35649e-18
ENSG00000143401.14	ANP32E	protein_coding	chr1	150218417	150236156	-	1.82142	6.61145e-05
ENSG00000143545.8	RAB13	protein_coding	chr1	153981617	153986358	-	7.1019	0
ENSG00000143774.16	GUK1	protein_coding	chr1	228139962	228148984	+	2.25238	8.30484e-38
ENSG00000143947.13	RPS27A	protein_coding	chr2	55231903	55235853	+	2.25628	1.39593e-69
ENSG00000143977.13	SNRPG	protein_coding	chr2	70281362	70293771	-	2.06383	0.000325604
ENSG00000144283.21	PKP4	protein_coding	chr2	158456964	158682879	+	2.64438	1.40772e-40
ENSG00000144713.12	RPL32	protein_coding	chr3	12834485	12841588	-	2.30546	1.99349e-73
ENSG00000145022.4	TCTA	protein_coding	chr3	49412206	49416475	+	1.92736	0.00424433
ENSG00000145247.11	OCIAD2	protein_coding	chr4	48885019	48906937	-	2.32717	0.000458749
ENSG00000145425.9	RPS3A	protein_coding	chr4	151099573	151104652	+	2.73989	1.51349e-166
ENSG00000145494.11	NDUFS6	protein_coding	chr5	1801400	1816605	+	2.4329	4.79267e-09
ENSG00000145592.13	RPL37	protein_coding	chr5	40825262	40835335	-	2.96701	2.70601e-169
ENSG00000145741.15	BTF3	protein_coding	chr5	73498408	73505635	+	1.64282	1.90161e-15
ENSG00000146007.10	ZMAT2	protein_coding	chr5	140698680	140706676	+	1.20238	0.00469521
ENSG00000146066.2	HIGD2A	protein_coding	chr5	176388747	176389771	+	1.94204	0.00391443
ENSG00000146540.14	C7orf50	protein_coding	chr7	996986	1138260	-	1.81572	1.09915e-08
ENSG00000146677.7	AC004453.8	processed_pseudogene	chr7	44467897	44468304	+	5.21979	1.15387e-40
ENSG00000146701.11	MDH2	protein_coding	chr7	76048051	76067508	+	1.47491	0.000477595
ENSG00000146963.17	LUC7L2	protein_coding	chr7	139340359	139423457	+	2.48931	2.01182e-05
ENSG00000147123.10	NDUFB11	protein_coding	chrX	47142216	47145504	-	2.89334	1.17906e-08
ENSG00000147403.16	RPL10	protein_coding	chrX	154389955	154409168	+	2.02416	1.11056e-54
ENSG00000147604.13	RPL7	protein_coding	chr8	73290267	73295789	-	1.70836	1.43265e-31
ENSG00000147677.10	EIF3H	protein_coding	chr8	116642130	116766925	-	1.43878	5.37548e-08
ENSG00000147889.17	CDKN2A	protein_coding	chr9	21967753	21995301	-	2.1478	0.000201345
ENSG00000148218.15	ALAD	protein_coding	chr9	113386317	113401333	-	1.77049	3.9837e-07
ENSG00000148303.16	RPL7A	protein_coding	chr9	133348214	133351426	+	2.14619	9.64777e-131
ENSG00000148516.21	ZEB1	protein_coding	chr10	31318495	31529814	+	3.07072	3.42345e-144
ENSG00000148671.13	ADIRF	protein_coding	chr10	86968192	86983934	+	2.91894	0.000159587
ENSG00000149273.14	RPS3	protein_coding	chr11	75399486	75422280	+	2.63458	8.92486e-224
ENSG00000149806.10	FAU	protein_coding	chr11	65120628	65122473	-	3.11745	6.85555e-127
ENSG00000149932.16	TMEM219	protein_coding	chr16	29940885	29973052	+	2.12122	0.00124189
ENSG00000150459.12	SAP18	protein_coding	chr13	21140514	21149084	+	3.21488	4.50593e-82
ENSG00000150551.10	LYPD1	protein_coding	chr2	132644853	132671579	-	1.98561	0.00508375
ENSG00000150779.11	TIMM8B	protein_coding	chr11	112084800	112086798	-	2.11786	0.00109415
ENSG00000151846.8	PABPC3	protein_coding	chr13	25095868	25099254	+	5.4027	3.51279e-28
ENSG00000152082.13	MZT2B	protein_coding	chr2	130181737	130190729	+	1.9793	6.26935e-07
ENSG00000152240.12	HAUS1	protein_coding	chr18	46104332	46128333	+	2.58691	4.17526e-05
ENSG00000152348.15	ATG10	protein_coding	chr5	81972025	82276857	+	2.69196	0.00166571
ENSG00000153015.15	CWC27	protein_coding	chr5	64768930	65018763	+	1.74941	0.000428855
ENSG00000153179.12	RASSF3	protein_coding	chr12	64507001	64697567	+	3.75834	2.27889e-92
ENSG00000155366.16	RHOC	protein_coding	chr1	112701106	112707434	-	1.57905	0.000127137
ENSG00000155368.16	DBI	protein_coding	chr2	119366921	119372560	+	2.0959	2.51629e-17
ENSG00000156411.9	C14orf2	protein_coding	chr14	103912288	103928269	-	2.65754	1.67781e-15
ENSG00000156467.9	UQCRB	protein_coding	chr8	96225920	96235634	-	2.72482	2.40424e-59
ENSG00000156482.10	RPL30	protein_coding	chr8	98024851	98046469	-	1.88996	1.89407e-10
ENSG00000156508.17	EEF1A1	protein_coding	chr6	73515750	73523797	-	1.79437	5.8899e-211
ENSG00000156587.15	UBE2L6	protein_coding	chr11	57551656	57568284	-	1.33383	0.00823499
ENSG00000156711.16	MAPK13	protein_coding	chr6	36127809	36144524	+	2.6099	0.00240131
ENSG00000156804.7	FBXO32	protein_coding	chr8	123497889	123541206	-	1.89001	1.17446e-13
ENSG00000157020.17	SEC13	protein_coding	chr3	10293131	10321178	-	1.26564	2.41182e-05
ENSG00000157514.16	TSC22D3	protein_coding	chrX	107713221	107777342	-	1.45474	0.00893113
ENSG00000158417.10	EIF5B	protein_coding	chr2	99337353	99401326	+	2.78726	2.02776e-132
ENSG00000158526.7	TSR2	protein_coding	chrX	54440401	54445487	+	2.37634	2.01291e-08
ENSG00000158710.14	TAGLN2	protein_coding	chr1	159918107	159925732	-	1.14849	0.000137372
ENSG00000158828.7	PINK1	protein_coding	chr1	20633455	20651511	+	2.84387	1.8644e-53
ENSG00000159228.12	CBR1	protein_coding	chr21	36069941	36073166	+	1.32931	0.00134812
ENSG00000159335.15	PTMS	protein_coding	chr12	6765516	6770952	+	1.42326	3.49773e-27
ENSG00000159352.15	PSMD4	protein_coding	chr1	151254703	151267479	+	1.01342	0.00911608
ENSG00000159377.10	PSMB4	protein_coding	chr1	151399534	151401944	+	1.86174	9.51726e-07
ENSG00000159884.11	CCDC107	protein_coding	chr9	35658290	35661511	+	1.90593	0.00391443
ENSG00000160075.11	SSU72	protein_coding	chr1	1541673	1574869	-	1.19104	0.000941968
ENSG00000160213.6	CSTB	protein_coding	chr21	43772511	43776445	-	1.49715	4.45009e-06
ENSG00000160336.14	ZNF761	protein_coding	chr19	53431993	53458261	+	2.09414	0.00555376
ENSG00000160752.14	FDPS	protein_coding	chr1	155308748	155320666	+	2.02214	7.55077e-16
ENSG00000160818.16	GPATCH4	protein_coding	chr1	156594487	156601496	-	2.09328	3.41081e-08
ENSG00000161010.14	MRNIP	protein_coding	chr5	179835133	179862173	-	2.02828	0.00797962
ENSG00000161016.17	RPL8	protein_coding	chr8	144789765	144792587	-	2.45125	2.56305e-142
ENSG00000161677.11	JOSD2	protein_coding	chr19	50505998	50511353	-	2.04615	0.000473672
ENSG00000161920.9	MED11	protein_coding	chr17	4731428	4733610	+	2.32824	0.00727113
ENSG00000161970.12	RPL26	protein_coding	chr17	8377520	8383213	-	3.5607	1.51128e-10
ENSG00000161981.10	SNRNP25	protein_coding	chr16	53010	57669	+	2.701	1.69464e-06
ENSG00000162191.13	UBXN1	protein_coding	chr11	62676498	62679117	-	1.83547	3.5384e-17
ENSG00000162244.10	RPL29	protein_coding	chr3	51993600	51995942	-	2.6456	1.91382e-77
ENSG00000162585.16	FAAP20	protein_coding	chr1	2184461	2212720	-	1.83636	0.000837959
ENSG00000162664.16	ZNF326	protein_coding	chr1	89995112	90035531	+	2.16996	1.09338e-09
ENSG00000162733.16	DDR2	protein_coding	chr1	162631373	162787400	+	2.48719	1.0249e-214
ENSG00000162825.16	NBPF20	protein_coding	chr1	145289900	145405778	-	5.42616	1.76976e-12
ENSG00000163191.5	S100A11	protein_coding	chr1	152032506	152047907	-	2.53337	2.54123e-128
ENSG00000163682.15	RPL9	protein_coding	chr4	39454124	39458948	-	2.04279	7.28596e-33
ENSG00000163739.4	CXCL1	protein_coding	chr4	73869393	73871242	+	2.36757	1.0884e-06
ENSG00000164111.14	ANXA5	protein_coding	chr4	121667955	121697113	-	1.16771	1.11664e-17
ENSG00000164346.9	NSA2	protein_coding	chr5	74766991	74780113	+	1.15481	0.00056479
ENSG00000164405.10	UQCRQ	protein_coding	chr5	132866560	132868031	+	2.13501	8.75235e-13
ENSG00000164587.11	RPS14	protein_coding	chr5	150443190	150449756	-	2.53693	3.27186e-61
ENSG00000164610.8	RP9	protein_coding	chr7	33094797	33109401	-	1.9095	0.00340072
ENSG00000164687.10	FABP5	protein_coding	chr8	81280363	81284777	+	2.744	0.000417427
ENSG00000164919.10	COX6C	protein_coding	chr8	99873200	99894062	-	1.77612	7.00983e-09
ENSG00000164944.11	KIAA1429	protein_coding	chr8	94487693	94553529	-	1.78984	2.728e-07
ENSG00000164970.14	FAM219A	protein_coding	chr9	34398184	34458570	-	1.92278	0.00282091
ENSG00000164978.17	NUDT2	protein_coding	chr9	34329506	34343713	+	2.43347	0.000214073
ENSG00000165424.6	ZCCHC24	protein_coding	chr10	79382325	79445627	-	1.38573	0.000266021
ENSG00000165502.6	RPL36AL	protein_coding	chr14	49618519	49620685	-	2.00761	3.34451e-19
ENSG00000165632.7	TAF3	protein_coding	chr10	7818504	8016627	+	2.7133	4.44028e-14
ENSG00000166337.9	TAF10	protein_coding	chr11	6606296	6612667	-	2.42625	1.56875e-10
ENSG00000166441.12	RPL27A	protein_coding	chr11	8682411	8714759	+	2.68671	2.18982e-144
ENSG00000166946.13	CCNDBP1	protein_coding	chr15	43185118	43197176	+	1.90163	3.92924e-05
ENSG00000167085.11	PHB	protein_coding	chr17	49404049	49414905	-	1.37187	0.000815273
ENSG00000167088.10	SNRPD1	protein_coding	chr18	21612267	21633524	+	1.88089	0.0010185
ENSG00000167283.7	ATP5L	protein_coding	chr11	118401154	118431496	+	1.80415	4.09111e-06
ENSG00000167468.16	GPX4	protein_coding	chr19	1103926	1106791	+	2.93851	1.95173e-147
ENSG00000167515.10	TRAPPC2L	protein_coding	chr16	88856220	88862686	+	1.90079	0.000282304
ENSG00000167526.13	RPL13	protein_coding	chr16	89560657	89566828	+	2.82202	2.09269e-196
ENSG00000167617.2	CDC42EP5	protein_coding	chr19	54465026	54473264	-	1.85905	0.00278651
ENSG00000167721.10	TSR1	protein_coding	chr17	2322503	2337507	-	1.34249	0.000957268
ENSG00000167779.7	IGFBP6	protein_coding	chr12	53097436	53102345	+	1.45916	3.21347e-11
ENSG00000167815.11	PRDX2	protein_coding	chr19	12796820	12801859	-	1.97538	6.12078e-08
ENSG00000167862.9	MRPL58	protein_coding	chr17	75012670	75021261	+	1.93725	0.0084593
ENSG00000167863.11	ATP5H	protein_coding	chr17	75038863	75046985	-	1.36236	0.00321443
ENSG00000167965.17	MLST8	protein_coding	chr16	2204248	2209416	+	2.09777	5.22019e-07
ENSG00000167969.12	ECI1	protein_coding	chr16	2239395	2252300	-	1.56566	0.0062323
ENSG00000167995.15	BEST1	protein_coding	chr11	61949821	61965515	+	5.05744	4.35906e-53
ENSG00000167996.15	FTH1	protein_coding	chr11	61959718	61967660	-	3.09823	0
ENSG00000168028.13	RPSA	protein_coding	chr3	39406689	39412542	+	2.17274	4.29842e-84
ENSG00000168090.9	COPS6	protein_coding	chr7	100088954	100092200	+	1.07845	0.00713782
ENSG00000168653.10	NDUFS5	protein_coding	chr1	39026318	39034636	+	1.82714	3.84164e-08
ENSG00000168958.19	MFF	protein_coding	chr2	227325151	227357836	+	1.28949	0.00487027
ENSG00000169020.9	ATP5I	protein_coding	chr4	672436	674338	-	2.91041	4.40854e-18
ENSG00000169230.9	PRELID1	protein_coding	chr5	177303774	177306959	+	1.25666	0.00109972
ENSG00000169249.12	ZRSR2	protein_coding	chrX	15790472	15823260	+	2.93822	8.73658e-23
ENSG00000169554.18	ZEB2	protein_coding	chr2	144364364	144524583	-	1.51519	5.74499e-06
ENSG00000169957.9	ZNF768	protein_coding	chr16	30524001	30526821	-	2.60668	4.82269e-07
ENSG00000169976.6	SF3B5	protein_coding	chr6	144094881	144095573	-	2.7426	2.50183e-10
ENSG00000170144.20	HNRNPA3	protein_coding	chr2	177212563	177223958	+	2.42323	9.22756e-37
ENSG00000170275.14	CRTAP	protein_coding	chr3	33113979	33147773	+	2.84694	2.36892e-187
ENSG00000170315.13	UBB	protein_coding	chr17	16380798	16382745	+	1.58585	1.36205e-21
ENSG00000170791.17	CHCHD7	protein_coding	chr8	56211686	56218798	+	2.56226	5.17868e-05
ENSG00000170860.3	LSM3	protein_coding	chr3	14178358	14201119	+	1.89586	0.000513422
ENSG00000170889.13	RPS9	protein_coding	chr19	54200742	54249003	+	2.62181	2.87029e-68
ENSG00000170906.15	NDUFA3	protein_coding	chr19	54102728	54109257	+	2.07856	0.0045745
ENSG00000171159.4	C9orf16	protein_coding	chr9	128160260	128163928	+	2.49399	0.00024922
ENSG00000171530.13	TBCA	protein_coding	chr5	77691166	77868780	-	1.56904	6.20838e-08
ENSG00000171735.18	CAMTA1	protein_coding	chr1	6785324	7769706	+	2.03662	0.00554526
ENSG00000171858.17	RPS21	protein_coding	chr20	62387116	62388520	+	2.06009	3.50165e-10
ENSG00000171863.12	RPS7	protein_coding	chr2	3575205	3580919	+	1.26148	3.13747e-09
ENSG00000171992.12	SYNPO	protein_coding	chr5	150601080	150659220	+	2.76458	1.03084e-168
ENSG00000172301.10	COPRS	protein_coding	chr17	31851864	31859337	-	1.46517	0.00266351
ENSG00000172500.12	FIBP	protein_coding	chr11	65883741	65888539	-	1.90045	0.00132549
ENSG00000172590.18	MRPL52	protein_coding	chr14	22829879	22835037	+	1.81784	0.00228209
ENSG00000172757.12	CFL1	protein_coding	chr11	65823022	65862026	-	1.45167	1.34988e-31
ENSG00000172809.12	RPL38	protein_coding	chr17	74203582	74210655	+	2.53964	1.84545e-39
ENSG00000172889.15	EGFL7	protein_coding	chr9	136658856	136672678	+	1.87464	0.00785508
ENSG00000173113.6	TRMT112	protein_coding	chr11	64316460	64318084	-	2.04437	1.8076e-11
ENSG00000173210.19	ABLIM3	protein_coding	chr5	149141483	149260542	+	3.5339	4.66617e-31
ENSG00000173457.10	PPP1R14B	protein_coding	chr11	64244480	64246941	-	2.31399	6.406e-27
ENSG00000173486.12	FKBP2	protein_coding	chr11	64241003	64244132	+	2.12155	8.39627e-05
ENSG00000173511.9	VEGFB	protein_coding	chr11	64234538	64238793	+	1.50709	8.05857e-12
ENSG00000173812.10	EIF1	protein_coding	chr17	41688885	41692668	+	1.55311	3.39245e-22
ENSG00000173848.18	NET1	protein_coding	chr10	5412551	5458463	+	4.9667	2.77034e-89
ENSG00000174444.14	RPL4	protein_coding	chr15	66498015	66524532	-	2.02574	1.95397e-88
ENSG00000174748.18	RPL15	protein_coding	chr3	23916545	23923692	+	1.67954	1.71394e-33
ENSG00000174775.16	HRAS	protein_coding	chr11	532242	537287	-	2.14824	8.11428e-09
ENSG00000175061.17	LRRC75A-AS1	processed_transcript	chr17	16438822	16478678	+	2.06283	5.72328e-36
ENSG00000175197.11	DDIT3	protein_coding	chr12	57516588	57520517	-	1.16688	3.49944e-05
ENSG00000175390.13	EIF3F	protein_coding	chr11	7970251	8001862	+	1.2243	2.0275e-06
ENSG00000175416.12	CLTB	protein_coding	chr5	176392455	176416569	-	1.3528	0.000874379
ENSG00000175467.14	SART1	protein_coding	chr11	65961689	65979828	+	1.79476	1.6879e-09
ENSG00000175550.7	DRAP1	protein_coding	chr11	65919257	65921561	+	1.96922	6.31127e-13
ENSG00000175602.3	CCDC85B	protein_coding	chr11	65890112	65891635	+	1.45727	0.000144211
ENSG00000175756.13	AURKAIP1	protein_coding	chr1	1373730	1375495	-	2.21727	2.93651e-09
ENSG00000176046.8	NUPR1	protein_coding	chr16	28532708	28539174	-	2.47017	7.79404e-140
ENSG00000176209.11	SMIM19	protein_coding	chr8	42541155	42555193	+	2.4864	5.21461e-05
ENSG00000176261.15	ZBTB8OS	protein_coding	chr1	32600172	32650903	-	1.87565	0.000453349
ENSG00000177156.10	TALDO1	protein_coding	chr11	747329	765024	+	1.2793	0.000102284
ENSG00000177548.12	RABEP2	protein_coding	chr16	28904421	28936526	-	2.06543	0.0081408
ENSG00000177600.8	RPLP2	protein_coding	chr11	809647	812880	+	3.78559	0
ENSG00000177700.5	POLR2L	protein_coding	chr11	837356	842545	-	2.55572	3.25525e-28
ENSG00000177954.11	RPS27	protein_coding	chr1	153990759	153992150	+	2.90618	3.32312e-147
ENSG00000178429.9	RPS3AP5	processed_pseudogene	chr10	84560443	84561263	+	5.38517	3.54745e-10
ENSG00000178464.6	RPL10P16	processed_pseudogene	chr19	12643275	12643919	-	5.02163	1.67912e-19
ENSG00000178741.11	COX5A	protein_coding	chr15	74919791	74938168	-	2.20153	6.61312e-05
ENSG00000178922.16	HYI	protein_coding	chr1	43451003	43453989	-	1.88794	0.00504571
ENSG00000178980.14	SELENOW	protein_coding	chr19	47778572	47784686	+	1.60722	0.000126952
ENSG00000179091.4	CYC1	protein_coding	chr8	144095027	144097525	+	1.98348	0.0065856
ENSG00000179271.2	GADD45GIP1	protein_coding	chr19	12953119	12957236	-	2.25947	1.99109e-18
ENSG00000179295.17	PTPN11	protein_coding	chr12	112418351	112509913	+	2.0168	1.05881e-28
ENSG00000179630.10	LACC1	protein_coding	chr13	43879284	43893932	+	3.12791	1.20865e-293
ENSG00000179967.11	PPP1R14BP3	processed_pseudogene	chr4	139114930	139115374	-	4.66712	1.46747e-13
ENSG00000179979.8	CRIPAK	protein_coding	chr4	1391552	1395989	+	3.94506	3.83393e-07
ENSG00000180211.5	RP1-278E11.3	processed_pseudogene	chr6	39958414	39958833	-	6.11742	7.02659e-21
ENSG00000180354.15	MTURN	protein_coding	chr7	30134810	30162762	+	3.72572	1.9138e-49
ENSG00000180964.16	TCEAL8	protein_coding	chrX	103252995	103255203	-	1.3067	0.00442954
ENSG00000181019.12	NQO1	protein_coding	chr16	69706996	69726951	-	1.60161	1.53276e-10
ENSG00000181163.13	NPM1	protein_coding	chr5	171387116	171411137	+	2.17476	1.96442e-103
ENSG00000181649.5	PHLDA2	protein_coding	chr11	2928273	2929455	-	2.69438	2.61697e-06
ENSG00000181924.6	COA4	protein_coding	chr11	73872667	73876988	-	2.15301	0.000691662
ENSG00000182004.12	SNRPE	protein_coding	chr1	203861603	203870550	+	1.77999	0.00983832
ENSG00000182165.17	TP53TG1	lincRNA	chr7	87325225	87345515	-	2.25092	0.00769716
ENSG00000182700.4	IGIP	protein_coding	chr5	140125935	140129392	+	4.5945	1.37426e-22
ENSG00000182718.16	ANXA2	protein_coding	chr15	60347134	60402883	-	1.39335	2.9243e-45
ENSG00000182774.10	RPS17	protein_coding	chr15	82536753	82540564	-	3.16047	1.63242e-92
ENSG00000182899.14	RPL35A	protein_coding	chr3	197949987	197956610	+	2.68388	2.11421e-36
ENSG00000183011.13	NAA38	protein_coding	chr17	7856685	7885238	-	1.81194	0.00275802
ENSG00000183199.6	HSP90AB3P	processed_pseudogene	chr4	87891843	87894015	+	3.31336	2.32611e-06
ENSG00000183617.4	MRPL54	protein_coding	chr19	3762664	3768575	+	2.23006	0.00771012
ENSG00000183688.4	RFLNB	protein_coding	chr17	439978	445939	-	2.81975	0.000106394
ENSG00000184056.14	VPS33B	protein_coding	chr15	90998416	91022603	-	2.12308	0.00465348
ENSG00000184076.13	UQCR10	protein_coding	chr22	29767369	29770413	+	1.85022	0.000706237
ENSG00000184205.14	TSPYL2	protein_coding	chrX	53082367	53088540	+	3.0856	2.36347e-38
ENSG00000184208.10	C22orf46	protein_coding	chr22	41688939	41698136	+	4.88955	5.34395e-274
ENSG00000184319.15	RPL23AP82	transcribed_unprocessed_pseudogene	chr22	50756948	50801309	+	1.53805	0.0062323
ENSG00000184481.16	FOXO4	protein_coding	chrX	71096197	71103535	+	1.85641	0.00450661
ENSG00000184990.12	SIVA1	protein_coding	chr14	104753100	104768494	+	2.62754	3.03494e-05
ENSG00000185262.8	UBALD2	protein_coding	chr17	76265202	76271299	+	1.70455	0.00378606
ENSG00000185420.18	SMYD3	protein_coding	chr1	245749342	246507312	-	1.57544	0.000858263
ENSG00000185453.12	C19orf68	protein_coding	chr19	48170692	48197620	+	4.40004	1.51089e-10
ENSG00000185834.10	RPL12P4	processed_pseudogene	chr20	55074644	55075140	+	4.87407	4.33026e-39
ENSG00000185885.15	IFITM1	protein_coding	chr11	313506	315272	+	1.9063	0.00602503
ENSG00000186468.12	RPS23	protein_coding	chr5	82273358	82278577	-	2.1838	1.33525e-53
ENSG00000187109.13	NAP1L1	protein_coding	chr12	76036587	76085033	-	3.27593	0
ENSG00000187134.13	AKR1C1	protein_coding	chr10	4963253	4983283	+	1.87216	0.00407584
ENSG00000187514.16	PTMA	protein_coding	chr2	231706895	231713541	+	2.30287	4.18306e-87
ENSG00000187653.11	TMSB4XP8	processed_pseudogene	chr4	90838903	90839037	-	3.81676	7.68167e-15
ENSG00000187840.4	EIF4EBP1	protein_coding	chr8	38030341	38060365	+	1.50997	1.6576e-07
ENSG00000188130.13	MAPK12	protein_coding	chr22	50245450	50261825	-	1.47718	0.008216
ENSG00000188186.10	LAMTOR4	protein_coding	chr7	100148907	100155944	+	2.2865	2.87362e-06
ENSG00000188643.10	S100A16	protein_coding	chr1	153606886	153613145	-	1.39762	0.000420529
ENSG00000188846.13	RPL14	protein_coding	chr3	40457292	40468587	+	2.29778	3.8035e-99
ENSG00000189171.14	S100A13	protein_coding	chr1	153618787	153631360	-	2.22754	0.00062471
ENSG00000189343.7	RPS2P46	processed_pseudogene	chr17	19445970	19446852	-	5.19593	1.48909e-74
ENSG00000189403.14	HMGB1	protein_coding	chr13	30456704	30617597	-	1.52749	2.31769e-07
ENSG00000196205.8	EEF1A1P5	processed_pseudogene	chr9	133019486	133020874	+	3.68463	1.67847e-133
ENSG00000196262.13	PPIA	protein_coding	chr7	44796680	44824564	+	1.6405	1.18684e-16
ENSG00000196507.10	TCEAL3	protein_coding	chrX	103607451	103629690	+	2.2519	8.32762e-13
ENSG00000196531.10	NACA	protein_coding	chr12	56712428	56731628	-	2.07746	6.91521e-95
ENSG00000196611.4	MMP1	protein_coding	chr11	102789920	102798160	-	1.9699	4.56169e-09
ENSG00000196683.10	TOMM7	protein_coding	chr7	22812628	22822852	-	2.08673	4.8546e-10
ENSG00000196843.15	ARID5A	protein_coding	chr2	96536743	96552638	+	2.23531	0.00019051
ENSG00000196998.17	WDR45	protein_coding	chrX	49071470	49101170	-	1.84369	0.00103142
ENSG00000197043.13	ANXA6	protein_coding	chr5	151100712	151157882	-	1.27633	1.3275e-15
ENSG00000197258.5	EIF4BP6	processed_pseudogene	chr7	104667749	104669576	+	3.41301	8.05388e-08
ENSG00000197582.5	GPX1P1	processed_pseudogene	chrX	13378735	13379340	-	4.03537	2.21486e-08
ENSG00000197696.9	NMB	protein_coding	chr15	84655129	84658563	-	4.60334	1.36062e-20
ENSG00000197728.9	RPS26	protein_coding	chr12	56041853	56044675	+	2.49625	1.5515e-17
ENSG00000197744.5	PTMAP2	processed_pseudogene	chr5	118973796	118974122	+	4.31702	1.68705e-34
ENSG00000197747.8	S100A10	protein_coding	chr1	151982915	151994390	-	2.01668	4.23416e-21
ENSG00000197756.9	RPL37A	protein_coding	chr2	216498189	216579180	+	3.20785	9.39829e-239
ENSG00000197956.9	S100A6	protein_coding	chr1	153534599	153536244	-	3.54193	0
ENSG00000197958.12	RPL12	protein_coding	chr9	127447674	127451405	-	2.91952	4.30749e-149
ENSG00000198034.10	RPS4X	protein_coding	chrX	72255679	72277300	-	2.15357	2.84163e-140
ENSG00000198121.13	LPAR1	protein_coding	chr9	110873263	111038458	-	2.99877	3.37819e-52
ENSG00000198157.10	HMGN5	protein_coding	chrX	81113701	81201942	-	4.48637	1.38685e-37
ENSG00000198242.13	RPL23A	protein_coding	chr17	28719393	28724359	+	2.74671	9.40761e-141
ENSG00000198258.10	UBL5	protein_coding	chr19	9827892	9830115	+	2.67356	1.5474e-09
ENSG00000198331.10	HYLS1	protein_coding	chr11	125883614	125900648	+	4.98719	6.8432e-13
ENSG00000198356.11	ASNA1	protein_coding	chr19	12737139	12748323	+	1.60695	0.000515132
ENSG00000198467.13	TPM2	protein_coding	chr9	35681992	35691020	-	1.64884	7.66253e-107
ENSG00000198517.9	MAFK	protein_coding	chr7	1530714	1543043	+	2.4884	1.02037e-12
ENSG00000198585.11	NUDT16	protein_coding	chr3	131381671	131388830	+	3.95801	1.04444e-133
ENSG00000198618.5	PPIAP22	processed_pseudogene	chr21	18857779	18858276	+	3.29193	2.61166e-24
ENSG00000198695.2	MT-ND6	protein_coding	chrM	14149	14673	-	1.69497	0.00751019
ENSG00000198712.1	MT-CO2	protein_coding	chrM	7586	8269	+	2.00409	1.65945e-135
ENSG00000198727.2	MT-CYB	protein_coding	chrM	14747	15887	+	1.77987	1.14121e-124
ENSG00000198744.5	MTCO3P12	unprocessed_pseudogene	chr1	634376	634922	+	5.46169	3.83198e-15
ENSG00000198755.10	RPL10A	protein_coding	chr6	35468408	35470785	+	2.01331	2.56946e-40
ENSG00000198763.3	MT-ND2	protein_coding	chrM	4470	5511	+	2.10349	6.13203e-174
ENSG00000198804.2	MT-CO1	protein_coding	chrM	5904	7445	+	1.72411	2.12735e-240
ENSG00000198816.6	ZNF358	protein_coding	chr19	7515292	7521026	+	2.12168	2.42483e-05
ENSG00000198832.10	SELENOM	protein_coding	chr22	31104772	31120069	-	2.3343	3.32697e-22
ENSG00000198886.2	MT-ND4	protein_coding	chrM	10760	12137	+	2.25509	9.47855e-255
ENSG00000198888.2	MT-ND1	protein_coding	chrM	3307	4262	+	2.18507	2.69043e-282
ENSG00000198899.2	MT-ATP6	protein_coding	chrM	8527	9207	+	2.16588	5.7351e-202
ENSG00000198918.7	RPL39	protein_coding	chrX	119786504	119791643	-	2.40486	1.00538e-14
ENSG00000198931.10	APRT	protein_coding	chr16	88809339	88811944	-	1.82802	0.000248731
ENSG00000198937.8	CCDC167	protein_coding	chr6	37482920	37499922	-	2.15466	0.00659801
ENSG00000198938.2	MT-CO3	protein_coding	chrM	9207	9990	+	1.96626	1.64025e-90
ENSG00000204104.11	TRAF3IP1	protein_coding	chr2	238320441	238400900	+	2.0784	9.96717e-07
ENSG00000204272.12	NBDY	protein_coding	chrX	56729241	56818380	+	1.77896	0.00518987
ENSG00000204387.12	C6orf48	protein_coding	chr6	31834608	31839766	+	1.97672	5.77848e-07
ENSG00000204568.11	MRPS18B	protein_coding	chr6	30617709	30626395	+	1.83798	1.06984e-06
ENSG00000204590.12	GNL1	protein_coding	chr6	30541377	30557174	-	1.87491	5.03862e-08
ENSG00000204628.11	RACK1	protein_coding	chr5	181236909	181248096	-	2.40693	1.78249e-139
ENSG00000205542.10	TMSB4X	protein_coding	chrX	12975108	12977227	+	2.01659	5.91803e-83
ENSG00000206228.4	HNRNPA1P4	processed_pseudogene	chr8	82291624	82292379	-	6.33408	3.77588e-13
ENSG00000210082.2	MT-RNR2	Mt_rRNA	chrM	1671	3229	+	2.88455	0
ENSG00000211445.11	GPX3	protein_coding	chr5	151020438	151028993	+	2.28365	7.90044e-11
ENSG00000211450.9	SELENOH	protein_coding	chr11	57741250	57743554	+	2.44763	0.000210855
ENSG00000211459.2	MT-RNR1	Mt_rRNA	chrM	648	1601	+	3.75416	1.37619e-240
ENSG00000212664.5	RP11-592N21.1	processed_pseudogene	chr15	71341158	71341712	-	5.46899	3.11825e-19
ENSG00000212802.4	RPL15P3	processed_pseudogene	chr6	12514110	12514724	+	4.45417	3.23411e-16
ENSG00000213178.3	RP11-641D5.1	processed_pseudogene	chr3	169483671	169484080	-	5.27255	1.01122e-32
ENSG00000213300.5	HNRNPA3P6	processed_pseudogene	chr3	75214631	75215636	+	4.56216	2.4348e-10
ENSG00000213362.3	FTH1P12	processed_pseudogene	chr9	15527133	15527683	-	4.29558	8.78376e-18
ENSG00000213371.4	NAP1L1P3	processed_pseudogene	chr3	120805866	120806745	+	6.42841	1.49426e-22
ENSG00000213399.3	AC022210.2	processed_pseudogene	chr2	84915868	84916660	+	6.35615	1.11837e-13
ENSG00000213442.5	RPL18AP3	processed_pseudogene	chr12	104265309	104265836	+	4.48723	9.61508e-111
ENSG00000213463.4	SYNJ2BP	protein_coding	chr14	70366496	70417061	-	2.76155	1.4404e-16
ENSG00000213553.4	RPLP0P6	processed_pseudogene	chr2	38481851	38482804	+	4.43675	6.26541e-93
ENSG00000213598.4	RP11-112J1.1	processed_pseudogene	chr14	58794654	58795029	+	6.1059	1.58752e-40
ENSG00000213741.9	RPS29	protein_coding	chr14	49570984	49599164	-	2.75086	3.30239e-18
ENSG00000213862.4	CTD-2270N23.1	processed_pseudogene	chr15	47730144	47730935	-	5.47444	1.96259e-19
ENSG00000213866.3	YBX1P10	processed_pseudogene	chr9	35971344	35972318	-	2.73257	3.34743e-09
ENSG00000213881.3	NPM1P6	processed_pseudogene	chr8	61202350	61203220	+	5.84925	1.72675e-19
ENSG00000213885.3	RPL13AP7	processed_pseudogene	chr21	25361821	25362431	+	6.51795	1.18149e-13
ENSG00000214113.10	LYRM4	protein_coding	chr6	5102593	5260939	-	2.11558	0.00428499
ENSG00000214182.5	PTMAP5	transcribed_processed_pseudogene	chr13	81689911	81691072	+	4.59942	2.25339e-18
ENSG00000214199.3	EEF1A1P12	processed_pseudogene	chr2	106697331	106698676	-	6.37122	2.13969e-12
ENSG00000214223.4	HNRNPA1P10	processed_pseudogene	chr19	11666069	11667030	-	5.81692	7.39171e-17
ENSG00000214253.8	FIS1	protein_coding	chr7	101239458	101252316	-	1.53963	0.000138231
ENSG00000214389.2	RPS3AP26	processed_pseudogene	chr7	98385801	98386584	-	4.14095	3.7611e-27
ENSG00000214485.6	RPL7P1	processed_pseudogene	chr5	150094302	150095048	+	4.31375	3.63621e-10
ENSG00000214535.3	RPS15AP1	processed_pseudogene	chr20	21166206	21166596	-	6.77824	1.10105e-27
ENSG00000214612.3	RPS19P1	processed_pseudogene	chr20	18504633	18505066	+	7.30508	1.1144e-12
ENSG00000215021.8	PHB2	protein_coding	chr12	6965327	6970825	-	1.31536	3.87743e-06
ENSG00000215030.5	RPL13P12	processed_pseudogene	chr17	17383377	17384012	-	4.97753	9.17967e-126
ENSG00000215375.6	MYL5	protein_coding	chr4	673580	682033	+	2.34111	0.00152792
ENSG00000215492.6	HNRNPA1P7	processed_pseudogene	chr18	32412214	32413176	-	4.06009	5.93371e-15
ENSG00000216866.5	RPS2P55	processed_pseudogene	chrX	40934982	40935864	-	6.47666	1.45751e-14
ENSG00000217027.1	TPT1P4	processed_pseudogene	chr6	144200447	144200965	-	4.65317	4.40557e-12
ENSG00000218175.2	AC016739.2	processed_pseudogene	chr2	176200908	176201252	-	5.33873	1.05453e-104
ENSG00000218227.3	RP11-889L3.1	processed_pseudogene	chr5	178055604	178056194	+	5.70069	2.94018e-109
ENSG00000218426.5	RP11-475C16.1	processed_pseudogene	chr6	153282287	153282733	-	5.21135	1.37382e-84
ENSG00000219023.1	RP3-340B19.2	processed_pseudogene	chr6	35555873	35556264	+	7.43802	2.14594e-15
ENSG00000219507.4	FTH1P8	processed_pseudogene	chrX	148052233	148052746	+	5.50323	7.68642e-255
ENSG00000220472.1	RP11-69L16.5	processed_pseudogene	chr6	7338839	7339568	-	5.5492	1.14612e-29
ENSG00000220583.1	RPL35P2	processed_pseudogene	chr6	34263311	34263673	-	5.03801	1.20681e-09
ENSG00000221983.7	UBA52	protein_coding	chr19	18571730	18577550	+	2.53917	1.13277e-62
ENSG00000223361.5	FTH1P10	transcribed_processed_pseudogene	chr5	17353695	17354624	-	4.99928	1.13757e-155
ENSG00000224032.6	EPB41L4A-AS1	lincRNA	chr5	112160526	112164276	+	1.79885	0.00833051
ENSG00000224259.6	LINC01133	lincRNA	chr1	159961218	159984750	+	3.77936	6.96145e-61
ENSG00000224415.1	RP11-401L13.4	processed_pseudogene	chr7	103141349	103141939	-	5.47578	2.0959e-10
ENSG00000224578.4	HNRNPA1P48	transcribed_processed_pseudogene	chr16	51645756	51647132	+	4.28266	1.19446e-51
ENSG00000224631.4	RPS27AP16	transcribed_processed_pseudogene	chr16	61055399	61055964	-	4.45502	2.49316e-47
ENSG00000224861.1	YBX1P1	processed_pseudogene	chr14	66012830	66013789	-	4.01888	1.41375e-30
ENSG00000225031.1	EIF4BP7	processed_pseudogene	chrX	111619677	111621489	-	3.82095	7.5881e-07
ENSG00000225159.1	NPM1P39	processed_pseudogene	chr1	27206930	27207796	+	5.16783	2.38659e-54
ENSG00000225178.5	RPSAP58	processed_pseudogene	chr19	23827162	23828049	+	3.49553	1.17464e-42
ENSG00000225200.2	AB019441.29	processed_pseudogene	chr14	105978520	105979146	-	5.11017	1.68648e-23
ENSG00000225573.4	RPL35P5	processed_pseudogene	chr7	66606738	66607107	-	5.56463	1.32538e-50
ENSG00000225630.1	MTND2P28	unprocessed_pseudogene	chr1	629640	630683	+	3.7217	1.55615e-43
ENSG00000225663.7	MCRIP1	protein_coding	chr17	81822361	81833302	-	1.77643	0.00183451
ENSG00000225912.1	RP13-258O15.1	processed_pseudogene	chrX	92676519	92676954	-	6.48595	1.03963e-38
ENSG00000225972.1	MTND1P23	unprocessed_pseudogene	chr1	629062	629433	+	5.26056	6.38284e-16
ENSG00000226084.5	RP4-706A16.3	processed_pseudogene	chr1	77129114	77129668	+	3.78237	7.50589e-23
ENSG00000226221.1	RPL26P19	processed_pseudogene	chr5	56504635	56505072	-	5.12485	3.01209e-74
ENSG00000226360.5	RPL10AP6	processed_pseudogene	chr3	61742455	61743106	-	4.44215	2.04834e-14
ENSG00000226564.1	FTH1P20	processed_pseudogene	chr2	180872867	180873414	-	6.00046	1.69954e-60
ENSG00000226608.3	FTLP3	processed_pseudogene	chr20	4023917	4024444	+	4.87866	4.34395e-67
ENSG00000226976.3	COX6A1P2	processed_pseudogene	chr6	37044860	37045189	+	4.62948	2.34806e-08
ENSG00000227008.2	RP3-417G15.1	processed_pseudogene	chrX	133670971	133671386	+	4.82844	5.47863e-32
ENSG00000227077.3	AC107983.4	processed_pseudogene	chr17	18572752	18572961	+	4.99013	4.54076e-10
ENSG00000227081.5	RP11-543P15.1	processed_pseudogene	chr12	3211663	3211917	-	4.16304	2.09808e-17
ENSG00000227097.5	RPS28P7	processed_pseudogene	chr11	82689559	82689768	+	5.02113	2.65609e-52
ENSG00000227376.1	FTH1P16	processed_pseudogene	chr11	77734475	77735026	-	6.724	1.96894e-51
ENSG00000227615.1	RP11-864N7.2	processed_pseudogene	chr11	74745716	74746114	-	5.38298	2.16483e-50
ENSG00000227694.1	RPL23AP74	processed_pseudogene	chr17	61069871	61070341	+	5.33445	1.72675e-19
ENSG00000227939.1	RPL3P2	processed_pseudogene	chr6	31280317	31281519	+	4.67725	9.3018e-21
ENSG00000228205.1	RP11-778D9.4	processed_pseudogene	chr3	184149704	184150435	+	4.7273	1.68412e-08
ENSG00000228232.1	GAPDHP1	processed_pseudogene	chrX	39787132	39788136	-	4.85146	1.29172e-45
ENSG00000228253.1	MT-ATP8	protein_coding	chrM	8366	8572	+	2.42743	8.89946e-17
ENSG00000228474.5	OST4	protein_coding	chr2	27070472	27071773	-	2.21965	2.23274e-09
ENSG00000228502.1	EEF1A1P11	processed_pseudogene	chr1	96446930	96448318	+	5.68592	4.10566e-17
ENSG00000229117.8	RPL41	protein_coding	chr12	56116586	56117943	+	2.42816	7.5014e-22
ENSG00000229119.3	CTB-63M22.1	processed_pseudogene	chr5	166382305	166382599	+	5.89971	8.06013e-81
ENSG00000229132.2	EIF4A1P10	processed_pseudogene	chrX	92113246	92114461	-	4.01158	5.31768e-10
ENSG00000229344.1	MTCO2P12	unprocessed_pseudogene	chr1	632757	633438	+	4.5564	2.39324e-15
ENSG00000229605.5	RPL21P93	processed_pseudogene	chr10	28898996	28899484	-	6.7797	5.31392e-13
ENSG00000229619.3	MBNL1-AS1	antisense	chr3	152262616	152269555	-	4.06828	7.40116e-46
ENSG00000229638.1	RPL4P4	processed_pseudogene	chr3	185417495	185418778	-	4.43503	5.09472e-52
ENSG00000229994.1	RPL5P4	processed_pseudogene	chr1	35350722	35351607	+	3.89826	2.25339e-18
ENSG00000230043.1	TMSB4XP6	processed_pseudogene	chr20	50840615	50840749	-	4.75093	2.29594e-15
ENSG00000230202.1	RP11-632C17__A.1	processed_pseudogene	chr6	117998975	117999448	+	3.67013	4.21719e-42
ENSG00000230207.1	RPL4P5	processed_pseudogene	chr9	7477045	7478320	-	5.11569	1.15627e-25
ENSG00000230383.1	AC009245.3	processed_pseudogene	chr7	137721985	137722846	+	5.94539	2.52112e-21
ENSG00000230629.2	RPS23P8	processed_pseudogene	chrX	70962964	70963293	+	5.05082	4.1334e-18
ENSG00000230897.1	RPS18P12	processed_pseudogene	chr17	14705076	14705534	-	5.91072	2.77241e-21
ENSG00000230989.6	HSBP1	protein_coding	chr16	83807843	83819737	+	1.78636	2.31774e-07
ENSG00000231167.3	YBX1P2	processed_pseudogene	chr7	105582258	105583256	-	3.39771	1.29009e-09
ENSG00000231500.6	RPS18	protein_coding	chr6	33272010	33276510	+	2.72863	3.31671e-201
ENSG00000231991.4	ANXA2P2	processed_pseudogene	chr9	33624274	33625293	+	3.17153	4.40122e-32
ENSG00000232112.3	TMA7	protein_coding	chr3	48440257	48444208	+	2.56612	3.03929e-29
ENSG00000232187.1	FTH1P7	processed_pseudogene	chr13	22696023	22696574	-	5.39091	6.65277e-121
ENSG00000232320.6	AC009299.5	processed_pseudogene	chr2	161340816	161341326	-	4.13584	5.9477e-10
ENSG00000232346.1	SC22CB-1E7.1	processed_pseudogene	chr22	32039490	32039896	+	6.23652	1.08707e-28
ENSG00000232472.1	EEF1B2P3	processed_pseudogene	chrX	24788392	24789069	-	3.74986	1.30388e-15
ENSG00000232573.1	RPL3P4	processed_pseudogene	chr14	98972879	98973301	-	4.13403	8.64973e-79
ENSG00000232679.1	LINC01705	lincRNA	chr1	222041705	222064763	-	3.39937	1.07957e-15
ENSG00000232888.4	RPS11P5	processed_pseudogene	chr12	132825701	132826184	+	6.26123	1.12925e-17
ENSG00000233276.3	GPX1	protein_coding	chr3	49357176	49358600	-	1.31666	9.3715e-07
ENSG00000233328.3	PFN1P1	processed_pseudogene	chr1	171670517	171670939	-	5.11624	5.0595e-11
ENSG00000233476.3	EEF1A1P6	processed_pseudogene	chr7	22510616	22511999	-	5.8592	1.28761e-73
ENSG00000233558.1	RP3-486I3.4	processed_pseudogene	chr6	116258493	116259115	-	5.56005	1.92053e-14
ENSG00000233762.3	AC007969.5	processed_pseudogene	chr2	171517270	171517716	-	5.65174	1.83918e-55
ENSG00000233927.4	RPS28	protein_coding	chr19	8321158	8323340	+	3.02008	1.40376e-60
ENSG00000234009.1	RPL5P34	processed_pseudogene	chr22	42776406	42777296	-	3.91239	1.08836e-38
ENSG00000234287.1	RP11-761N21.2	processed_pseudogene	chr3	40761545	40761799	+	4.24249	3.58425e-38
ENSG00000234498.3	RPL13AP20	processed_pseudogene	chr12	12875499	12876107	+	5.6812	4.0605e-08
ENSG00000234589.4	RP11-253E3.1	processed_pseudogene	chr12	3071532	3072145	-	6.34766	1.15561e-13
ENSG00000234741.7	GAS5	processed_transcript	chr1	173863900	173868882	-	1.84125	6.01183e-10
ENSG00000234782.3	TPT1P9	processed_pseudogene	chr9	118082869	118083382	-	5.18055	4.30251e-20
ENSG00000234797.5	RPS3AP6	processed_pseudogene	chr15	59768352	59769146	+	4.43814	3.90728e-76
ENSG00000234851.4	RPL23AP42	processed_pseudogene	chr3	161429127	161429597	-	4.25544	3.07188e-80
ENSG00000234961.1	RP11-124N14.3	antisense	chr10	17233325	17234833	-	2.7548	6.78805e-05
ENSG00000234975.6	FTH1P2	processed_pseudogene	chr1	228687415	228687826	+	4.93888	2.10412e-100
ENSG00000235174.1	RPL39P3	processed_pseudogene	chr6	73373108	73373263	-	4.46384	2.35743e-11
ENSG00000235297.3	FAUP1	processed_pseudogene	chr18	74389884	74390297	-	4.42667	1.81346e-31
ENSG00000235363.1	SNRPGP10	processed_pseudogene	chr1	205351247	205351471	+	2.96133	5.59856e-05
ENSG00000235508.3	RPS2P7	processed_pseudogene	chr20	45640486	45641370	-	5.24554	4.61742e-15
ENSG00000235552.4	RPL6P27	transcribed_processed_pseudogene	chr18	6462144	6463015	-	3.45053	9.89735e-25
ENSG00000235587.2	GAPDHP65	processed_pseudogene	chrX	46439709	46440714	-	5.67352	1.56221e-17
ENSG00000236058.3	RPL17P36	processed_pseudogene	chr10	118872054	118872602	-	5.78971	4.48505e-15
ENSG00000236439.4	RP11-175B9.3	processed_pseudogene	chr1	202471864	202472117	-	4.64227	6.86145e-17
ENSG00000236552.2	RPL13AP5	processed_pseudogene	chr10	96750288	96750899	+	4.42553	0
ENSG00000236565.3	HNRNPA3P5	processed_pseudogene	chr13	65787932	65788764	-	4.17273	7.73992e-12
ENSG00000236824.2	BCYRN1	scRNA	chr2	47335315	47335514	+	6.11972	9.53763e-34
ENSG00000236859.6	NIFK-AS1	antisense	chr2	121649650	121728481	+	4.64013	1.09268e-09
ENSG00000237214.3	RP11-12M9.3	processed_pseudogene	chr22	41064052	41064633	+	6.59885	7.10241e-19
ENSG00000237264.4	FTH1P11	processed_pseudogene	chr8	81521682	81522232	-	4.8241	1.79139e-91
ENSG00000237493.3	RP11-603J24.7	processed_pseudogene	chr12	55980432	55981035	-	9.33556	9.87895e-280
ENSG00000237550.5	RPL9P9	transcribed_processed_pseudogene	chr15	82372196	82372912	-	3.15385	3.34021e-17
ENSG00000237668.1	RPS15AP38	processed_pseudogene	chr22	36421273	36421644	-	6.2161	1.16076e-22
ENSG00000237973.1	MTCO1P12	unprocessed_pseudogene	chr1	631074	632616	+	3.31385	4.75995e-64
ENSG00000238251.2	RP11-172F4.2	processed_pseudogene	chr9	96407284	96407797	+	4.47005	5.08311e-08
ENSG00000240342.3	RPS2P5	processed_pseudogene	chr12	118246084	118246962	+	2.90586	3.39444e-93
ENSG00000240376.1	RP11-36C20.1	processed_pseudogene	chr5	33162179	33162807	+	6.03157	2.09239e-24
ENSG00000240395.1	RPL5P23	processed_pseudogene	chr8	42341767	42342634	-	5.52855	4.56056e-11
ENSG00000240489.1	SETP14	processed_pseudogene	chr3	155987304	155988176	+	4.68537	3.28433e-35
ENSG00000240509.1	RPL34P18	processed_pseudogene	chr8	93957338	93957691	-	6.47462	4.36773e-19
ENSG00000240972.1	MIF	protein_coding	chr22	23894004	23895227	+	2.75059	1.13477e-14
ENSG00000241061.3	RPL5P1	processed_pseudogene	chr15	24908932	24909825	-	5.70228	9.47014e-58
ENSG00000241468.7	ATP5J2	protein_coding	chr7	99448475	99466331	-	2.969	1.74229e-17
ENSG00000241494.1	RP11-796G6.1	processed_pseudogene	chr14	101677943	101678380	+	5.66916	1.94455e-34
ENSG00000241506.1	PSMC1P1	processed_pseudogene	chr3	68635705	68637024	+	3.24567	7.7859e-07
ENSG00000241680.1	RPL31P49	processed_pseudogene	chr12	110460988	110461362	+	6.80769	7.12321e-15
ENSG00000241741.1	RPL7AP30	processed_pseudogene	chr4	112788083	112788878	-	5.90179	5.60129e-42
ENSG00000242071.3	RPL7AP6	processed_pseudogene	chr14	69885340	69886140	-	4.32469	6.45236e-34
ENSG00000242299.1	RP11-234A1.1	processed_pseudogene	chr3	101576489	101576947	-	5.55065	5.97215e-115
ENSG00000242445.1	RPL7AP11	processed_pseudogene	chr3	121494110	121494908	+	5.00202	8.99164e-12
ENSG00000242697.2	RPL5P12	processed_pseudogene	chr4	98025390	98026240	+	5.28613	2.0946e-09
ENSG00000242960.1	FTH1P23	processed_pseudogene	chr3	72929044	72929593	+	5.40699	1.38406e-48
ENSG00000243199.1	RP11-408P14.1	processed_pseudogene	chr4	65573459	65574328	+	4.78336	1.61696e-46
ENSG00000243517.1	RP11-627K11.1	processed_pseudogene	chr12	31251992	31252597	-	6.62467	2.89676e-14
ENSG00000243680.1	RPL37P23	processed_pseudogene	chr19	52143043	52143336	+	7.47544	5.82813e-25
ENSG00000243759.1	ST13P15	processed_pseudogene	chr3	143517123	143518229	-	4.09926	3.44635e-08
ENSG00000243964.1	RPL23AP65	processed_pseudogene	chr11	9606142	9606609	+	5.66835	2.85928e-10
ENSG00000244313.3	RP11-425L10.1	processed_pseudogene	chr11	46428653	46429150	-	4.64282	2.1804e-46
ENSG00000244398.1	RP11-466H18.1	processed_pseudogene	chr11	16974693	16975013	-	3.92521	3.35463e-37
ENSG00000244716.3	RP11-20O24.4	processed_pseudogene	chr1	108992282	108992836	+	5.13309	5.13439e-32
ENSG00000246705.4	H2AFJ	protein_coding	chr12	14774383	14778002	+	1.6296	0.000983883
ENSG00000247627.2	MTND4P12	processed_pseudogene	chr5	134926660	134928036	-	5.53704	1.04348e-22
ENSG00000248333.8	CDK11B	protein_coding	chr1	1635227	1659012	-	2.92178	2.15946e-12
ENSG00000248527.1	MTATP6P1	unprocessed_pseudogene	chr1	633696	634376	+	2.59842	1.79737e-117
ENSG00000248578.1	NPM1P21	processed_pseudogene	chr8	56101199	56102267	-	5.51538	3.35625e-11
ENSG00000248626.1	GAPDHP40	processed_pseudogene	chr5	159950493	159951498	-	5.84911	7.33323e-14
ENSG00000249264.1	EEF1A1P9	processed_pseudogene	chr4	105484698	105486080	+	5.74801	8.61498e-25
ENSG00000249353.2	NPM1P27	processed_pseudogene	chr5	93682838	93683667	-	4.00378	1.74e-64
ENSG00000249565.2	SERBP1P5	processed_pseudogene	chr4	78180866	78182046	-	3.53694	1.4029e-06
ENSG00000250182.3	EEF1A1P13	processed_pseudogene	chr5	14651941	14653329	-	5.64652	4.52117e-66
ENSG00000250982.2	GAPDHP35	processed_pseudogene	chr16	28239693	28240668	-	5.81294	3.95721e-11
ENSG00000253683.1	CTB-79E8.3	processed_pseudogene	chr5	172656522	172656713	-	4.18651	1.89617e-10
ENSG00000254332.1	GS1-44D20.1	processed_pseudogene	chr8	69129598	69130345	+	2.98483	1.82888e-05
ENSG00000254373.1	RP11-34P1.2	processed_pseudogene	chr5	160258253	160258585	+	5.79866	1.30548e-15
ENSG00000256148.1	RP11-809N8.5	processed_pseudogene	chr11	73510658	73510820	+	4.27152	1.08397e-26
ENSG00000256537.4	SMIM10L1	protein_coding	chr12	11171222	11176016	+	2.04366	3.14038e-05
ENSG00000256745.1	RP11-680H20.1	processed_pseudogene	chr11	94188449	94188997	-	5.52712	5.73842e-11
ENSG00000257511.1	RP11-278C7.1	processed_pseudogene	chr12	32726383	32727387	-	5.64669	3.43017e-39
ENSG00000258056.2	RP11-644F5.11	antisense	chr12	55729104	55730852	+	3.88264	2.47334e-09
ENSG00000259790.1	ANP32BP1	transcribed_processed_pseudogene	chr15	75321397	75322693	-	7.60059	1.54967e-26
ENSG00000263266.2	RPS7P1	processed_pseudogene	chr17	28467822	28468406	+	2.79113	5.49625e-10
ENSG00000265241.6	RBM8A	protein_coding	chr1	145917714	145927678	-	1.27688	0.0028061
ENSG00000266472.5	MRPS21	protein_coding	chr1	150293720	150308979	+	1.52436	0.00685463
ENSG00000267328.1	AC002398.12	antisense	chr19	35754566	35755490	+	3.87263	1.05028e-08
ENSG00000268043.7	NBPF12	protein_coding	chr1	146938744	146996202	+	2.37388	0.000859122
ENSG00000269893.6	SNHG8	lincRNA	chr4	118278709	118279823	+	2.11045	0.00348961
ENSG00000270647.5	TAF15	protein_coding	chr17	35713791	35864615	+	3.27262	5.20191e-113
ENSG00000271383.6	NBPF19	protein_coding	chr1	149390623	149556361	+	2.43903	0.000329771
ENSG00000271425.7	NBPF10	protein_coding	chr1	146064699	146144804	-	2.84454	0.00016205
ENSG00000272888.5	LINC01578	processed_transcript	chr15	92882707	92899701	+	1.58657	0.00414166
ENSG00000273149.1	RP11-290D2.6	antisense	chr13	45340039	45341183	+	4.67553	9.7781e-23
ENSG00000274383.1	CTD-2017F17.2	antisense	chr15	64950916	64951435	-	7.08482	2.35525e-87
ENSG00000277258.4	PCGF2	protein_coding	chr17	38733897	38749817	-	1.22952	0.00750189
ENSG00000279483.2	RP11-84E17.1	processed_pseudogene	chr7	137513859	137513933	+	3.16149	1.59978e-09
ENSG00000283041.1	RP11-371A22.1	processed_pseudogene	chr7	133034607	133035920	-	3.31586	6.68711e-66
