# Supplementary material for: Extracellular vesicle cross-talk between pulmonary artery smooth muscle cells and endothelium during excessive TGF-β signalling: implications for PAH vascular remodelling
Source: Cell Commun Signal. 2019 Nov 8;17:143. doi: 10.1186/s12964-019-0449-9 (PMC6839246; doi:10.1186/s12964-019-0449-9)
Supplement: Supplementary file 3 — Additional file 3: Table S2. RNA-Seq results and differential transcriptome analyses of HPASMCs treated with TGF-β1 and BMP4. (XLSX 7595 kb) [file 12964_2019_449_MOESM3_ESM.xlsx]

## Sheet: AllGenes
ENSEMBL	name	type	chr	start	end	str	ReadCount_Untreated_1	ReadCount_Untreated_2	ReadCount_Untreated_3	ReadCount_BMP4_1	ReadCount_BMP4_2	ReadCount_BMP4_3	ReadCount_TGFb1_1	ReadCount_TGFb1_2	ReadCount_TGFb1_3	LogFC_BMP4_vs_Untreated	padj_BMP4_vs_Untreated	LogFC_TGFb1_vs_Untreated	padj_TGFb1_vs_Untreated
ENSG00000000005.5	TNMD	protein_coding	chrX	100584802	100599885	+	0	0	0	0	0	0	0	0	0	NA	NA	NA	NA
ENSG00000000419.12	DPM1	protein_coding	chr20	50934867	50958555	-	1255	874	912	848	880	847	977	869	1002	-0.223537	0.312125	0.185307	0.433848
ENSG00000000457.13	SCYL3	protein_coding	chr1	169849631	169894267	-	645	590	620	588	480	711	380	511	603	-0.0543074	0.880338	-0.0259231	0.949499
ENSG00000000460.16	C1orf112	protein_coding	chr1	169662007	169854080	+	83	49	103	221	109	138	114	79	38	0.711967	0.0706012	0.203708	0.795217
ENSG00000000938.12	FGR	protein_coding	chr1	27612064	27635277	-	0	0	0	0	5	0	0	0	0	NA	NA	NA	NA
ENSG00000000971.15	CFH	protein_coding	chr1	196651878	196747504	+	30454	27829	27294	31414	35273	33031	8740	8918	8969	0.221656	0.000149687	-1.39886	9.60698e-169
ENSG00000001036.13	FUCA2	protein_coding	chr6	143494811	143511690	-	3761	3528	3873	3162	3224	2961	2703	2548	2635	-0.250307	0.00354448	-0.217791	0.0136829
ENSG00000001084.10	GCLC	protein_coding	chr6	53497341	53616970	-	1193	1235	1427	759	783	1001	878	909	860	-0.571524	0.00031847	-0.256816	0.10887
ENSG00000001167.14	NFYA	protein_coding	chr6	41072945	41099976	+	1496	1479	1561	2007	2149	2067	1701	1440	1940	0.450167	3.66271e-06	0.441047	0.0020453
ENSG00000001460.17	STPG1	protein_coding	chr1	24356999	24416934	-	327	301	414	448	309	429	574	442	391	0.169803	0.643215	0.683682	0.0058719
ENSG00000001461.16	NIPAL3	protein_coding	chr1	24415794	24472976	+	3260	3188	3065	3736	3716	3807	3173	3517	4152	0.242583	0.00200225	0.468028	3.27004e-05
ENSG00000001497.16	LAS1L	protein_coding	chrX	65512582	65534775	-	1834	1508	1724	1813	1896	1752	1151	1238	1150	0.109209	0.506293	-0.23197	0.105657
ENSG00000001561.6	ENPP4	protein_coding	chr6	46129993	46146699	+	69	32	61	17	19	38	30	0	48	-0.581735	0.223046	-0.405959	0.649445
ENSG00000001617.11	SEMA3F	protein_coding	chr3	50155045	50189075	+	121	198	264	147	123	165	80	45	36	-0.330988	0.450149	-1.33958	0.00199862
ENSG00000001626.14	CFTR	protein_coding	chr7	117465784	117715971	+	0	0	0	0	0	0	0	0	0	NA	NA	NA	NA
ENSG00000001629.9	ANKIB1	protein_coding	chr7	92246234	92401384	+	6878	6882	6768	6708	7406	7272	5002	4826	5313	0.0603795	0.527673	-0.156176	0.0513924
ENSG00000001630.15	CYP51A1	protein_coding	chr7	92112151	92142952	-	182	145	183	168	167	158	89	87	62	-0.0383891	0.946412	-0.735907	0.0644562
ENSG00000001631.15	KRIT1	protein_coding	chr7	92198969	92246166	-	1753	1562	1775	1503	1598	1617	1205	1312	1344	-0.104517	0.507616	-0.114083	0.500894
ENSG00000002016.17	RAD52	protein_coding	chr12	912077	990053	-	305	325	269	302	229	336	179	192	241	-0.045571	0.92448	-0.256351	0.497918
ENSG00000002079.13	MYH16	transcribed_unitary_pseudogene	chr7	99238794	99311130	+	8	7	0	10	0	0	0	15	13	-0.0402293	NA	0.297193	0.714084
ENSG00000002330.13	BAD	protein_coding	chr11	64269830	64284704	-	1901	1950	1692	2090	2279	1745	1645	1490	1348	0.13889	0.452047	-0.0260463	0.909317
ENSG00000002549.12	LAP3	protein_coding	chr4	17577192	17607972	+	3620	3480	3423	2128	2141	2003	1372	1300	1279	-0.734679	6.95669e-21	-1.12467	9.219e-40
ENSG00000002586.18	CD99	protein_coding	chrX	2691179	2741309	+	0	0	7	0	1	1	1	0	0	NA	NA	NA	NA
ENSG00000002586.18_PAR_Y	CD99	protein_coding	chrY	2691179	2741309	+	0	0	1	0	0	0	8	0	0	NA	NA	NA	NA
ENSG00000002587.9	HS3ST1	protein_coding	chr4	11393150	11429765	-	0	0	0	0	0	0	0	0	0	NA	NA	NA	NA
ENSG00000002726.20	AOC1	protein_coding	chr7	150824627	150861504	+	0	0	0	0	0	0	0	0	0	NA	NA	NA	NA
ENSG00000002745.12	WNT16	protein_coding	chr7	121325367	121341104	+	0	0	0	0	0	0	0	0	0	NA	NA	NA	NA
ENSG00000002746.14	HECW1	protein_coding	chr7	43112599	43566001	+	71	41	21	43	23	26	1	0	19	-0.25887	0.66872	-1.03583	0.129464
ENSG00000002822.15	MAD1L1	protein_coding	chr7	1815793	2233243	-	1562	1460	1797	1961	1943	1772	1356	1575	1474	0.233065	0.0954355	0.151557	0.371826
ENSG00000002834.17	LASP1	protein_coding	chr17	38869859	38921770	+	21060	22087	21818	36654	33740	37134	17617	17095	16584	0.724803	2.18695e-49	-0.0596029	0.335638
ENSG00000002919.14	SNX11	protein_coding	chr17	48103357	48123074	+	315	342	494	365	316	418	429	396	260	-0.0573489	0.901467	0.182881	0.661529
ENSG00000002933.7	TMEM176A	protein_coding	chr7	150800403	150805120	+	0	0	0	0	0	0	0	0	0	NA	NA	NA	NA
ENSG00000003056.7	M6PR	protein_coding	chr12	8940363	8949955	-	6103	5888	6321	5415	5193	5087	3245	3600	3152	-0.218303	0.00139301	-0.588968	6.03328e-16
ENSG00000003096.14	KLHL13	protein_coding	chrX	117897813	118117340	-	91	80	219	199	206	270	17	43	51	0.587567	0.142405	-1.17431	0.0281813
ENSG00000003137.8	CYP26B1	protein_coding	chr2	72129238	72148038	-	26	56	38	22	2	0	0	29	28	-0.556284	0.174314	-0.401679	0.654324
ENSG00000003147.17	ICA1	protein_coding	chr7	8113184	8262687	-	0	0	0	0	7	0	6	3	0	NA	NA	NA	NA
ENSG00000003249.13	DBNDD1	protein_coding	chr16	90004865	90020128	-	168	220	199	136	76	126	132	225	122	-0.633725	0.070349	-0.0138876	0.983384
ENSG00000003393.14	ALS2	protein_coding	chr2	201700554	201781189	-	2410	2251	2380	1916	2370	2133	1613	1616	1844	-0.128407	0.385179	-0.187839	0.149859
ENSG00000003400.14	CASP10	protein_coding	chr2	201182881	201229406	+	483	419	331	252	379	280	214	186	215	-0.38408	0.204767	-0.685184	0.0118735
ENSG00000003402.19	CFLAR	protein_coding	chr2	201116104	201176687	+	4079	3456	3691	2911	2750	3216	2171	2243	2081	-0.330312	0.000773819	-0.503916	1.67479e-08
ENSG00000003436.15	TFPI	protein_coding	chr2	187464230	187565760	-	5224	4256	4139	2205	2581	2032	1007	685	807	-0.969184	1.80827e-18	-2.13115	2.17663e-58
ENSG00000003509.15	NDUFAF7	protein_coding	chr2	37231631	37253403	+	856	833	1077	1045	919	898	779	945	1025	0.0498628	0.866758	0.269278	0.210303
ENSG00000003756.16	RBM5	protein_coding	chr3	50088908	50119021	+	6454	5887	6733	7287	7521	7780	5999	5512	5361	0.244598	0.000356446	0.104567	0.250838
ENSG00000003987.13	MTMR7	protein_coding	chr8	17298030	17413528	-	0	0	0	0	0	0	0	0	1	NA	NA	NA	NA
ENSG00000003989.17	SLC7A2	protein_coding	chr8	17497088	17570573	+	388	394	372	41	171	181	127	63	122	-1.12757	0.00108834	-1.47809	1.60096e-06
ENSG00000004059.10	ARF5	protein_coding	chr7	127588345	127591705	+	2280	2376	1833	2244	2305	2495	1716	1485	1318	0.115987	0.523388	-0.239394	0.158532
ENSG00000004139.13	SARM1	protein_coding	chr17	28364356	28404049	+	1713	1701	1734	1771	1772	1675	816	506	441	0.0212719	0.914526	-1.22912	1.77878e-10
ENSG00000004142.11	POLDIP2	protein_coding	chr17	28347177	28357522	-	3552	3400	3514	3161	2945	3246	2290	2228	2313	-0.158305	0.0917105	-0.331593	6.46841e-05
ENSG00000004399.12	PLXND1	protein_coding	chr3	129555175	129606818	-	7344	7156	7381	11990	12395	11875	8331	7288	6975	0.727408	8.44345e-54	0.32591	4.29267e-06
ENSG00000004455.16	AK2	protein_coding	chr1	33007940	33080996	-	2837	2874	2779	2896	2987	2882	2391	2773	2657	0.0472643	0.729547	0.162508	0.162741
ENSG00000004468.12	CD38	protein_coding	chr4	15778275	15853230	+	5	0	0	0	0	0	0	0	0	NA	NA	NA	NA
ENSG00000004478.7	FKBP4	protein_coding	chr12	2794953	2805423	+	3916	4287	4640	4239	3979	3884	2894	2723	2771	-0.082642	0.542097	-0.331023	0.000379843
ENSG00000004487.15	KDM1A	protein_coding	chr1	23019448	23083689	+	4255	3692	4297	3946	3848	4019	3146	2919	2976	-0.0480574	0.725507	-0.153979	0.133473
ENSG00000004534.14	RBM6	protein_coding	chr3	49940007	50100045	+	4491	4580	4674	4627	5066	4727	4204	3853	3804	0.0703654	0.508531	0.0682381	0.520682
ENSG00000004660.14	CAMKK1	protein_coding	chr17	3860315	3894891	-	539	491	545	552	447	378	1104	1105	1170	-0.175519	0.563257	1.36241	1.30773e-23
ENSG00000004700.15	RECQL	protein_coding	chr12	21468911	21501669	-	2245	1883	2303	1784	2043	1979	2180	2336	2445	-0.140931	0.362011	0.394523	0.000577175
ENSG00000004766.15	VPS50	protein_coding	chr7	93232340	93361121	+	893	876	836	953	920	788	656	746	641	0.0317499	0.91336	-0.068174	0.792189
ENSG00000004776.12	HSPB6	protein_coding	chr19	35754569	35758079	-	58968	68565	67920	49325	43048	48019	41212	41176	32759	-0.471857	3.59154e-12	-0.47806	0.000328374
ENSG00000004777.18	ARHGAP33	protein_coding	chr19	35774532	35788822	+	154	108	143	300	336	272	107	157	169	1.01114	8.51421e-05	0.345493	0.474866
ENSG00000004779.9	NDUFAB1	protein_coding	chr16	23581002	23596356	-	1095	1284	1460	1548	1216	1445	1134	1133	1242	0.128518	0.58245	0.150176	0.466343
ENSG00000004799.7	PDK4	protein_coding	chr7	95583499	95596491	-	23	48	57	52	63	41	0	10	0	0.163394	0.805271	-1.36656	0.0320367
ENSG00000004809.13	SLC22A16	protein_coding	chr6	110424687	110476641	-	0	0	0	0	0	0	0	0	0	NA	NA	NA	NA
ENSG00000004838.13	ZMYND10	protein_coding	chr3	50341110	50346852	-	16	0	27	26	11	20	35	5	10	0.0991042	0.869747	0.196635	0.844425
ENSG00000004846.16	ABCB5	protein_coding	chr7	20615207	20777038	+	0	0	0	0	0	0	0	0	0	NA	NA	NA	NA
ENSG00000004848.7	ARX	protein_coding	chrX	25003694	25016420	-	0	0	0	0	0	0	0	0	0	NA	NA	NA	NA
ENSG00000004864.13	SLC25A13	protein_coding	chr7	96120220	96322147	-	702	572	616	683	726	652	458	519	498	0.122089	0.631742	-0.0725458	0.817489
ENSG00000004866.20	ST7	protein_coding	chr7	116953238	117230103	+	809	898	866	697	775	780	777	659	674	-0.183574	0.356161	-0.00560386	0.985527
ENSG00000004897.11	CDC27	protein_coding	chr17	47117703	47189422	-	3209	3102	2638	2691	2673	2875	3131	2850	3044	-0.115355	0.424064	0.291326	0.00833791
ENSG00000004939.13	SLC4A1	protein_coding	chr17	44248385	44268141	-	0	0	8	0	0	0	0	0	0	NA	NA	NA	NA
ENSG00000004948.13	CALCR	protein_coding	chr7	93424487	93574730	-	0	0	0	0	0	0	0	0	0	NA	NA	NA	NA
ENSG00000004961.14	HCCS	protein_coding	chrX	11111301	11123078	+	1008	966	999	773	769	858	703	890	727	-0.296591	0.0540486	-0.0747518	0.771164
ENSG00000004975.11	DVL2	protein_coding	chr17	7225341	7234545	-	2390	2226	2173	2527	2226	2353	1342	1467	1268	0.0671196	0.672821	-0.450282	4.01656e-05
ENSG00000005001.9	PRSS22	protein_coding	chr16	2852727	2858170	-	0	0	0	0	0	0	0	0	0	NA	NA	NA	NA
ENSG00000005007.12	UPF1	protein_coding	chr19	18831938	18868236	+	5762	5650	5235	6000	6030	5742	4393	4120	4601	0.0954878	0.309539	-0.0616157	0.615896
ENSG00000005020.12	SKAP2	protein_coding	chr7	26667062	26995239	-	2007	2048	2422	1884	2020	1815	1479	1606	1529	-0.173019	0.236693	-0.204868	0.140396
ENSG00000005022.5	SLC25A5	protein_coding	chrX	119468400	119471319	+	3152	2894	3193	2489	2302	2604	1988	1967	1666	-0.313894	0.000759971	-0.432478	1.71423e-05
ENSG00000005059.15	MCUB	protein_coding	chr4	109560205	109688726	+	607	496	376	464	652	521	928	966	721	0.134483	0.717025	1.06471	2.27845e-07
ENSG00000005073.5	HOXA11	protein_coding	chr7	27181510	27185223	-	18	11	0	0	0	0	0	1	1	-0.244628	NA	-0.587768	NA
ENSG00000005075.15	POLR2J	protein_coding	chr7	102473118	102478907	-	3569	3671	3585	4240	3600	4062	3171	3411	2815	0.136708	0.227112	0.0758514	0.569664
ENSG00000005100.12	DHX33	protein_coding	chr17	5440912	5469060	-	1117	1211	1269	1420	1187	1163	860	872	936	0.0673927	0.780659	-0.146641	0.438108
ENSG00000005102.12	MEOX1	protein_coding	chr17	43640388	43661954	-	18	0	0	0	15	0	53	43	48	-0.0146806	NA	1.41384	0.0261986
ENSG00000005108.15	THSD7A	protein_coding	chr7	11370357	11832198	-	43	41	44	28	124	91	38	28	59	0.520936	0.286675	0.192036	0.823719
ENSG00000005156.11	LIG3	protein_coding	chr17	34980494	35009743	+	1275	1104	1179	1406	1389	1122	1322	1188	1101	0.137026	0.501797	0.298863	0.0412217
ENSG00000005175.9	RPAP3	protein_coding	chr12	47661249	47706061	-	1556	1495	1652	1580	1552	1534	1313	1151	1107	-0.00873461	0.970317	-0.11467	0.511432
ENSG00000005187.11	ACSM3	protein_coding	chr16	20610243	20797581	+	14	5	21	0	4	0	13	22	15	-0.379633	NA	0.325302	0.728368
ENSG00000005189.19	AC004381.6	protein_coding	chr16	20806429	20849668	+	68	38	76	52	97	90	32	74	56	0.25872	0.649761	0.0934249	0.917276
ENSG00000005194.14	CIAPIN1	protein_coding	chr16	57428169	57447528	-	1395	1228	1497	1163	1144	1327	1135	1085	1252	-0.172692	0.323051	0.0365773	0.881688
ENSG00000005206.16	SPPL2B	protein_coding	chr19	2328615	2354806	+	1093	985	949	1275	1222	1183	1025	1316	1037	0.276031	0.0586321	0.432091	0.0076943
ENSG00000005238.19	FAM214B	protein_coding	chr9	35104112	35116341	-	1715	1671	1564	2732	2544	2665	3183	2981	2998	0.672381	1.30385e-13	1.16205	8.01199e-41
ENSG00000005243.9	COPZ2	protein_coding	chr17	48026167	48038030	-	1946	1979	1893	2639	1940	2177	2895	2934	2448	0.211272	0.188307	0.782643	6.02299e-16
ENSG00000005249.12	PRKAR2B	protein_coding	chr7	107044649	107161811	+	92	122	100	176	149	132	53	4	32	0.434041	0.264618	-1.0763	0.0776085
ENSG00000005302.17	MSL3	protein_coding	chrX	11758159	11775753	+	1198	1237	1313	1242	1101	1127	840	769	918	-0.105927	0.578848	-0.281474	0.0870037
ENSG00000005339.14	CREBBP	protein_coding	chr16	3725054	3880726	-	13099	12602	12910	12188	12323	13289	10370	10610	10699	-0.0284323	0.754901	-0.00322048	0.973568
ENSG00000005379.15	TSPOAP1	protein_coding	chr17	58301228	58328760	-	80	54	96	594	617	677	17	39	29	2.68757	9.71326e-35	-0.883899	0.125552
ENSG00000005381.7	MPO	protein_coding	chr17	58269856	58280935	-	10	39	49	14	16	16	1	10	0	-0.428642	0.399675	-1.12913	0.0886709
ENSG00000005421.8	PON1	protein_coding	chr7	95297676	95324707	-	0	0	0	0	0	0	0	0	0	NA	NA	NA	NA
ENSG00000005436.13	GCFC2	protein_coding	chr2	75652000	75710989	-	833	727	670	627	594	587	348	434	360	-0.285245	0.148669	-0.664214	0.000832655
ENSG00000005448.16	WDR54	protein_coding	chr2	74421678	74425755	+	228	301	380	280	302	287	409	443	371	-0.0559387	0.908961	0.674147	0.0121388
ENSG00000005469.11	CROT	protein_coding	chr7	87345681	87399795	+	1029	1001	1125	947	977	868	404	482	563	-0.16799	0.358105	-0.817291	4.95179e-06
ENSG00000005471.15	ABCB4	protein_coding	chr7	87401697	87480435	-	10	7	31	0	7	10	0	0	0	-0.282137	NA	-1.1068	0.0638683
ENSG00000005483.20	KMT2E	protein_coding	chr7	105014179	105114361	+	7276	6076	5949	6606	6561	6437	5616	5874	5540	0.0252296	0.87324	0.101219	0.36399
ENSG00000005486.16	RHBDD2	protein_coding	chr7	75842602	75888926	+	958	1309	1224	977	1237	990	1344	1138	1135	-0.117188	0.664513	0.32403	0.0762188
ENSG00000005513.9	SOX8	protein_coding	chr16	981808	986979	+	26	0	4	0	7	0	3	22	8	-0.157786	NA	0.140406	0.887216
ENSG00000005700.14	IBTK	protein_coding	chr6	82169983	82247754	-	3888	3483	3657	3891	3767	3887	4335	4073	4870	0.0680995	0.545753	0.547916	1.75363e-09
ENSG00000005801.16	ZNF195	protein_coding	chr11	3339261	3379222	-	446	512	527	679	603	508	499	444	445	0.252747	0.318519	0.1781	0.515372
ENSG00000005810.17	MYCBP2	protein_coding	chr13	77044655	77327050	-	6487	5666	5346	5651	5416	6265	3826	3572	4013	-0.0112563	0.953275	-0.331815	0.000467043
ENSG00000005812.10	FBXL3	protein_coding	chr13	76992598	77027195	-	2230	2123	2375	2499	2665	2643	2402	2443	2279	0.213735	0.0365676	0.362083	0.000108218
ENSG00000005844.17	ITGAL	protein_coding	chr16	30472658	30523185	+	0	0	0	0	0	0	0	0	0	NA	NA	NA	NA
ENSG00000005882.11	PDK2	protein_coding	chr17	50094737	50112152	+	2011	2301	2273	2096	2116	2394	1421	1615	1213	0.00535449	0.983314	-0.347985	0.0140514
ENSG00000005884.17	ITGA3	protein_coding	chr17	50055968	50090481	+	19689	20417	19286	30988	27161	29439	9021	8632	8980	0.558453	3.00937e-23	-0.873574	2.93155e-66
ENSG00000005889.15	ZFX	protein_coding	chrX	24149173	24216255	+	2243	2142	2242	2015	2532	2593	1574	1923	1956	0.106709	0.536613	0.00204714	0.992844
ENSG00000005893.15	LAMP2	protein_coding	chrX	120427827	120469365	-	6177	5855	6157	5762	6189	6370	5611	4963	5121	0.0125094	0.924731	0.0687732	0.487036
ENSG00000005961.17	ITGA2B	protein_coding	chr17	44372180	44389505	-	22	40	63	33	9	22	2	16	10	-0.421072	0.420181	-1.06209	0.114736
ENSG00000005981.12	ASB4	protein_coding	chr7	95478444	95540232	+	0	0	0	0	0	0	0	0	0	NA	NA	NA	NA
ENSG00000006007.11	GDE1	protein_coding	chr16	19501689	19522145	-	2779	2821	2955	2118	1951	2169	1890	1903	1848	-0.446763	6.88796e-07	-0.317213	0.00055979
ENSG00000006015.17	C19orf60	protein_coding	chr19	18588685	18592336	+	795	1041	897	1057	989	1067	901	754	813	0.179605	0.399845	0.129696	0.607164
ENSG00000006016.10	CRLF1	protein_coding	chr19	18572220	18607741	-	2714	2707	2909	4114	5304	4270	12080	10926	9291	0.703421	5.24519e-12	2.22244	8.27122e-169
ENSG00000006025.11	OSBPL7	protein_coding	chr17	47807372	47821834	-	350	230	305	546	483	421	404	283	357	0.646723	0.00682414	0.495394	0.0992218
ENSG00000006042.11	TMEM98	protein_coding	chr17	32927910	32945106	+	2538	2455	2598	2790	3244	2954	1277	1185	1361	0.242089	0.0168275	-0.700473	1.9301e-11
ENSG00000006047.12	YBX2	protein_coding	chr17	7288252	7294615	-	0	0	0	6	0	0	0	5	0	NA	NA	NA	NA
ENSG00000006059.3	KRT33A	protein_coding	chr17	41346092	41350812	-	0	0	0	0	0	0	0	0	0	NA	NA	NA	NA
ENSG00000006062.14	MAP3K14	protein_coding	chr17	45263121	45317040	-	482	345	609	370	377	547	403	312	306	-0.128767	0.758891	-0.198219	0.600881
ENSG00000006071.12	ABCC8	protein_coding	chr11	17392885	17476845	-	0	0	0	0	0	0	0	0	0	NA	NA	NA	NA
ENSG00000006116.3	CACNG3	protein_coding	chr16	24255553	24362801	+	0	0	0	0	0	0	0	0	0	NA	NA	NA	NA
ENSG00000006118.14	TMEM132A	protein_coding	chr11	60924463	60937159	+	3462	2843	3225	2596	3284	3040	3257	3066	3111	-0.0902799	0.598339	0.266554	0.00673966
ENSG00000006125.17	AP2B1	protein_coding	chr17	35578046	35726409	+	10323	9479	9009	10208	10311	10426	7978	7470	8394	0.104654	0.18225	0.00954076	0.946677
ENSG00000006128.11	TAC1	protein_coding	chr7	97731908	97740472	+	0	21	6	0	0	0	18	0	16	-0.22856	NA	0.168497	0.856355
ENSG00000006194.9	ZNF263	protein_coding	chr16	3263800	3301401	+	1605	1719	1842	1573	1789	1974	1633	1528	1627	0.0466368	0.836683	0.170622	0.224429
ENSG00000006210.6	CX3CL1	protein_coding	chr16	57372458	57385048	+	11	11	0	18	17	14	13	39	0	0.250104	NA	0.448582	0.569332
ENSG00000006282.20	SPATA20	protein_coding	chr17	50543058	50555852	+	2206	1913	2024	2142	2069	2273	960	941	1037	0.0792522	0.608583	-0.772318	2.40284e-11
ENSG00000006283.17	CACNA1G	protein_coding	chr17	50561068	50627474	+	7	13	0	40	8	19	0	23	12	0.371764	0.391842	0.294905	0.724969
ENSG00000006327.13	TNFRSF12A	protein_coding	chr16	3018445	3022383	+	2170	1967	2199	3034	3217	2945	4748	4879	4225	0.532143	1.00363e-09	1.40208	2.51261e-68
ENSG00000006377.10	DLX6	protein_coding	chr7	97005548	97011039	+	0	0	0	0	0	0	0	0	0	NA	NA	NA	NA
ENSG00000006432.15	MAP3K9	protein_coding	chr14	70722526	70809534	-	49	108	96	24	7	16	29	36	16	-1.25789	0.00114473	-1.04457	0.0619538
ENSG00000006451.7	RALA	protein_coding	chr7	39623483	39708124	+	11876	10999	11147	7784	8001	7648	21961	20410	19797	-0.532502	1.86484e-25	1.14888	5.82156e-125
ENSG00000006453.13	BAIAP2L1	protein_coding	chr7	98291651	98401068	-	497	449	493	652	707	704	655	598	737	0.496927	0.00336698	0.732818	5.58641e-05
ENSG00000006459.10	KDM7A	protein_coding	chr7	140084746	140177035	-	567	643	674	1096	1192	1210	841	943	981	0.859155	5.21418e-10	0.819161	2.72842e-07
ENSG00000006468.13	ETV1	protein_coding	chr7	13891228	13991425	-	150	147	118	236	319	199	103	90	129	0.721012	0.0181445	-0.0741453	0.909599
ENSG00000006530.15	AGK	protein_coding	chr7	141551189	141655244	+	950	817	839	1060	887	964	864	754	702	0.156406	0.448638	0.111444	0.642122
ENSG00000006534.15	ALDH3B1	protein_coding	chr11	68008578	68029282	+	1200	1170	1251	1565	1567	1365	335	464	267	0.306762	0.0211198	-1.43754	1.32188e-13
ENSG00000006555.10	TTC22	protein_coding	chr1	54779712	54801267	-	0	0	0	0	0	0	0	0	0	NA	NA	NA	NA
ENSG00000006576.16	PHTF2	protein_coding	chr7	77798792	77957503	+	1683	1854	1724	2475	2500	2647	2562	2359	2558	0.526396	3.76676e-08	0.78257	1.68552e-15
ENSG00000006606.8	CCL26	protein_coding	chr7	75769533	75789896	-	19	3	20	0	18	22	23	14	12	-0.0124469	0.985273	0.259446	0.790836
ENSG00000006607.13	FARP2	protein_coding	chr2	241356243	241494841	+	1679	1838	1473	2202	1938	2296	1294	1198	1353	0.357149	0.00845275	-0.0935185	0.654454
ENSG00000006611.15	USH1C	protein_coding	chr11	17493895	17544416	-	0	0	0	0	0	0	0	0	0	NA	NA	NA	NA
ENSG00000006625.17	GGCT	protein_coding	chr7	30496621	30504844	-	270	319	270	158	193	171	154	188	238	-0.631337	0.0186249	-0.265018	0.51274
ENSG00000006634.7	DBF4	protein_coding	chr7	87876216	87909541	+	282	332	416	268	263	234	75	173	233	-0.379612	0.201114	-0.7211	0.0849084
ENSG00000006638.11	TBXA2R	protein_coding	chr19	3594506	3606840	-	195	130	151	115	191	190	108	72	76	0.0505145	0.935084	-0.545245	0.225977
ENSG00000006652.13	IFRD1	protein_coding	chr7	112422968	112481017	+	3365	3113	3477	2936	3108	2586	3529	3395	3300	-0.199553	0.0833091	0.319011	6.89264e-05
ENSG00000006659.12	LGALS14	protein_coding	chr19	39704306	39709444	+	0	0	0	0	0	0	0	0	0	NA	NA	NA	NA
ENSG00000006695.10	COX10	protein_coding	chr17	14069496	14208677	+	829	744	849	731	701	598	589	559	514	-0.239673	0.238336	-0.256387	0.192149
ENSG00000006704.10	GTF2IRD1	protein_coding	chr7	74453790	74602604	+	768	833	950	833	851	1076	1007	802	660	0.109046	0.684979	0.22587	0.35487
ENSG00000006712.14	PAF1	protein_coding	chr19	39385852	39391195	-	4349	3847	3762	4017	3915	4228	3095	2974	3064	0.0263567	0.866758	-0.105882	0.353911
ENSG00000006715.15	VPS41	protein_coding	chr7	38722963	38932394	-	7294	7155	7265	7777	7595	7682	5285	4944	5607	0.0880649	0.197833	-0.172079	0.0333623
ENSG00000006740.16	ARHGAP44	protein_coding	chr17	12789539	12991643	+	41	93	74	158	93	87	11	68	48	0.469196	0.318109	-0.304703	0.72005
ENSG00000006744.18	ELAC2	protein_coding	chr17	12992391	13018187	-	3230	3406	3385	3074	2980	3212	2500	1992	2184	-0.110103	0.312508	-0.302437	0.00679909
ENSG00000006747.14	SCIN	protein_coding	chr7	12570577	12660179	+	0	0	0	15	1	18	0	0	0	0.354374	NA	NA	NA
ENSG00000006756.15	ARSD	protein_coding	chrX	2903970	2929351	-	1286	925	1016	1095	1099	1032	343	529	707	0.00361272	0.991022	-0.708393	0.00608787
ENSG00000006757.11	PNPLA4	protein_coding	chrX	7898247	7927739	-	592	504	525	709	571	607	505	318	279	0.209614	0.385335	-0.264472	0.436155
ENSG00000006788.13	MYH13	protein_coding	chr17	10300865	10373130	-	0	3	8	12	5	0	0	20	0	0.0594402	NA	0.187669	NA
ENSG00000006831.9	ADIPOR2	protein_coding	chr12	1688574	1788678	+	3053	2694	2925	2884	2512	2652	2629	2624	2638	-0.102977	0.444971	0.14567	0.164658
ENSG00000006837.11	CDKL3	protein_coding	chr5	134286350	134371047	-	7	0	50	18	24	0	35	51	23	-0.0651567	0.90231	0.569968	0.484738
ENSG00000007001.12	UPP2	protein_coding	chr2	157876702	158136154	+	0	9	0	0	8	0	0	0	0	-0.00832738	NA	NA	NA
ENSG00000007038.10	PRSS21	protein_coding	chr16	2817180	2826304	+	0	0	0	0	0	0	0	0	0	NA	NA	NA	NA
ENSG00000007047.14	MARK4	protein_coding	chr19	45079288	45305283	+	3024	2797	3407	3799	3561	3932	2628	2581	2641	0.28921	0.00382577	0.0492261	0.758304
ENSG00000007062.11	PROM1	protein_coding	chr4	15963076	16084378	-	0	4	0	0	4	0	0	0	0	NA	NA	NA	NA
ENSG00000007080.10	CCDC124	protein_coding	chr19	17933016	17943991	+	4705	4459	4731	4519	4520	4331	4175	3906	3765	-0.0526258	0.621078	0.0512078	0.644317
ENSG00000007129.17	CEACAM21	protein_coding	chr19	41549518	41586844	+	0	0	0	0	0	0	0	0	0	NA	NA	NA	NA
ENSG00000007168.12	PAFAH1B1	protein_coding	chr17	2593210	2685615	+	6307	6444	6158	7312	7277	7700	6645	6272	6289	0.237226	0.000161462	0.302834	1.32488e-06
ENSG00000007171.16	NOS2	protein_coding	chr17	27756766	27800499	-	0	0	8	8	4	0	0	0	0	0.0365907	NA	NA	NA
ENSG00000007174.17	DNAH9	protein_coding	chr17	11598431	11969748	+	0	0	0	0	0	6	0	0	0	NA	NA	NA	NA
ENSG00000007202.14	KIAA0100	protein_coding	chr17	28614440	28645454	-	10589	10475	10682	9354	8821	8936	9169	8287	8575	-0.224342	3.16358e-05	-0.00469252	0.966419
ENSG00000007216.14	SLC13A2	protein_coding	chr17	28473293	28497781	+	0	0	0	0	0	0	0	0	0	NA	NA	NA	NA
ENSG00000007237.18	GAS7	protein_coding	chr17	9910609	10198551	-	660	756	678	499	685	647	705	1005	853	-0.18118	0.492686	0.558445	0.00340861
ENSG00000007255.10	TRAPPC6A	protein_coding	chr19	45162928	45178237	-	284	319	230	296	179	199	246	217	219	-0.257856	0.516523	-0.008471	0.986992
ENSG00000007264.14	MATK	protein_coding	chr19	3777970	3802129	-	0	0	0	0	0	0	0	0	0	NA	NA	NA	NA
ENSG00000007306.14	CEACAM7	protein_coding	chr19	41673307	41706976	-	0	0	0	0	0	0	0	0	0	NA	NA	NA	NA
ENSG00000007312.12	CD79B	protein_coding	chr17	63928740	63932354	-	0	18	0	0	0	0	0	0	0	-0.121521	NA	-0.275202	NA
ENSG00000007314.12	SCN4A	protein_coding	chr17	63938554	63972918	-	8	0	0	0	0	0	0	0	0	NA	NA	NA	NA
ENSG00000007341.18	ST7L	protein_coding	chr1	112523518	112620825	-	867	933	807	858	812	969	693	587	747	0.0177643	0.956138	-0.0791643	0.780898
ENSG00000007350.16	TKTL1	protein_coding	chrX	154295671	154330350	+	0	0	0	0	0	0	0	0	0	NA	NA	NA	NA
ENSG00000007372.21	PAX6	protein_coding	chr11	31784779	31818062	-	0	6	0	0	0	0	5	13	8	NA	NA	0.523681	NA
ENSG00000007376.7	RPUSD1	protein_coding	chr16	784974	788397	-	820	755	583	731	615	829	630	479	403	0.012048	0.977758	-0.22606	0.456258
ENSG00000007384.15	RHBDF1	protein_coding	chr16	58059	76355	-	1972	1914	2073	2078	1699	2330	1280	1436	1266	0.0362923	0.882281	-0.297029	0.0131303
ENSG00000007392.16	LUC7L	protein_coding	chr16	188969	229463	-	1870	1518	1917	2109	2061	2088	1431	1390	1351	0.236252	0.0755199	-0.062821	0.758306
ENSG00000007402.11	CACNA2D2	protein_coding	chr3	50362799	50504244	-	21	0	30	39	44	25	0	15	0	0.317864	0.532407	-0.332523	0.663307
ENSG00000007516.13	BAIAP3	protein_coding	chr16	1333601	1349441	+	25	26	26	38	92	55	30	41	18	0.708832	0.109933	0.334137	0.694507
ENSG00000007520.3	TSR3	protein_coding	chr16	1349240	1351911	-	3734	3530	3573	4135	3963	3743	3135	3068	2795	0.128918	0.189563	0.0128731	0.933196
ENSG00000007541.16	PIGQ	protein_coding	chr16	566995	584136	+	543	505	441	696	664	578	558	515	541	0.359593	0.0863818	0.387506	0.0676791
ENSG00000007545.15	CRAMP1	protein_coding	chr16	1612325	1677908	+	605	586	512	570	770	715	422	488	434	0.255445	0.284048	-0.0585698	0.863551
ENSG00000007866.19	TEAD3	protein_coding	chr6	35473597	35497076	-	3183	3198	3374	4098	3883	4055	4014	4147	4177	0.302066	7.4293e-05	0.61838	1.64556e-17
ENSG00000007908.15	SELE	protein_coding	chr1	169722641	169764705	-	0	0	0	0	0	0	0	0	0	NA	NA	NA	NA
ENSG00000007923.15	DNAJC11	protein_coding	chr1	6634168	6701924	-	3003	3149	3374	3083	3199	3272	2312	2147	2267	0.00590261	0.976113	-0.218816	0.0341444
ENSG00000007933.12	FMO3	protein_coding	chr1	171090877	171117819	+	12	22	3	5	0	2	0	0	0	-0.340431	NA	-0.87615	NA
ENSG00000007944.14	MYLIP	protein_coding	chr6	16129125	16148248	+	472	483	505	438	466	379	301	115	203	-0.172011	0.536255	-0.884295	0.00699089
ENSG00000007952.17	NOX1	protein_coding	chrX	100843324	100874345	-	67	64	30	32	2	9	2	3	7	-0.680309	0.117672	-2.02773	0.000447248
ENSG00000007968.6	E2F2	protein_coding	chr1	23506430	23531220	-	0	0	0	0	0	0	0	0	9	NA	NA	NA	NA
ENSG00000008018.8	PSMB1	protein_coding	chr6	170535117	170553341	-	3727	3392	3641	3467	3611	3362	2916	3175	3011	-0.0403771	0.766358	0.0408355	0.765251
ENSG00000008056.13	SYN1	protein_coding	chrX	47571898	47619943	-	52	35	98	133	100	133	57	37	8	0.667105	0.111747	-0.392334	0.638237
ENSG00000008083.13	JARID2	protein_coding	chr6	15246296	15522040	+	1527	1315	1312	1537	1656	1462	1319	1511	1418	0.162766	0.311134	0.31117	0.0249104
ENSG00000008086.11	CDKL5	protein_coding	chrX	18425583	18653629	+	392	359	330	608	618	725	635	719	778	0.799693	9.24312e-06	1.22859	1.39576e-11
ENSG00000008118.9	CAMK1G	protein_coding	chr1	209583717	209613938	+	18	36	0	68	74	73	14	5	8	0.688517	0.109107	-0.274416	0.76909
ENSG00000008128.22	CDK11A	protein_coding	chr1	1702730	1724324	-	8	11	2	23	6	25	9	2	15	0.346604	NA	0.216549	0.823758
ENSG00000008130.15	NADK	protein_coding	chr1	1751232	1780457	-	2488	2864	2881	2654	2809	2921	1928	2044	1844	0.0267117	0.891292	-0.218887	0.0693409
ENSG00000008196.12	TFAP2B	protein_coding	chr6	50818723	50847613	+	0	0	0	0	0	0	0	0	0	NA	NA	NA	NA
ENSG00000008197.4	TFAP2D	protein_coding	chr6	50713828	50772988	+	0	0	0	0	0	0	0	0	0	NA	NA	NA	NA
ENSG00000008226.19	DLEC1	protein_coding	chr3	38039205	38124025	+	4	15	18	14	42	28	13	1	15	0.409934	0.413107	-0.0274426	0.981063
ENSG00000008256.15	CYTH3	protein_coding	chr7	6161776	6272644	-	4725	4557	4497	5862	5358	6126	3790	3903	3959	0.330772	8.44732e-06	0.0401485	0.734323
ENSG00000008277.14	ADAM22	protein_coding	chr7	87934143	88202889	+	20	24	37	16	41	63	16	31	18	0.2627	0.662014	-0.0234263	0.98319
ENSG00000008282.8	SYPL1	protein_coding	chr7	106090503	106112576	-	1600	1562	1583	1453	1678	1469	1008	1176	971	-0.0416535	0.841471	-0.303847	0.0295685
ENSG00000008283.15	CYB561	protein_coding	chr17	63432304	63446378	-	683	697	875	883	832	982	710	688	634	0.24755	0.234024	0.128534	0.617909
ENSG00000008294.20	SPAG9	protein_coding	chr17	50962174	51120865	-	8469	7227	7059	10389	10550	10637	6868	7399	6948	0.470862	1.2204e-11	0.180426	0.0399762
ENSG00000008300.16	CELSR3	protein_coding	chr3	48636469	48662915	-	215	135	101	209	85	144	179	99	156	-0.02643	0.971928	0.200702	0.745553
ENSG00000008311.14	AASS	protein_coding	chr7	122075647	122144280	-	1794	1343	1696	1274	1215	1287	533	515	701	-0.340496	0.020384	-1.15204	1.12688e-11
ENSG00000008323.15	PLEKHG6	protein_coding	chr12	6310436	6328506	+	0	0	0	0	0	0	0	0	4	NA	NA	NA	NA
ENSG00000008324.11	SS18L2	protein_coding	chr3	42581840	42595114	+	144	118	95	129	146	98	91	113	50	0.0518594	0.936084	-0.183021	0.789468
ENSG00000008382.15	MPND	protein_coding	chr19	4343527	4360086	+	426	528	450	553	551	528	381	407	412	0.203759	0.428855	0.0524788	0.888283
ENSG00000008394.12	MGST1	protein_coding	chr12	16347142	16609259	+	9445	8922	8785	6064	5350	5577	3540	3403	3029	-0.667829	1.00697e-24	-1.1596	8.66165e-66
ENSG00000008405.11	CRY1	protein_coding	chr12	106991364	107093829	-	1004	928	927	874	921	852	1149	996	1200	-0.105153	0.610655	0.501667	0.000584346
ENSG00000008438.4	PGLYRP1	protein_coding	chr19	46019153	46023065	-	0	0	0	0	0	0	0	0	0	NA	NA	NA	NA
ENSG00000008441.16	NFIX	protein_coding	chr19	12995608	13098796	+	23905	23787	23727	19980	20452	20950	17834	15481	15110	-0.215926	1.13165e-07	-0.279014	2.7452e-06
ENSG00000008513.14	ST3GAL1	protein_coding	chr8	133454848	133571940	-	14711	13821	13718	19431	21777	21070	3860	3775	4093	0.558655	1.86385e-26	-1.56147	1.7508e-150
ENSG00000008516.16	MMP25	protein_coding	chr16	3046681	3060726	+	0	11	0	9	13	0	0	10	24	0.0777014	NA	0.378019	0.593694
ENSG00000008517.16	IL32	protein_coding	chr16	3065297	3082192	+	1242	1365	1230	1638	1598	1243	2309	2235	2118	0.216297	0.24435	1.06693	1.14568e-25
ENSG00000008710.19	PKD1	protein_coding	chr16	2088710	2135898	-	10010	9821	9909	13936	14065	14252	15530	13941	14227	0.506768	4.50651e-33	0.834737	1.97193e-59
ENSG00000008735.13	MAPK8IP2	protein_coding	chr22	50600685	50613981	+	186	115	143	81	99	82	89	98	145	-0.589568	0.111868	-0.116136	0.859767
ENSG00000008838.19	MED24	protein_coding	chr17	40019097	40061215	-	2709	2401	2380	2581	2705	2696	1600	1869	1809	0.0929115	0.485823	-0.22001	0.0888912
ENSG00000008853.16	RHOBTB2	protein_coding	chr8	22987417	23020199	+	1399	1029	1363	1450	1222	1646	666	589	586	0.182849	0.405559	-0.743191	5.32595e-06
ENSG00000008869.11	HEATR5B	protein_coding	chr2	36968383	37084342	-	1403	1168	1462	1108	1125	1248	1098	986	992	-0.202355	0.234676	-0.106488	0.604024
ENSG00000008952.16	SEC62	protein_coding	chr3	169966635	169998373	+	13611	13888	13446	12016	11541	12967	10357	11060	10852	-0.162217	0.0122167	-0.0615954	0.416322
ENSG00000008988.9	RPS20	protein_coding	chr8	56067295	56074581	-	15484	15464	15428	14589	15420	14873	12314	12848	11124	-0.0451282	0.52047	-0.0729644	0.32673
ENSG00000009307.15	CSDE1	protein_coding	chr1	114716913	114758676	-	27704	26735	26690	24567	24324	25237	21338	20431	19351	-0.127716	0.00260214	-0.127123	0.00802415
ENSG00000009335.17	UBE3C	protein_coding	chr7	157138913	157269372	+	5463	5034	5290	5992	5772	6019	4859	4297	4579	0.173036	0.0117214	0.0809635	0.429146
ENSG00000009413.15	REV3L	protein_coding	chr6	111299028	111483715	-	4692	4029	4313	3450	3201	3586	2412	2102	2074	-0.341018	7.03994e-05	-0.697779	1.20137e-14
ENSG00000009694.13	TENM1	protein_coding	chrX	124375903	124963817	-	0	0	0	0	0	0	0	0	0	NA	NA	NA	NA
ENSG00000009709.11	PAX7	protein_coding	chr1	18631006	18748866	+	0	0	0	0	0	0	0	0	0	NA	NA	NA	NA
ENSG00000009724.16	MASP2	protein_coding	chr1	11026523	11047233	-	0	0	0	0	0	0	0	0	0	NA	NA	NA	NA
ENSG00000009765.14	IYD	protein_coding	chr6	150368892	150405969	+	0	0	0	0	0	0	0	0	0	NA	NA	NA	NA
ENSG00000009780.15	FAM76A	protein_coding	chr1	27725979	27763122	+	768	635	783	577	572	696	473	575	436	-0.228509	0.312308	-0.269239	0.254151
ENSG00000009790.14	TRAF3IP3	protein_coding	chr1	209756032	209782320	+	0	0	0	0	0	0	0	0	0	NA	NA	NA	NA
ENSG00000009830.11	POMT2	protein_coding	chr14	77274956	77320884	-	972	1162	1402	1283	1190	1313	1450	1045	1320	0.0954963	0.712435	0.382257	0.0532224
ENSG00000009844.15	VTA1	protein_coding	chr6	142147162	142224689	+	2394	2468	2129	2041	1888	2050	1607	1736	1680	-0.219591	0.0751956	-0.193854	0.140361
ENSG00000009950.15	MLXIPL	protein_coding	chr7	73593194	73624543	-	38	32	40	22	5	26	25	7	0	-0.43956	0.39047	-0.728049	0.336576
ENSG00000009954.10	BAZ1B	protein_coding	chr7	73440398	73522278	-	11483	10894	11075	10119	10399	11242	8096	7385	7859	-0.0723738	0.355996	-0.236556	7.3294e-05
ENSG00000010017.12	RANBP9	protein_coding	chr6	13621498	13711564	-	4975	5044	5927	4277	4081	4398	4777	4872	4933	-0.315359	0.00043075	0.152706	0.125549
ENSG00000010030.13	ETV7	protein_coding	chr6	36354091	36387800	-	131	84	120	51	48	25	18	21	23	-0.95643	0.0120595	-1.74826	0.000117874
ENSG00000010072.15	SPRTN	protein_coding	chr1	231337104	231355023	+	510	590	582	616	680	598	538	565	521	0.163198	0.512681	0.224567	0.333063
ENSG00000010165.19	METTL13	protein_coding	chr1	171781664	171814023	+	1039	1177	1148	1125	1052	1085	896	692	768	-0.0417912	0.864852	-0.228957	0.242163
ENSG00000010219.13	DYRK4	protein_coding	chr12	4562204	4615302	+	604	833	681	634	710	616	501	671	552	-0.105097	0.733047	-0.0169077	0.965772
ENSG00000010244.18	ZNF207	protein_coding	chr17	32350117	32381886	+	4358	3754	3989	4262	4036	4244	3342	3183	3433	0.0539877	0.674394	0.00184365	0.991021
ENSG00000010256.10	UQCRC1	protein_coding	chr3	48599002	48610976	-	2907	2312	2937	2617	2797	2794	2647	2803	2868	0.0125413	0.956889	0.309672	0.00795889
ENSG00000010270.13	STARD3NL	protein_coding	chr7	38178222	38230671	+	1060	1150	985	1041	986	1165	1207	979	993	-0.000461132	0.998567	0.268057	0.127157
ENSG00000010278.12	CD9	protein_coding	chr12	6199715	6238271	+	3979	4265	4148	5721	5369	5691	3701	3708	3236	0.434665	6.14864e-10	0.0607305	0.638232
ENSG00000010282.14	HHATL	protein_coding	chr3	42692663	42702827	-	0	0	0	0	0	0	0	0	0	NA	NA	NA	NA
ENSG00000010292.12	NCAPD2	protein_coding	chr12	6493356	6531955	+	2979	2965	3309	3148	3790	3500	2487	2521	2584	0.172859	0.14692	-0.00295077	0.986755
ENSG00000010295.19	IFFO1	protein_coding	chr12	6538375	6556083	-	1774	1814	1958	1839	1787	1896	1049	1050	690	-0.00421471	0.985273	-0.698595	1.84137e-05
ENSG00000010310.8	GIPR	protein_coding	chr19	45668244	45683724	+	13	48	18	81	39	25	8	32	35	0.383464	0.475897	0.119732	0.910358
ENSG00000010318.20	PHF7	protein_coding	chr3	52410657	52423641	+	216	176	216	122	165	180	109	186	105	-0.318063	0.403144	-0.292919	0.549073
ENSG00000010319.6	SEMA3G	protein_coding	chr3	52433053	52445085	-	0	0	0	0	0	0	0	9	0	NA	NA	NA	NA
ENSG00000010322.15	NISCH	protein_coding	chr3	52455118	52493071	+	5363	5105	5434	5467	5861	5479	4403	4120	4213	0.081595	0.369669	-0.0381139	0.730853
ENSG00000010327.10	STAB1	protein_coding	chr3	52495338	52524495	+	7	51	19	11	28	9	19	9	10	-0.222881	0.700865	-0.398402	0.656955
ENSG00000010361.13	FUZ	protein_coding	chr19	49806869	49817376	-	215	259	228	189	187	218	272	170	82	-0.210807	0.576123	-0.13162	0.841033
ENSG00000010379.15	SLC6A13	protein_coding	chr12	220621	262873	-	6	7	11	4	6	0	0	0	0	-0.179002	NA	-0.640391	NA
ENSG00000010404.17	IDS	protein_coding	chrX	149476990	149521096	-	2233	2535	2388	1997	2152	2257	2488	2842	2840	-0.15575	0.247109	0.468892	1.0327e-05
ENSG00000010438.16	PRSS3	protein_coding	chr9	33750466	33799231	+	586	438	427	223	191	143	272	276	307	-1.21099	3.14811e-07	-0.459593	0.0807643
ENSG00000010539.11	ZNF200	protein_coding	chr16	3222325	3236221	-	367	258	283	378	254	304	336	330	312	0.0426308	0.932609	0.372926	0.204171
ENSG00000010610.9	CD4	protein_coding	chr12	6786858	6820808	+	7	22	0	13	21	9	0	0	0	0.111662	NA	-0.533393	NA
ENSG00000010626.14	LRRC23	protein_coding	chr12	6873569	6914243	+	449	470	312	588	498	417	456	390	437	0.260023	0.411803	0.325887	0.266398
ENSG00000010671.15	BTK	protein_coding	chrX	101349447	101390796	-	0	0	0	6	0	0	0	0	0	NA	NA	NA	NA
ENSG00000010704.18	HFE	protein_coding	chr6	26087281	26098343	+	854	875	1075	819	845	916	514	658	515	-0.112932	0.639735	-0.440042	0.0273144
ENSG00000010803.16	SCMH1	protein_coding	chr1	41027200	41242154	-	1896	2383	1958	2416	2308	2020	1899	2128	1871	0.109756	0.580657	0.196549	0.207177
ENSG00000010810.17	FYN	protein_coding	chr6	111660332	111873452	-	5365	5819	6413	5246	6139	5588	4691	4571	4573	-0.0497071	0.75072	-0.06503	0.59361
ENSG00000010818.9	HIVEP2	protein_coding	chr6	142751467	142956698	-	4009	3536	3331	3562	3878	3614	3707	3842	4275	0.0255849	0.885446	0.400875	7.60507e-05
ENSG00000010932.16	FMO1	protein_coding	chr1	171248471	171285978	+	21	18	19	0	0	0	0	0	0	-0.720197	NA	-1.41323	0.0184138
ENSG00000011007.12	ELOA	protein_coding	chr1	23743155	23762059	+	4086	3933	4069	3942	3419	3631	3287	3007	3419	-0.133013	0.203231	-0.032726	0.825447
ENSG00000011009.10	LYPLA2	protein_coding	chr1	23790970	23795539	+	792	988	660	793	680	721	630	602	682	-0.143375	0.62269	-0.0680893	0.843321
ENSG00000011021.21	CLCN6	protein_coding	chr1	11806096	11843144	+	1986	1663	1856	1607	1690	1733	1219	1181	1207	-0.124419	0.410912	-0.323648	0.00966198
ENSG00000011028.13	MRC2	protein_coding	chr17	62627401	62693597	+	36996	35647	37192	43977	48308	42824	69684	66719	68624	0.299643	2.95427e-09	1.18135	3.53655e-255
ENSG00000011052.21	NME1-NME2	protein_coding	chr17	51153590	51171744	+	0	0	0	0	0	0	0	0	0	NA	NA	NA	NA
ENSG00000011083.8	SLC6A7	protein_coding	chr5	150189957	150222788	+	0	2	0	0	0	0	0	0	0	NA	NA	NA	NA
ENSG00000011105.12	TSPAN9	protein_coding	chr12	3077355	3286564	+	3552	3592	3622	3756	3889	3867	1649	1746	1446	0.0976176	0.30577	-0.866287	5.63861e-21
ENSG00000011114.14	BTBD7	protein_coding	chr14	93237550	93333092	-	2239	2595	2638	3160	3357	3548	2491	3042	2698	0.422579	3.26505e-05	0.416719	0.000351231
ENSG00000011132.11	APBA3	protein_coding	chr19	3750819	3761699	-	317	475	287	401	350	376	427	337	465	0.0540167	0.909634	0.441768	0.164658
ENSG00000011143.16	MKS1	protein_coding	chr17	58205437	58219605	-	427	433	285	345	321	399	277	302	275	-0.0926729	0.826144	-0.13583	0.741462
ENSG00000011198.7	ABHD5	protein_coding	chr3	43690113	43734371	+	894	842	908	756	745	815	421	624	552	-0.182133	0.325367	-0.431957	0.0406948
ENSG00000011201.11	ANOS1	protein_coding	chrX	8528874	8732186	-	19	33	18	7	12	5	128	167	130	-0.517482	0.264101	2.42809	2.11324e-09
ENSG00000011243.17	AKAP8L	protein_coding	chr19	15380048	15419141	-	2588	2399	2908	2906	2739	2748	2211	2713	2348	0.089598	0.543912	0.162477	0.256014
ENSG00000011258.15	MBTD1	protein_coding	chr17	51177425	51260163	-	530	545	547	720	645	462	511	561	395	0.160846	0.605586	0.130475	0.67473
ENSG00000011260.13	UTP18	protein_coding	chr17	51260528	51297936	+	1574	1365	1746	1207	1334	1304	1132	1048	1175	-0.273421	0.064719	-0.195229	0.251507
ENSG00000011275.18	RNF216	protein_coding	chr7	5620047	5781739	-	3920	3366	3632	3680	4061	3627	3543	3325	3192	0.0604721	0.670121	0.163079	0.100752
ENSG00000011295.15	TTC19	protein_coding	chr17	15999380	16045015	+	1912	1924	2101	1688	1868	1692	1217	1154	1227	-0.172273	0.192192	-0.436126	0.000116388
ENSG00000011304.19	PTBP1	protein_coding	chr19	797075	812327	+	9340	9000	9837	8613	8353	9008	7798	7715	7456	-0.114434	0.106839	-0.012875	0.900933
ENSG00000011332.19	DPF1	protein_coding	chr19	38211006	38229714	-	63	109	80	27	75	76	26	36	35	-0.311597	0.574998	-0.879678	0.102672
ENSG00000011347.9	SYT7	protein_coding	chr11	61515313	61581148	-	423	517	500	85	31	62	754	622	736	-2.4326	4.54935e-19	0.811733	1.18435e-05
ENSG00000011376.9	LARS2	protein_coding	chr3	45388506	45549421	+	1125	1150	1061	1023	1230	1165	609	616	672	0.0352553	0.891543	-0.523432	0.000551139
ENSG00000011405.13	PIK3C2A	protein_coding	chr11	17077730	17207983	-	4942	4536	4507	4150	3785	3849	3084	2926	3385	-0.241729	0.00342866	-0.288992	0.00222956
ENSG00000011422.11	PLAUR	protein_coding	chr19	43646095	43670547	-	1227	1199	1472	1261	1235	880	2812	2899	2494	-0.193353	0.406582	1.34162	2.67253e-35
ENSG00000011426.10	ANLN	protein_coding	chr7	36389806	36453791	+	479	461	471	1032	809	1011	135	207	350	0.965529	8.93095e-10	-0.680287	0.0547128
ENSG00000011451.17	WIZ	protein_coding	chr19	15419980	15449951	-	4331	4454	4728	5342	4859	4978	4132	3778	3660	0.16802	0.0576089	0.0568989	0.639191
ENSG00000011454.16	RABGAP1	protein_coding	chr9	122940833	123104866	+	8002	7322	7570	6812	6803	7256	3997	3206	3824	-0.130174	0.0660493	-0.766628	3.63297e-19
ENSG00000011465.16	DCN	protein_coding	chr12	91140484	91183123	-	20784	20255	21471	13789	14304	14352	10519	9645	9535	-0.554283	7.15941e-41	-0.790542	1.74622e-60
ENSG00000011478.11	QPCTL	protein_coding	chr19	45692483	45703989	+	461	303	415	376	316	369	416	351	390	-0.132826	0.722322	0.246605	0.437855
ENSG00000011485.14	PPP5C	protein_coding	chr19	46346994	46392981	+	3115	2848	3300	3744	3341	3843	2892	2754	2802	0.237445	0.0205164	0.148816	0.160157
ENSG00000011523.13	CEP68	protein_coding	chr2	65056366	65087004	+	1405	1308	1045	1392	1385	1557	888	805	881	0.19952	0.291004	-0.259321	0.174171
ENSG00000011566.14	MAP4K3	protein_coding	chr2	39249266	39437312	-	3189	2932	3161	2862	3067	2979	2603	2657	2543	-0.0561323	0.667825	0.0315982	0.826423
ENSG00000011590.13	ZBTB32	protein_coding	chr19	35704527	35717038	+	0	0	0	0	0	0	0	0	0	NA	NA	NA	NA
ENSG00000011600.11	TYROBP	protein_coding	chr19	35904401	35908295	-	0	0	0	0	0	0	0	0	0	NA	NA	NA	NA
ENSG00000011638.10	TMEM159	protein_coding	chr16	21158377	21180616	+	823	836	779	825	519	759	562	618	590	-0.196598	0.476482	-0.176937	0.406668
ENSG00000011677.12	GABRA3	protein_coding	chrX	152166234	152451358	-	0	0	0	0	0	0	0	0	0	NA	NA	NA	NA
ENSG00000012048.20	BRCA1	protein_coding	chr17	43044295	43170245	-	243	192	229	256	158	179	158	169	245	-0.133902	0.778419	0.0665879	0.905185
ENSG00000012061.15	ERCC1	protein_coding	chr19	45407333	45478828	-	1630	1563	1595	1559	1608	1567	1479	1653	1667	-0.013856	0.949145	0.283273	0.0223081
ENSG00000012124.16	CD22	protein_coding	chr19	35319261	35347355	+	7	0	2	0	5	4	22	0	0	0.0010228	NA	0.251246	NA
ENSG00000012171.19	SEMA3B	protein_coding	chr3	50267558	50277546	+	1236	1195	1367	1693	1289	1359	268	288	276	0.1884	0.324109	-1.87102	7.24232e-36
ENSG00000012174.11	MBTPS2	protein_coding	chrX	21839636	21885424	+	1341	1097	945	967	1046	1338	1031	952	733	-0.0109005	0.978329	-0.0361091	0.914578
ENSG00000012211.12	PRICKLE3	protein_coding	chrX	49175264	49186528	-	575	601	686	779	545	643	326	390	361	0.0761319	0.822535	-0.492585	0.0213448
ENSG00000012223.12	LTF	protein_coding	chr3	46435645	46485234	-	57	87	40	50	10	32	10	27	28	-0.490347	0.330289	-0.863103	0.176412
ENSG00000012232.8	EXTL3	protein_coding	chr8	28600469	28755599	+	2813	2515	2789	2886	2867	3313	1680	1657	1863	0.159361	0.18103	-0.355918	0.00104317
ENSG00000012504.13	NR1H4	protein_coding	chr12	100473708	100564413	+	47	39	27	0	19	28	0	7	0	-0.370646	0.447191	-1.48751	0.0176911
ENSG00000012660.13	ELOVL5	protein_coding	chr6	53267398	53349179	-	7242	6325	6287	7198	7294	7695	5350	5701	5327	0.161369	0.0494485	0.00450863	0.974768
ENSG00000012779.10	ALOX5	protein_coding	chr10	45374176	45446119	+	0	0	0	0	0	0	0	0	0	NA	NA	NA	NA
ENSG00000012817.15	KDM5D	protein_coding	chrY	19703865	19744939	-	0	0	0	0	0	0	0	0	0	NA	NA	NA	NA
ENSG00000012822.15	CALCOCO1	protein_coding	chr12	53708517	53727745	-	9730	9656	10014	11687	11523	12079	7604	7630	7002	0.264204	7.09331e-08	-0.121362	0.0563552
ENSG00000012963.14	UBR7	protein_coding	chr14	93207056	93229215	+	819	768	782	847	812	772	556	652	639	0.0383852	0.88756	-0.0747755	0.782452
ENSG00000012983.11	MAP4K5	protein_coding	chr14	50418501	50561126	-	3074	2894	3042	4040	4176	4124	4254	4334	4197	0.451815	5.05421e-11	0.783825	8.84713e-31
ENSG00000013016.15	EHD3	protein_coding	chr2	31234337	31269447	+	1973	1710	2152	2222	2166	2603	2542	2461	2355	0.256707	0.0645267	0.611834	4.76753e-09
ENSG00000013275.7	PSMC4	protein_coding	chr19	39971005	39981441	+	3584	3450	3413	3355	3404	3348	3034	2774	2739	-0.0451162	0.713804	-0.00820794	0.95933
ENSG00000013288.8	MAN2B2	protein_coding	chr4	6575175	6623362	+	6022	5500	5917	5665	6407	6409	4466	4653	4974	0.0852802	0.406363	-0.0239743	0.862568
ENSG00000013293.5	SLC7A14	protein_coding	chr3	170459584	170586074	-	29	35	40	51	7	41	0	0	0	-0.0296683	0.971307	-2.23901	0.000133535
ENSG00000013297.10	CLDN11	protein_coding	chr3	170418865	170860380	+	8348	6505	7067	2453	2133	3099	94	82	48	-1.46435	2.39717e-36	-5.95567	2.43296e-124
ENSG00000013306.15	SLC25A39	protein_coding	chr17	44319625	44324870	-	2497	2427	2062	2880	2751	2965	2249	2205	1938	0.294922	0.00868325	0.15056	0.30525
ENSG00000013364.18	MVP	protein_coding	chr16	29820394	29848039	+	10992	10366	10923	7912	7666	8175	6465	6530	6341	-0.437906	4.42364e-18	-0.456382	1.08301e-19
ENSG00000013374.15	NUB1	protein_coding	chr7	151341699	151378449	+	4102	3570	4012	3394	4274	4046	3236	3326	3222	0.00625844	0.978911	0.0265121	0.855274
ENSG00000013375.15	PGM3	protein_coding	chr6	83161150	83193936	-	4103	3981	4126	5373	5437	4930	7962	7096	8019	0.365195	3.32168e-07	1.19594	6.877e-68
ENSG00000013392.7	RWDD2A	protein_coding	chr6	83193379	83198932	+	596	593	633	766	753	854	964	725	862	0.366724	0.0304775	0.750584	9.01368e-06
ENSG00000013441.15	CLK1	protein_coding	chr2	200853009	200864744	-	4159	4091	3974	3395	3438	3619	3004	3471	3338	-0.221878	0.004579	-0.0345246	0.821135
ENSG00000013503.9	POLR3B	protein_coding	chr12	106357658	106510198	+	783	727	760	606	498	538	874	947	850	-0.441843	0.0114703	0.508494	0.000540655
ENSG00000013523.9	ANGEL1	protein_coding	chr14	76786178	76826246	-	769	606	915	682	707	814	525	505	467	-0.048826	0.89106	-0.320373	0.175287
ENSG00000013561.17	RNF14	protein_coding	chr5	141958328	141990291	+	4286	4004	4271	4254	4023	3984	3821	3615	3930	-0.0319251	0.80692	0.137867	0.135958
ENSG00000013563.13	DNASE1L1	protein_coding	chrX	154401238	154412112	-	843	947	686	920	844	977	874	822	894	0.13929	0.5884	0.337779	0.0887591
ENSG00000013573.16	DDX11	protein_coding	chr12	31073845	31104791	+	599	556	627	520	500	460	457	518	446	-0.250757	0.250756	-0.043532	0.894282
ENSG00000013583.8	HEBP1	protein_coding	chr12	12974864	13000273	-	4244	4162	4617	3131	3537	3414	1371	1626	1579	-0.362471	1.29816e-05	-1.21645	2.75554e-37
ENSG00000013588.7	GPRC5A	protein_coding	chr12	12890782	12917937	+	890	1109	835	485	520	524	430	483	358	-0.840174	6.3001e-07	-0.853018	1.28309e-05
ENSG00000013619.13	MAMLD1	protein_coding	chrX	150361422	150514178	+	854	646	744	677	454	589	1329	1250	1166	-0.351773	0.13688	1.00435	1.82275e-12
ENSG00000013725.14	CD6	protein_coding	chr11	60971680	61020377	+	0	0	0	0	0	0	0	0	0	NA	NA	NA	NA
ENSG00000013810.18	TACC3	protein_coding	chr4	1721490	1745176	+	424	330	427	358	296	319	427	310	195	-0.25108	0.393763	-0.0589818	0.912157
ENSG00000014123.9	UFL1	protein_coding	chr6	96521595	96555276	+	3160	2837	2765	2576	2738	2490	2404	2435	2601	-0.161821	0.159849	0.046564	0.773391
ENSG00000014138.8	POLA2	protein_coding	chr11	65261762	65305589	+	328	287	236	306	268	254	180	155	224	-0.0326747	0.948625	-0.301195	0.445028
ENSG00000014164.6	ZC3H3	protein_coding	chr8	143437655	143541453	-	723	883	845	715	813	761	740	590	537	-0.0934696	0.724571	-0.110963	0.705018
ENSG00000014216.15	CAPN1	protein_coding	chr11	65180566	65212006	+	5126	5278	5119	5428	5223	6000	2967	3424	3375	0.101614	0.319284	-0.384181	9.01576e-06
ENSG00000014257.15	ACPP	protein_coding	chr3	132317367	132368298	+	0	0	0	11	1	0	0	0	0	0.114912	NA	NA	NA
ENSG00000014641.17	MDH1	protein_coding	chr2	63588609	63607197	+	3319	3234	3288	2606	2770	2938	2529	2616	2495	-0.238322	0.00780195	-0.0830663	0.453797
ENSG00000014824.13	SLC30A9	protein_coding	chr4	41990472	42090457	+	3274	3028	3259	3488	3449	3580	3184	3064	3122	0.138555	0.130089	0.252026	0.0023868
ENSG00000014914.20	MTMR11	protein_coding	chr1	149928651	149936869	-	331	446	345	582	533	493	462	474	386	0.476818	0.0395115	0.494797	0.0491745
ENSG00000014919.12	COX15	protein_coding	chr10	99711844	99732100	-	1128	863	1198	1154	1161	1110	823	930	724	0.102761	0.670956	-0.0800831	0.777993
ENSG00000015133.18	CCDC88C	protein_coding	chr14	91271323	91417844	-	8	16	4	8	31	35	0	27	47	0.424778	0.372928	0.669372	0.37864
ENSG00000015153.14	YAF2	protein_coding	chr12	42157104	42238349	-	868	826	857	839	675	827	532	571	640	-0.116316	0.628395	-0.260633	0.192262
ENSG00000015171.19	ZMYND11	protein_coding	chr10	134465	254637	+	6273	6121	6567	7160	7648	7402	5816	5372	4907	0.228814	0.000251851	0.0443559	0.705947
ENSG00000015285.10	WAS	protein_coding	chrX	48676596	48691427	+	27	15	36	13	20	22	21	11	7	-0.210599	0.73812	-0.416563	0.634864
ENSG00000015413.9	DPEP1	protein_coding	chr16	89613308	89638456	+	27	8	11	29	5	8	44	56	78	-0.033225	0.964821	1.56682	0.0051808
ENSG00000015475.18	BID	protein_coding	chr22	17734138	17774770	-	683	656	656	540	420	497	340	348	356	-0.425136	0.0287757	-0.635813	0.000599812
ENSG00000015479.18	MATR3	protein_coding	chr5	139293648	139331677	+	57	56	70	59	66	13	33	13	28	-0.211783	0.739895	-0.760087	0.226667
ENSG00000015520.14	NPC1L1	protein_coding	chr7	44512535	44541315	-	0	0	0	0	0	0	0	0	0	NA	NA	NA	NA
ENSG00000015532.9	XYLT2	protein_coding	chr17	50346092	50363138	+	2766	2626	2641	3356	3198	3236	2277	2325	2266	0.284425	0.000493992	0.0555939	0.681465
ENSG00000015568.12	RGPD5	protein_coding	chr2	109792758	109857695	+	0	1	2	0	0	6	0	0	2	NA	NA	NA	NA
ENSG00000015592.16	STMN4	protein_coding	chr8	27235323	27258420	-	0	0	0	0	0	0	0	0	0	NA	NA	NA	NA
ENSG00000015676.17	NUDCD3	protein_coding	chr7	44379121	44490880	-	4857	4426	4899	5046	4550	5321	3569	3443	2904	0.074574	0.545753	-0.233818	0.0172707
ENSG00000016082.14	ISL1	protein_coding	chr5	51383391	51394738	+	39	41	40	17	31	26	68	39	32	-0.368138	0.501938	0.373431	0.615468
ENSG00000016391.10	CHDH	protein_coding	chr3	53812335	53846390	-	5	0	0	0	0	15	0	0	0	0.0706521	NA	NA	NA
ENSG00000016402.13	IL20RA	protein_coding	chr6	136999971	137045180	-	40	96	97	17	29	31	23	3	0	-0.898691	0.0303593	-1.53497	0.0137992
ENSG00000016490.15	CLCA1	protein_coding	chr1	86468368	86500289	+	0	0	0	0	0	0	0	0	0	NA	NA	NA	NA
ENSG00000016602.9	CLCA4	protein_coding	chr1	86547078	86580754	+	0	0	0	0	0	0	0	0	0	NA	NA	NA	NA
ENSG00000016864.18	GLT8D1	protein_coding	chr3	52694488	52706032	-	1705	1721	1990	1767	1771	1620	1632	1638	1641	-0.0663529	0.729739	0.139754	0.340313
ENSG00000017260.19	ATP2C1	protein_coding	chr3	130850595	131016712	+	5319	5011	4782	6075	5818	5944	5747	5207	5485	0.23934	0.000834987	0.401552	4.1437e-08
ENSG00000017427.15	IGF1	protein_coding	chr12	102395867	102480645	-	320	728	674	1588	2069	1341	2406	2466	2116	1.12194	0.00107308	2.05575	2.47522e-09
ENSG00000017483.14	SLC38A5	protein_coding	chrX	48458537	48470256	-	87	54	131	98	103	49	226	190	164	-0.0746095	0.916586	1.21815	0.00150563
ENSG00000017797.12	RALBP1	protein_coding	chr18	9475009	9538116	+	9571	9186	10254	11624	10469	10959	7375	7269	7606	0.189266	0.00677908	-0.0998291	0.194303
ENSG00000018189.12	RUFY3	protein_coding	chr4	70704204	70807315	+	2341	2256	2360	2086	2159	2444	1757	1817	1703	-0.0537695	0.752931	-0.116208	0.346671
ENSG00000018236.14	CNTN1	protein_coding	chr12	40692442	41072418	+	0	0	0	0	0	0	0	0	4	NA	NA	NA	NA
ENSG00000018280.16	SLC11A1	protein_coding	chr2	218382029	218396894	+	7	7	0	2	0	0	10	0	0	-0.131818	NA	-0.0339337	NA
ENSG00000018408.14	WWTR1	protein_coding	chr3	149517235	149736714	-	4990	5001	4291	5139	5222	4817	7454	6610	6784	0.0882904	0.488569	0.822075	8.19036e-25
ENSG00000018510.13	AGPS	protein_coding	chr2	177392644	177559299	+	4309	4149	4023	3617	3908	3695	4606	4743	4544	-0.150024	0.091982	0.434692	1.56297e-10
ENSG00000018607.6	ZNF806	unprocessed_pseudogene	chr2	132309309	132318736	+	0	0	0	0	0	0	0	0	0	NA	NA	NA	NA
ENSG00000018610.13	CXorf56	protein_coding	chrX	119538149	119565408	-	1116	1168	924	984	1009	979	654	907	786	-0.104843	0.648704	-0.165524	0.512664
ENSG00000018625.14	ATP1A2	protein_coding	chr1	160115759	160143591	+	9	21	24	0	18	0	6	0	14	-0.234394	NA	-0.440952	0.602669
ENSG00000018699.11	TTC27	protein_coding	chr2	32628032	32821051	+	770	864	845	704	714	859	489	565	470	-0.116205	0.640272	-0.412137	0.0278106
ENSG00000018869.16	ZNF582	protein_coding	chr19	56375846	56393545	-	58	82	133	49	110	87	93	128	130	-0.0976167	0.88748	0.554972	0.281849
ENSG00000019102.11	VSIG2	protein_coding	chr11	124747472	124752238	-	0	21	12	15	32	1	0	0	0	0.0933129	0.863206	-0.596179	NA
ENSG00000019144.18	PHLDB1	protein_coding	chr11	118606440	118658038	+	7432	7176	6887	13947	12518	12895	13916	13735	12796	0.868348	1.10854e-48	1.19036	1.97351e-115
ENSG00000019169.10	MARCO	protein_coding	chr2	118942166	118994660	+	0	0	7	0	0	2	0	0	0	NA	NA	NA	NA
ENSG00000019186.9	CYP24A1	protein_coding	chr20	54153449	54173973	-	0	0	0	0	5	16	0	0	0	0.187174	NA	NA	NA
ENSG00000019485.13	PRDM11	protein_coding	chr11	45095806	45235110	+	455	474	384	507	536	662	135	215	119	0.34996	0.139922	-1.12858	8.80162e-05
ENSG00000019505.7	SYT13	protein_coding	chr11	45240301	45286319	-	0	0	0	0	0	0	0	0	0	NA	NA	NA	NA
ENSG00000019549.9	SNAI2	protein_coding	chr8	48917768	48921740	-	4660	4737	5536	5854	5952	5686	1600	1645	1921	0.227621	0.0118312	-1.23612	1.02139e-32
ENSG00000019582.14	CD74	protein_coding	chr5	150401637	150412929	-	264	204	270	243	263	279	65	84	79	0.0823495	0.851106	-1.29182	6.527e-05
ENSG00000019991.15	HGF	protein_coding	chr7	81699006	81770438	-	4974	4209	4306	1872	2508	2284	478	383	409	-0.989586	5.37673e-20	-3.09316	1.9111e-173
ENSG00000019995.6	ZRANB1	protein_coding	chr10	124942123	124988189	+	3204	3120	3487	3430	3334	3562	3370	2908	3145	0.0751725	0.54101	0.222499	0.0278106
ENSG00000020129.15	NCDN	protein_coding	chr1	35557473	35567274	+	3673	3871	4011	3676	3332	3882	2801	2646	2397	-0.0826954	0.532311	-0.276614	0.00322415
ENSG00000020181.17	ADGRA2	protein_coding	chr8	37784191	37844896	+	21887	20975	21763	19639	19554	19811	24849	24142	25558	-0.128635	0.00196016	0.487775	5.36565e-29
ENSG00000020219.9	CCT8L1P	processed_pseudogene	chr7	152445477	152447150	+	11	0	0	15	15	0	0	0	1	0.126686	NA	-0.189302	NA
ENSG00000020256.19	ZFP64	protein_coding	chr20	52051663	52204308	-	1219	1154	1336	1127	1127	1365	1261	1135	1028	-0.0321418	0.904209	0.163553	0.355563
ENSG00000020426.10	MNAT1	protein_coding	chr14	60734742	60969953	+	734	773	882	622	708	582	748	791	777	-0.302955	0.126996	0.233089	0.226236
ENSG00000020577.13	SAMD4A	protein_coding	chr14	54567097	54793315	+	3300	2745	2560	4126	4000	4678	4370	4480	4717	0.56345	1.01631e-07	0.932355	1.55051e-21
ENSG00000020633.18	RUNX3	protein_coding	chr1	24899511	24965121	-	0	0	0	0	0	0	0	0	0	NA	NA	NA	NA
ENSG00000020922.12	MRE11	protein_coding	chr11	94415578	94493908	-	1055	1004	1063	1047	1023	1120	753	599	792	0.0323703	0.893217	-0.253674	0.205513
ENSG00000021300.13	PLEKHB1	protein_coding	chr11	73646178	73662819	+	30	99	68	68	37	97	31	46	16	0.0170466	0.983996	-0.581068	0.413137
ENSG00000021355.12	SERPINB1	protein_coding	chr6	2832332	2842006	-	1423	1550	1423	1038	1105	1041	816	1023	989	-0.451722	0.000221071	-0.348846	0.0280681
ENSG00000021461.16	CYP3A43	protein_coding	chr7	99828013	99866102	+	0	0	0	0	0	0	0	0	0	NA	NA	NA	NA
ENSG00000021488.12	SLC7A9	protein_coding	chr19	32830509	32869766	-	0	3	0	0	0	14	0	0	10	0.0839843	NA	0.164118	NA
ENSG00000021574.11	SPAST	protein_coding	chr2	32063611	32157637	+	753	842	781	914	759	659	749	844	631	-0.0237068	0.948751	0.180001	0.436565
ENSG00000021645.18	NRXN3	protein_coding	chr14	78170373	79868290	+	95	109	178	56	72	98	32	23	24	-0.539815	0.207031	-1.63708	0.000277993
ENSG00000021762.19	OSBPL5	protein_coding	chr11	3087116	3166739	-	2388	2121	2449	3150	3477	3539	2743	2562	2597	0.540951	1.64922e-09	0.462974	5.75792e-07
ENSG00000021776.10	AQR	protein_coding	chr15	34851782	34969839	-	2566	2559	2559	2442	2335	2689	1723	1915	1864	-0.0391331	0.815249	-0.198325	0.0778681
ENSG00000021826.14	CPS1	protein_coding	chr2	210477682	210679107	+	853	802	688	539	750	861	251	523	417	-0.114045	0.728451	-0.658349	0.0164877
ENSG00000021852.12	C8B	protein_coding	chr1	56929210	56966140	-	0	0	0	0	0	0	0	5	17	NA	NA	0.512396	NA
ENSG00000022267.16	FHL1	protein_coding	chrX	136146702	136211359	+	793	983	824	1181	1121	1139	399	439	422	0.388719	0.014626	-0.745746	3.85584e-05
ENSG00000022277.12	RTFDC1	protein_coding	chr20	56468585	56519449	+	4470	4380	4525	4565	4419	4531	3837	3304	3412	0.0170634	0.894246	-0.0601503	0.628735
ENSG00000022355.16	GABRA1	protein_coding	chr5	161847063	161899981	+	0	0	0	0	0	0	0	0	0	NA	NA	NA	NA
ENSG00000022556.15	NLRP2	protein_coding	chr19	54953130	55001142	+	0	0	0	7	0	5	0	0	11	0.120718	NA	0.222702	NA
ENSG00000022567.9	SLC45A4	protein_coding	chr8	141207166	141308305	-	530	540	638	479	448	514	436	408	476	-0.228455	0.343966	-0.0860373	0.79182
ENSG00000022840.15	RNF10	protein_coding	chr12	120533480	120577594	+	9257	8585	10069	8709	8573	9256	7489	7222	6904	-0.0695421	0.490063	-0.0864047	0.326084
ENSG00000022976.15	ZNF839	protein_coding	chr14	102317377	102342702	+	542	407	326	435	533	269	474	230	374	-0.0336087	0.952881	0.0374028	0.946272
ENSG00000023041.11	ZDHHC6	protein_coding	chr10	112424428	112446917	-	1472	1572	1721	1736	1717	1529	2062	1835	1706	0.0646216	0.754081	0.508811	1.99428e-05
ENSG00000023171.16	GRAMD1B	protein_coding	chr11	123358428	123627774	+	312	394	315	331	259	236	114	134	105	-0.270302	0.417343	-1.17546	2.77454e-05
ENSG00000023191.16	RNH1	protein_coding	chr11	494512	507300	-	11795	12302	12750	10858	10769	10656	10367	10572	10411	-0.187872	0.00109416	0.0485259	0.543686
ENSG00000023228.13	NDUFS1	protein_coding	chr2	206114817	206159603	-	4016	3493	3785	3612	3843	3720	3459	3326	3371	-0.0122571	0.942575	0.128727	0.193009
ENSG00000023287.12	RB1CC1	protein_coding	chr8	52622456	52745843	-	4202	4357	4071	3619	3899	3960	3699	3833	3862	-0.13505	0.164642	0.132485	0.15768
ENSG00000023318.7	ERP44	protein_coding	chr9	99979179	100099040	-	3972	3608	3859	3001	3238	3175	3624	3333	3576	-0.275454	0.000605018	0.162743	0.0788976
ENSG00000023330.14	ALAS1	protein_coding	chr3	52198086	52214327	+	2792	2837	2834	2982	2430	2766	2203	2151	2174	-0.0465003	0.796106	-0.0923232	0.436543
ENSG00000023445.13	BIRC3	protein_coding	chr11	102317450	102339403	+	11	34	52	8	4	8	0	3	0	-0.743627	0.0734576	-1.63576	0.00752517
ENSG00000023516.8	AKAP11	protein_coding	chr13	42272153	42323267	+	4548	4200	3820	3967	3939	4354	4164	3652	4050	-0.0332881	0.840194	0.197787	0.0643614
ENSG00000023572.8	GLRX2	protein_coding	chr1	193096468	193106114	-	247	380	249	325	328	320	203	203	218	0.131699	0.755109	-0.197049	0.653836
ENSG00000023608.4	SNAPC1	protein_coding	chr14	61762357	61796428	+	1036	1112	960	1053	928	1038	895	926	836	-0.0392225	0.882561	0.0533363	0.830395
ENSG00000023697.12	DERA	protein_coding	chr12	15911172	16037282	+	804	824	690	711	772	861	754	609	805	0.0162922	0.963242	0.181207	0.470013
ENSG00000023734.10	STRAP	protein_coding	chr12	15882391	15903478	+	5070	4711	5544	4710	4818	5097	5085	5018	4652	-0.0641334	0.599854	0.226262	0.00604667
ENSG00000023839.10	ABCC2	protein_coding	chr10	99782732	99852192	+	53	35	32	12	45	24	7	3	6	-0.266055	0.657467	-1.54443	0.0112539
ENSG00000023892.10	DEF6	protein_coding	chr6	35297852	35321771	+	107	99	97	169	205	238	177	90	80	0.842384	0.00480992	0.408785	0.457384
ENSG00000023902.13	PLEKHO1	protein_coding	chr1	150149183	150164720	+	2672	2176	2140	4655	4771	4775	3658	3504	3345	1.0083	4.32955e-29	0.863451	1.59814e-18
ENSG00000023909.9	GCLM	protein_coding	chr1	93885205	93909456	-	3235	2385	2571	1058	1069	1022	1952	2086	1773	-1.33336	1.68691e-29	-0.210224	0.166814
ENSG00000024048.10	UBR2	protein_coding	chr6	42564062	42693504	+	2961	3061	3099	2841	2852	2816	2793	2547	2795	-0.0972224	0.377651	0.116218	0.315155
ENSG00000024422.11	EHD2	protein_coding	chr19	47713343	47743134	+	47600	49281	49709	51341	48499	49200	46817	43832	40580	0.0256878	0.739738	0.120696	0.0287086
ENSG00000024526.16	DEPDC1	protein_coding	chr1	68474152	68497221	-	8	1	9	0	26	13	17	18	14	0.174216	NA	0.777623	0.293728
ENSG00000024862.17	CCDC28A	protein_coding	chr6	138773509	138793319	+	699	643	654	740	669	596	659	759	684	0.00896209	0.981104	0.349846	0.0525336
ENSG00000025039.14	RRAGD	protein_coding	chr6	89364636	89412270	-	271	252	269	237	298	264	182	158	231	0.0134795	0.979823	-0.175798	0.687546
ENSG00000025156.12	HSF2	protein_coding	chr6	122399546	122433119	+	532	621	542	617	541	521	380	475	482	-0.0117955	0.97685	-0.0584903	0.871658
ENSG00000025293.16	PHF20	protein_coding	chr20	35771974	35950381	+	2875	2775	2501	3080	3299	3143	2437	2292	2678	0.222749	0.0298876	0.143293	0.300701
ENSG00000025423.11	HSD17B6	protein_coding	chr12	56752161	56787790	+	304	496	263	389	257	279	483	557	499	-0.17029	0.70894	0.767203	0.00571723
ENSG00000025434.18	NR1H3	protein_coding	chr11	47248300	47269032	+	356	386	403	265	228	189	131	174	113	-0.667788	0.00614933	-1.10588	4.99796e-05
ENSG00000025708.13	TYMP	protein_coding	chr22	50525752	50530056	-	334	355	294	147	236	238	955	824	895	-0.572558	0.050144	1.68371	3.56545e-24
ENSG00000025770.18	NCAPH2	protein_coding	chr22	50508216	50523472	+	653	807	932	1048	688	886	661	661	651	0.124044	0.704042	0.00341204	0.992183
ENSG00000025772.7	TOMM34	protein_coding	chr20	44942130	44960486	-	1558	1941	1770	1392	1409	1754	900	897	853	-0.202464	0.270418	-0.70156	1.40251e-07
ENSG00000025796.13	SEC63	protein_coding	chr6	107867756	107958189	-	14046	14411	14340	12190	12494	12439	14530	13971	13080	-0.202576	2.79902e-05	0.238828	3.44266e-06
ENSG00000025800.13	KPNA6	protein_coding	chr1	32108038	32176568	+	3859	3523	3655	3140	3193	3436	2961	2623	2875	-0.171712	0.0605522	-0.100776	0.391814
ENSG00000026025.15	VIM	protein_coding	chr10	17228259	17237593	+	177163	185796	180566	271925	269104	269764	159033	160254	151518	0.576951	7.84633e-57	0.0737259	0.106421
ENSG00000026036.21	RTEL1-TNFRSF6B	protein_coding	chr20	63659300	63698684	+	38	21	30	31	34	48	28	53	26	0.185179	0.776937	0.387723	0.630202
ENSG00000026103.21	FAS	protein_coding	chr10	88990582	89015785	+	2581	2862	2735	2646	2585	2619	1831	1925	1789	-0.0568923	0.706149	-0.277675	0.00838648
ENSG00000026297.15	RNASET2	protein_coding	chr6	166929504	166957191	-	303	401	334	390	369	272	162	234	230	-0.00809368	0.987841	-0.421741	0.208948
ENSG00000026508.17	CD44	protein_coding	chr11	35138870	35232402	+	8107	7394	7963	11308	12603	11531	5875	5749	4922	0.593279	8.55958e-24	-0.221955	0.00534267
ENSG00000026559.13	KCNG1	protein_coding	chr20	51003656	51023129	-	908	841	829	1266	1291	1006	1295	1111	1231	0.450252	0.00439482	0.767684	6.91142e-09
ENSG00000026652.13	AGPAT4	protein_coding	chr6	161129979	161274061	-	693	428	572	758	687	872	764	673	726	0.422711	0.0661273	0.618244	0.00354471
ENSG00000026751.16	SLAMF7	protein_coding	chr1	160739057	160754821	+	15	0	0	5	0	1	0	0	2	-0.0739199	NA	-0.212904	NA
ENSG00000026950.16	BTN3A1	protein_coding	chr6	26402237	26415216	+	918	1041	1026	501	743	505	380	501	465	-0.71782	0.000162578	-0.846005	1.65818e-06
ENSG00000027001.9	MIPEP	protein_coding	chr13	23730189	23889419	-	540	521	657	585	424	466	332	359	359	-0.200326	0.488752	-0.414007	0.071537
ENSG00000027075.14	PRKCH	protein_coding	chr14	61187559	61550976	+	8	6	10	2	14	5	10	24	0	-0.0386131	NA	0.269895	0.769229
ENSG00000027644.4	INSRR	protein_coding	chr1	156840063	156859018	-	0	0	2	22	45	44	0	4	0	1.20009	0.000869975	NA	NA
ENSG00000027697.13	IFNGR1	protein_coding	chr6	137197484	137219449	-	3248	3076	3027	3719	3081	3411	1755	1695	1807	0.127228	0.319284	-0.544999	1.47284e-09
ENSG00000027847.13	B4GALT7	protein_coding	chr5	177600100	177610347	+	1025	1014	1112	948	1239	1112	966	1248	1055	0.0655158	0.798416	0.329635	0.0460172
ENSG00000027869.11	SH2D2A	protein_coding	chr1	156806243	156816862	-	24	4	9	23	4	28	25	6	11	0.157552	0.788542	0.218189	0.82981
ENSG00000028116.16	VRK2	protein_coding	chr2	57907651	58159920	+	760	850	881	717	624	684	879	710	762	-0.283952	0.12931	0.193498	0.364465
ENSG00000028137.18	TNFRSF1B	protein_coding	chr1	12167003	12209228	+	281	338	258	111	151	98	0	8	29	-1.08157	7.88764e-05	-1.39162	0.0249465
ENSG00000028203.17	VEZT	protein_coding	chr12	95217746	95302790	+	2967	3042	2592	2517	2660	2690	2269	2422	2766	-0.125119	0.352025	0.0759842	0.678497
ENSG00000028277.21	POU2F2	protein_coding	chr19	42086110	42196585	-	665	821	532	95	101	197	916	995	1027	-1.98247	1.31665e-14	0.799514	2.41891e-05
ENSG00000028310.17	BRD9	protein_coding	chr5	850291	892824	-	3040	2784	3137	3132	3052	3191	2210	2300	2116	0.0670051	0.599632	-0.152473	0.160843
ENSG00000028528.14	SNX1	protein_coding	chr15	64094123	64146090	+	4948	4246	4522	4399	4004	3992	2890	3088	2885	-0.141069	0.177267	-0.345659	4.25729e-05
ENSG00000028839.9	TBPL1	protein_coding	chr6	133952170	133990432	+	570	484	436	517	442	430	436	515	412	-0.0910313	0.790651	0.147849	0.638646
ENSG00000029153.14	ARNTL2	protein_coding	chr12	27332854	27425289	+	847	737	585	794	579	868	981	1099	1104	0.0453503	0.909516	0.81712	1.90258e-06
ENSG00000029363.16	BCLAF1	protein_coding	chr6	136256627	136289851	-	6152	5524	5624	5591	5581	5910	4876	4662	4431	-0.0156543	0.908317	-0.0267498	0.830836
ENSG00000029364.11	SLC39A9	protein_coding	chr14	69398015	69462388	+	2757	3036	3090	2595	2460	2512	2701	2518	3089	-0.226214	0.0286362	0.184581	0.166058
ENSG00000029534.19	ANK1	protein_coding	chr8	41653220	41896762	-	73	81	49	93	154	161	10	7	0	0.729948	0.0567427	-1.95057	0.000799433
ENSG00000029559.6	IBSP	protein_coding	chr4	87799581	87812435	+	0	8	0	0	9	0	6	0	0	0.00640735	NA	-0.0153953	NA
ENSG00000029639.10	TFB1M	protein_coding	chr6	155257509	155314493	-	369	294	274	332	247	256	274	345	282	-0.143942	0.718503	0.215012	0.549223
ENSG00000029725.16	RABEP1	protein_coding	chr17	5282265	5385812	+	9114	8433	9522	9321	8741	8897	7854	8388	8375	-0.00305767	0.983419	0.145463	0.0480827
ENSG00000029993.14	HMGB3	protein_coding	chrX	150980509	150990775	+	1335	1133	1274	1515	1513	1350	1634	1800	1606	0.223472	0.133814	0.704487	9.66006e-10
ENSG00000030066.13	NUP160	protein_coding	chr11	47778087	47848555	-	1804	1480	1776	1880	1695	1822	1257	1108	1244	0.0941703	0.599724	-0.20144	0.205513
ENSG00000030110.12	BAK1	protein_coding	chr6	33572547	33580293	-	636	548	726	731	688	590	548	647	572	0.07216	0.822535	0.166531	0.529335
ENSG00000030304.13	MUSK	protein_coding	chr9	110668771	110801620	+	15	27	6	0	19	0	0	0	0	-0.186883	NA	-1.1272	0.0591821
ENSG00000030419.16	IKZF2	protein_coding	chr2	212999691	213152427	-	164	134	176	40	90	94	84	29	39	-0.78544	0.0360868	-1.13887	0.0138264
ENSG00000030582.17	GRN	protein_coding	chr17	44345086	44353102	+	40989	41711	42173	42013	44500	42200	38827	35610	34869	0.0454216	0.466683	0.0888488	0.097312
ENSG00000031003.10	FAM13B	protein_coding	chr5	137937960	138051961	-	2786	2523	2778	2816	2869	3088	2852	2965	3149	0.118357	0.30631	0.429402	2.44811e-06
ENSG00000031081.10	ARHGAP31	protein_coding	chr3	119294373	119420714	+	5213	5214	4890	3550	3420	3477	2337	2659	2532	-0.544894	1.73446e-15	-0.738749	2.47699e-19
ENSG00000031691.6	CENPQ	protein_coding	chr6	49463378	49493107	+	222	87	181	181	106	168	92	175	120	-0.0731028	0.910225	-0.0458421	0.951789
ENSG00000031698.12	SARS	protein_coding	chr1	109213918	109238169	+	20488	19908	21114	19994	19302	17915	20551	20836	19569	-0.101431	0.135978	0.268257	1.01261e-10
ENSG00000031823.14	RANBP3	protein_coding	chr19	5916139	5978142	-	3075	3218	3457	3030	3217	3229	2516	2213	2413	-0.0388391	0.799584	-0.166053	0.150725
ENSG00000032219.18	ARID4A	protein_coding	chr14	58298385	58373887	+	1757	1824	1796	2226	1889	2270	1811	1826	1679	0.243903	0.0561655	0.262445	0.0176232
ENSG00000032389.12	TSSC1	protein_coding	chr2	3188925	3377882	-	727	886	901	898	799	755	830	589	706	-0.0330049	0.918573	0.0370055	0.915013
ENSG00000032444.15	PNPLA6	protein_coding	chr19	7534004	7561764	+	2568	2175	2465	2259	2061	2275	2217	2173	2334	-0.122738	0.377651	0.18174	0.131661
ENSG00000032742.17	IFT88	protein_coding	chr13	20567069	20691437	+	733	705	811	766	653	789	536	543	464	-0.0230024	0.945577	-0.256567	0.221287
ENSG00000033011.11	ALG1	protein_coding	chr16	5033960	5087379	+	1253	1096	1226	888	978	1077	815	923	996	-0.268735	0.0915651	-0.101217	0.653836
ENSG00000033030.13	ZCCHC8	protein_coding	chr12	122471600	122501073	-	1235	1200	1157	1116	1069	1170	1320	1237	1147	-0.0939633	0.617166	0.321449	0.0161264
ENSG00000033050.7	ABCF2	protein_coding	chr7	151207837	151227230	-	4550	4189	4569	3978	4133	4149	3364	2564	2808	-0.114756	0.196	-0.322931	0.00319124
ENSG00000033100.16	CHPF2	protein_coding	chr7	151232489	151238827	+	2993	2927	3475	3570	3946	4235	3853	3755	3749	0.319045	0.00228569	0.552636	1.33009e-10
ENSG00000033122.18	LRRC7	protein_coding	chr1	69568398	70151945	+	0	0	0	0	0	0	0	0	0	NA	NA	NA	NA
ENSG00000033170.16	FUT8	protein_coding	chr14	65410592	65744121	+	12229	10110	10918	4268	4982	4822	3893	3988	3787	-1.22237	7.05577e-59	-1.22337	2.16451e-70
ENSG00000033178.12	UBA6	protein_coding	chr4	67612652	67701179	-	2048	1782	2105	2156	1754	1903	2277	2177	2256	-0.0258717	0.913353	0.456437	7.53902e-06
ENSG00000033327.12	GAB2	protein_coding	chr11	78215297	78418348	-	4628	4880	5014	5902	6121	6433	4751	4619	4572	0.344207	8.11274e-07	0.221791	0.00276114
ENSG00000033627.16	ATP6V0A1	protein_coding	chr17	42458844	42522611	+	2418	2111	2299	2113	2252	2136	2736	2616	2654	-0.066782	0.663172	0.508952	1.10631e-08
ENSG00000033800.13	PIAS1	protein_coding	chr15	68054179	68198603	+	1979	1794	1645	1631	1945	1760	1269	1332	1255	-0.0192602	0.939635	-0.206641	0.150098
ENSG00000033867.16	SLC4A7	protein_coding	chr3	27372721	27484420	-	2386	1795	2029	1501	1544	1696	2405	2630	2759	-0.374642	0.00488556	0.605374	4.06512e-07
ENSG00000034053.14	APBA2	protein_coding	chr15	28884483	29118315	+	876	780	773	806	853	839	410	492	427	0.0413697	0.87862	-0.574287	0.00154299
ENSG00000034152.18	MAP2K3	protein_coding	chr17	21284672	21315240	+	2040	2239	2017	2887	2278	3068	966	983	691	0.376561	0.00510169	-0.958867	3.42835e-11
ENSG00000034239.10	EFCAB1	protein_coding	chr8	48710789	48735311	-	3	0	10	9	0	0	0	7	0	-0.0326589	NA	-0.0812535	NA
ENSG00000034510.5	TMSB10	protein_coding	chr2	84905625	84906675	+	54391	56442	53511	83961	88543	79418	58835	57945	48114	0.614888	7.33154e-37	0.283723	6.08439e-06
ENSG00000034533.11	ASTE1	protein_coding	chr3	131013875	131027649	-	297	342	468	338	307	382	347	247	214	-0.0947572	0.823056	-0.164164	0.712556
ENSG00000034677.12	RNF19A	protein_coding	chr8	100257060	100336218	-	2927	2607	2637	3766	3706	3927	2858	2742	2905	0.476941	1.56918e-09	0.338338	0.000240544
ENSG00000034693.14	PEX3	protein_coding	chr6	143450807	143490010	+	505	645	592	574	360	632	348	374	391	-0.138002	0.714735	-0.353589	0.144949
ENSG00000034713.7	GABARAPL2	protein_coding	chr16	75566351	75577881	+	3711	3748	3919	3594	3954	3944	6280	5695	5444	0.0160301	0.918314	0.891621	6.12661e-37
ENSG00000034971.16	MYOC	protein_coding	chr1	171635417	171652683	-	184	256	290	199	92	138	18	50	79	-0.602811	0.095978	-1.68398	0.000116219
ENSG00000035115.21	SH3YL1	protein_coding	chr2	217730	266398	-	786	828	855	729	1037	862	781	693	823	0.0866619	0.765871	0.174995	0.40755
ENSG00000035141.7	FAM136A	protein_coding	chr2	70295975	70302090	-	1351	1373	1525	1054	1020	1002	905	788	974	-0.45126	0.000261459	-0.382776	0.0133314
ENSG00000035403.17	VCL	protein_coding	chr10	73995193	74121363	+	33609	34986	34129	45844	44604	47446	20293	19188	20962	0.424785	5.28769e-24	-0.482112	1.22008e-21
ENSG00000035499.12	DEPDC1B	protein_coding	chr5	60596912	60700190	-	22	0	17	0	10	9	0	0	0	-0.137813	NA	-0.671263	0.239561
ENSG00000035664.11	DAPK2	protein_coding	chr15	63907036	64072033	-	63	38	29	40	50	44	38	0	32	0.027943	0.973001	-0.314465	0.739738
ENSG00000035681.7	NSMAF	protein_coding	chr8	58583504	58659844	-	4160	4290	4211	2697	2172	2407	2580	2662	2835	-0.782926	2.88272e-17	-0.364224	1.89514e-05
ENSG00000035687.9	ADSS	protein_coding	chr1	244408494	244452134	-	2143	2104	2269	1840	1719	1844	2050	1795	1871	-0.263427	0.01218	0.0920408	0.531545
ENSG00000035720.7	STAP1	protein_coding	chr4	67558728	67607337	+	0	0	0	0	0	0	0	0	0	NA	NA	NA	NA
ENSG00000035862.12	TIMP2	protein_coding	chr17	78852977	78925387	-	73318	74912	75262	86811	85486	91032	91636	87773	86867	0.237656	1.24132e-09	0.533541	9.72622e-55
ENSG00000035928.15	RFC1	protein_coding	chr4	39287456	39366375	-	3389	3428	3903	2982	2992	3160	2711	3005	2725	-0.225618	0.021838	-0.0624688	0.669277
ENSG00000036054.12	TBC1D23	protein_coding	chr3	100261000	100325251	+	2392	2229	2512	2261	2157	2379	1569	2045	1881	-0.0660019	0.666286	-0.0921243	0.621817
ENSG00000036257.12	CUL3	protein_coding	chr2	224470150	224585397	-	4533	4661	4944	3939	4373	3991	4011	3715	4109	-0.196359	0.0268697	0.0256672	0.859767
ENSG00000036448.9	MYOM2	protein_coding	chr8	2045040	2165552	+	97	101	87	108	93	86	116	133	113	0.0092124	0.989083	0.562206	0.187583
ENSG00000036473.6	OTC	protein_coding	chrX	38352545	38421450	+	0	0	0	0	0	0	0	0	0	NA	NA	NA	NA
ENSG00000036530.8	CYP46A1	protein_coding	chr14	99684304	99727301	+	71	75	103	133	160	178	26	36	18	0.723285	0.036719	-1.06904	0.0439263
ENSG00000036549.12	ZZZ3	protein_coding	chr1	77562416	77683419	-	3312	3379	3408	2854	2419	2867	2666	2137	2604	-0.304066	0.00259405	-0.163686	0.213335
ENSG00000036565.14	SLC18A1	protein_coding	chr8	20144855	20183206	-	0	0	0	0	0	0	0	0	0	NA	NA	NA	NA
ENSG00000036672.15	USP2	protein_coding	chr11	119355215	119381726	-	29	1	19	27	2	25	35	17	0	0.0358576	0.958334	0.133814	0.895621
ENSG00000036828.15	CASR	protein_coding	chr3	122183683	122291629	+	0	0	0	0	0	0	0	0	0	NA	NA	NA	NA
ENSG00000037042.8	TUBG2	protein_coding	chr17	42659305	42667006	+	844	643	652	791	857	781	523	406	482	0.177536	0.448071	-0.307594	0.206177
ENSG00000037241.7	RPL26L1	protein_coding	chr5	172958729	172969771	+	1340	1757	1515	2849	2189	2505	1554	1279	1426	0.683567	8.19055e-07	0.162325	0.409973
ENSG00000037280.15	FLT4	protein_coding	chr5	180601506	180649624	-	15	9	0	2	0	8	11	0	0	-0.126362	NA	-0.152981	NA
ENSG00000037474.14	NSUN2	protein_coding	chr5	6599239	6633291	-	1987	1989	2401	2189	2089	2797	2122	2149	1855	0.146625	0.441962	0.221132	0.100493
ENSG00000037637.10	FBXO42	protein_coding	chr1	16246839	16352454	-	1362	1406	1209	1675	1789	1631	1340	1278	1519	0.34958	0.00597337	0.33455	0.0252831
ENSG00000037749.11	MFAP3	protein_coding	chr5	154038906	154220478	+	1014	1152	1234	1133	1156	1095	916	959	1291	-0.00510003	0.986604	0.177338	0.464231
ENSG00000037757.13	MRI1	protein_coding	chr19	13764532	13774282	+	840	717	931	929	1075	1186	971	1035	974	0.344515	0.0580655	0.534107	0.000561957
ENSG00000037897.16	METTL1	protein_coding	chr12	57768471	57772793	-	360	376	373	270	311	277	354	357	329	-0.33813	0.190761	0.182062	0.547467
ENSG00000037965.5	HOXC8	protein_coding	chr12	54009106	54012362	+	225	188	220	263	218	304	185	228	154	0.274614	0.429461	0.114112	0.819719
ENSG00000038002.8	AGA	protein_coding	chr4	177430770	177442503	-	1141	1456	1412	1275	1218	1054	1161	1334	1142	-0.168417	0.422363	0.137312	0.511448
ENSG00000038210.12	PI4K2B	protein_coding	chr4	25233975	25279092	+	240	237	262	283	132	234	239	253	211	-0.152111	0.757397	0.198614	0.597839
ENSG00000038219.12	BOD1L1	protein_coding	chr4	13568738	13627723	-	10693	8973	8555	9987	9956	10773	8277	9480	8697	0.123466	0.242833	0.188174	0.0543115
ENSG00000038274.16	MAT2B	protein_coding	chr5	163503114	163519336	+	2205	2044	2145	1719	1717	1583	1854	1708	1822	-0.340446	0.000876703	0.0340838	0.847133
ENSG00000038295.7	TLL1	protein_coding	chr4	165873258	166103895	+	0	0	0	0	0	0	0	0	0	NA	NA	NA	NA
ENSG00000038358.14	EDC4	protein_coding	chr16	67873023	67884503	+	1556	1635	1569	1605	1572	1490	1221	1283	1349	-0.0261396	0.901827	-0.022618	0.918405
ENSG00000038382.18	TRIO	protein_coding	chr5	14143702	14532128	+	13647	12413	12343	19692	19720	20493	26788	26378	27348	0.640655	4.48697e-40	1.34767	7.7033e-168
ENSG00000038427.15	VCAN	protein_coding	chr5	83471465	83582303	+	29879	25634	23127	39360	41806	37806	141703	142048	148701	0.593337	1.02986e-15	2.71199	1.17893e-131
ENSG00000038532.14	CLEC16A	protein_coding	chr16	10944488	11182189	+	2451	2095	2312	2048	1908	2092	1655	1712	1862	-0.175035	0.15677	-0.10655	0.494798
ENSG00000038945.14	MSR1	protein_coding	chr8	16107878	16567490	-	82	44	85	0	18	13	0	15	8	-0.981779	0.0132562	-1.68019	0.0052979
ENSG00000039068.18	CDH1	protein_coding	chr16	68737225	68835548	+	33	5	39	2	0	1	75	26	50	-0.76905	0.0309895	0.810555	0.243354
ENSG00000039123.15	SKIV2L2	protein_coding	chr5	55307760	55425581	+	2610	2760	2707	2416	2421	2329	1851	1782	1840	-0.168572	0.107571	-0.278089	0.00529173
ENSG00000039139.9	DNAH5	protein_coding	chr5	13690331	13944543	-	92	124	94	98	115	92	216	223	229	-0.0182226	0.980313	1.28313	2.8454e-05
ENSG00000039319.16	ZFYVE16	protein_coding	chr5	80408013	80479350	+	2381	2096	2045	2168	2435	2516	2493	2099	2260	0.126063	0.39121	0.349968	0.00233985
ENSG00000039523.19	FAM65A	protein_coding	chr16	67518418	67546788	+	9788	9945	10974	14620	13544	13900	8287	8641	7689	0.452875	5.98873e-14	-0.0374651	0.728024
ENSG00000039537.13	C6	protein_coding	chr5	41142234	41261438	-	34	55	100	23	14	12	0	17	0	-0.957818	0.0204112	-1.38619	0.0299785
ENSG00000039560.13	RAI14	protein_coding	chr5	34656237	34832627	+	17049	16976	16396	22782	20256	20851	15801	14598	15152	0.341505	1.39651e-09	0.134767	0.0164523
ENSG00000039600.10	SOX30	protein_coding	chr5	157625679	157671480	-	9	5	26	24	0	0	15	22	7	-0.0959336	NA	0.205755	0.840906
ENSG00000039650.11	PNKP	protein_coding	chr19	49859882	49878351	-	851	737	692	901	893	894	831	718	560	0.230556	0.217493	0.162541	0.553172
ENSG00000039987.6	BEST2	protein_coding	chr19	12751702	12758458	+	0	0	0	6	0	0	11	0	0	NA	NA	0.222381	NA
ENSG00000040199.18	PHLPP2	protein_coding	chr16	71637835	71724701	-	1039	971	1017	1402	1504	1363	968	748	854	0.485697	4.16562e-05	0.0449772	0.869315
ENSG00000040275.16	SPDL1	protein_coding	chr5	169583634	169604778	+	1455	1191	1412	653	757	803	1088	909	930	-0.837638	1.6303e-09	-0.186074	0.307832
ENSG00000040341.17	STAU2	protein_coding	chr8	73420369	73747708	-	967	949	1127	1101	778	880	988	774	1071	-0.131048	0.616533	0.176804	0.448707
ENSG00000040487.12	PQLC2	protein_coding	chr1	19312326	19329300	+	915	746	944	736	759	691	658	507	653	-0.238152	0.228212	-0.228895	0.33572
ENSG00000040531.14	CTNS	protein_coding	chr17	3636468	3661542	+	1099	1283	1187	845	829	1031	857	914	772	-0.383007	0.019384	-0.205854	0.258907
ENSG00000040608.13	RTN4R	protein_coding	chr22	20241415	20283246	-	24	56	38	20	0	22	24	42	35	-0.435136	0.35077	0.0384629	0.969235
ENSG00000040633.12	PHF23	protein_coding	chr17	7235028	7239722	-	2871	2648	2995	2598	2758	2518	2388	2148	2120	-0.10834	0.38493	-0.0728093	0.611173
ENSG00000040731.10	CDH10	protein_coding	chr5	24487100	24644978	-	39	41	43	62	39	68	70	29	23	0.284402	0.616671	0.191337	0.832909
ENSG00000040933.15	INPP4A	protein_coding	chr2	98444854	98594390	+	1810	1764	1800	1907	1939	2048	1725	1353	1425	0.133023	0.291778	0.0256283	0.911765
ENSG00000041353.9	RAB27B	protein_coding	chr18	54717860	54895516	+	547	489	509	295	434	250	179	127	140	-0.584981	0.0224242	-1.44246	6.36278e-10
ENSG00000041357.15	PSMA4	protein_coding	chr15	78540405	78552419	+	4398	4907	4416	3518	3260	3561	2985	3183	3128	-0.401631	2.95926e-06	-0.278959	0.00235115
ENSG00000041515.15	MYO16	protein_coding	chr13	108596152	109208007	+	0	0	0	0	0	0	0	0	0	NA	NA	NA	NA
ENSG00000041802.10	LSG1	protein_coding	chr3	194640788	194672477	-	2121	2218	2434	1931	2209	2042	1597	1442	1440	-0.127222	0.384088	-0.312418	0.00750111
ENSG00000041880.14	PARP3	protein_coding	chr3	51942345	51948867	+	780	611	827	906	1029	900	651	539	584	0.340361	0.0710495	-0.0378468	0.911765
ENSG00000041982.15	TNC	protein_coding	chr9	115019578	115118257	-	278	367	498	431	617	506	1797	1607	2066	0.391928	0.197244	2.46521	2.18408e-40
ENSG00000041988.15	THAP3	protein_coding	chr1	6624866	6635586	+	516	462	561	548	428	435	361	447	347	-0.113079	0.728233	-0.127789	0.69598
ENSG00000042062.11	FAM65C	protein_coding	chr20	50586108	50691528	-	63	63	134	3	23	1	8	0	0	-1.14633	0.00283313	-2.50937	1.04252e-05
ENSG00000042088.13	TDP1	protein_coding	chr14	89954939	90044768	+	290	254	280	184	341	417	287	336	345	0.162474	0.728599	0.494226	0.0629129
ENSG00000042286.14	AIFM2	protein_coding	chr10	70098223	70132934	-	2242	2225	2487	1769	1449	1554	1276	1395	1486	-0.527396	3.81501e-06	-0.454463	0.000103933
ENSG00000042304.10	C2orf83	protein_coding	chr2	227610090	227633320	-	0	0	0	0	0	0	0	0	0	NA	NA	NA	NA
ENSG00000042317.16	SPATA7	protein_coding	chr14	88384924	88470350	+	327	337	424	339	357	342	265	240	255	-0.0599064	0.882209	-0.224845	0.506041
ENSG00000042429.11	MED17	protein_coding	chr11	93784227	93814963	+	82	61	69	47	122	109	65	70	99	0.261508	0.641494	0.364112	0.548517
ENSG00000042445.13	RETSAT	protein_coding	chr2	85342088	85354620	-	2694	2495	2948	2093	1749	1899	1935	2074	1891	-0.489105	7.07584e-06	-0.180103	0.1311
ENSG00000042493.15	CAPG	protein_coding	chr2	85394748	85418432	-	1013	778	810	1109	824	1023	910	1080	864	0.17816	0.463777	0.407508	0.0246176
ENSG00000042753.11	AP2S1	protein_coding	chr19	46838136	46850992	-	2002	1985	1916	1726	1969	1793	2099	2069	1945	-0.10129	0.504355	0.329303	0.000867669
ENSG00000042781.12	USH2A	protein_coding	chr1	215622894	216423396	-	0	9	0	0	0	0	0	0	6	NA	NA	-0.0279678	NA
ENSG00000042813.7	ZPBP	protein_coding	chr7	49850421	50121329	-	0	0	0	0	0	0	0	0	0	NA	NA	NA	NA
ENSG00000042832.11	TG	protein_coding	chr8	132866958	133134903	+	39	54	44	44	36	35	96	42	53	-0.150852	0.820673	0.595559	0.336289
ENSG00000042980.12	ADAM28	protein_coding	chr8	24294040	24359018	+	38	23	51	30	2	35	0	8	5	-0.261	0.648185	-1.35882	0.0346082
ENSG00000043039.6	BARX2	protein_coding	chr11	129375940	129452279	+	0	0	0	0	0	0	0	0	0	NA	NA	NA	NA
ENSG00000043093.13	DCUN1D1	protein_coding	chr3	182938074	182985953	-	887	822	851	752	853	841	802	710	671	-0.0611607	0.807673	0.0504252	0.850862
ENSG00000043143.20	JADE2	protein_coding	chr5	134524312	134583230	+	1894	2075	2044	2301	2777	2190	598	629	645	0.267822	0.0491279	-1.38478	1.9216e-31
ENSG00000043355.11	ZIC2	protein_coding	chr13	99981772	99986773	+	0	0	0	0	0	0	0	0	0	NA	NA	NA	NA
ENSG00000043462.11	LCP2	protein_coding	chr5	170246237	170298227	-	0	0	0	0	0	0	0	0	0	NA	NA	NA	NA
ENSG00000043514.15	TRIT1	protein_coding	chr1	39841022	39883511	-	724	896	562	681	676	575	800	686	704	-0.161996	0.601691	0.274939	0.285725
ENSG00000043591.5	ADRB1	protein_coding	chr10	114044056	114046908	+	0	0	0	0	0	0	0	0	0	NA	NA	NA	NA
ENSG00000044012.3	GUCA2B	protein_coding	chr1	42153421	42155824	+	0	0	0	0	0	0	0	0	0	NA	NA	NA	NA
ENSG00000044090.8	CUL7	protein_coding	chr6	43037617	43053945	-	2835	2557	2525	3286	3009	3350	2833	2416	2808	0.282996	0.00317675	0.305425	0.00552958
ENSG00000044115.20	CTNNA1	protein_coding	chr5	138610967	138935034	+	22853	22252	21819	26944	24132	25613	24034	23457	23985	0.197642	0.000328578	0.376313	1.72028e-19
ENSG00000044446.11	PHKA2	protein_coding	chrX	18892300	18984598	-	701	740	928	1026	1167	1303	715	673	632	0.535071	0.00161015	0.0504323	0.87069
ENSG00000044459.14	CNTLN	protein_coding	chr9	17134982	17503923	+	980	926	804	777	729	757	522	636	648	-0.247378	0.183338	-0.295649	0.160157
ENSG00000044524.10	EPHA3	protein_coding	chr3	89107524	89482134	+	0	0	0	0	0	0	0	0	0	NA	NA	NA	NA
ENSG00000044574.7	HSPA5	protein_coding	chr9	125234853	125241330	-	76596	71362	74711	45310	50899	44517	124257	119609	117160	-0.655825	3.58285e-38	0.97818	9.73638e-197
ENSG00000046604.12	DSG2	protein_coding	chr18	31498043	31549008	+	6384	5207	5919	4302	4197	3999	4925	5102	5056	-0.476611	4.64085e-09	0.067679	0.572592
ENSG00000046647.13	GEMIN8	protein_coding	chrX	14008279	14029893	-	756	744	812	759	787	861	477	500	458	0.0577618	0.825852	-0.398072	0.027685
ENSG00000046651.14	OFD1	protein_coding	chrX	13734745	13769353	+	1563	1517	1717	1509	1828	1785	1151	1172	1302	0.09409	0.617011	-0.119407	0.500564
ENSG00000046653.14	GPM6B	protein_coding	chrX	13771031	13938638	-	0	0	0	0	0	0	0	0	0	NA	NA	NA	NA
ENSG00000046774.9	MAGEC2	protein_coding	chrX	142202345	142205290	-	0	0	5	0	0	0	9	0	0	NA	NA	0.0985529	NA
ENSG00000046889.18	PREX2	protein_coding	chr8	67952118	68237030	+	0	0	0	0	0	0	0	6	0	NA	NA	NA	NA
ENSG00000047056.14	WDR37	protein_coding	chr10	1049538	1132297	+	1013	759	912	1124	1166	997	1091	708	842	0.283805	0.121445	0.252092	0.303387
ENSG00000047188.15	YTHDC2	protein_coding	chr5	113513683	113595285	+	1420	1272	1410	1474	1282	1352	1293	1253	1283	0.00496909	0.985273	0.181393	0.207254
ENSG00000047230.14	CTPS2	protein_coding	chrX	16588003	16712936	-	408	472	501	539	590	708	408	412	270	0.383924	0.0848246	-0.060487	0.887501
ENSG00000047249.17	ATP6V1H	protein_coding	chr8	53715557	53843558	-	2136	2069	1837	2302	2107	2406	1628	1715	1621	0.171726	0.210845	-0.00211826	0.99217
ENSG00000047315.15	POLR2B	protein_coding	chr4	56977722	57031168	+	6348	5927	6713	5172	5503	5640	4504	4281	4467	-0.214465	0.00435568	-0.23537	0.00158478
ENSG00000047346.12	FAM214A	protein_coding	chr15	52581317	52709817	-	1217	1078	1109	1133	1323	1378	936	1081	1209	0.168405	0.343596	0.203194	0.288845
ENSG00000047365.11	ARAP2	protein_coding	chr4	35948221	36244509	-	11	20	9	12	22	32	13	33	28	0.257955	0.654767	0.686208	0.363712
ENSG00000047410.13	TPR	protein_coding	chr1	186311652	186375693	-	14660	12476	12840	12619	12370	13329	10402	10049	9929	-0.0577813	0.565157	-0.11329	0.142041
ENSG00000047457.13	CP	protein_coding	chr3	149162410	149222055	-	2	0	0	0	0	6	0	0	12	NA	NA	0.229224	NA
ENSG00000047578.12	KIAA0556	protein_coding	chr16	27550133	27780369	+	2083	2041	2018	2014	2165	2256	1813	1833	1811	0.0679145	0.657579	0.110453	0.390243
ENSG00000047579.19	DTNBP1	protein_coding	chr6	15522801	15663058	-	778	555	654	680	619	651	491	559	481	-0.0214881	0.954356	-0.0902236	0.778004
ENSG00000047597.5	XK	protein_coding	chrX	37685759	37732130	+	0	0	0	0	3	0	0	4	0	NA	NA	NA	NA
ENSG00000047617.14	ANO2	protein_coding	chr12	5531869	5946232	-	0	0	0	14	4	0	0	0	0	0.166021	NA	NA	NA
ENSG00000047621.11	C12orf4	protein_coding	chr12	4487728	4538508	-	833	802	921	948	1076	1089	836	749	673	0.276321	0.0931996	0.100235	0.683409
ENSG00000047634.14	SCML1	protein_coding	chrX	17737449	17754988	+	616	467	746	373	433	369	357	358	342	-0.578962	0.0111239	-0.488001	0.0487384
ENSG00000047644.18	WWC3	protein_coding	chrX	10015562	10144478	+	3037	3250	2915	4031	4098	3894	3229	3600	3473	0.382149	4.8441e-06	0.441466	1.39737e-06
ENSG00000047648.21	ARHGAP6	protein_coding	chrX	11137543	11665701	-	147	108	126	162	187	127	27	18	20	0.263937	0.549736	-1.883	1.31783e-05
ENSG00000047662.4	FAM184B	protein_coding	chr4	17629306	17781512	-	3	1	3	50	20	21	38	27	41	0.986149	0.00885638	2.24155	0.000106708
ENSG00000047849.21	MAP4	protein_coding	chr3	47850690	48089272	-	30656	29368	29651	38531	35370	38667	35818	33464	33615	0.328859	5.76825e-13	0.479489	1.29236e-34
ENSG00000047932.13	GOPC	protein_coding	chr6	117560269	117602542	-	2693	2573	2659	3720	3792	3572	3824	3908	4770	0.48106	8.58289e-11	0.933671	2.02437e-20
ENSG00000047936.10	ROS1	protein_coding	chr6	117288300	117425855	-	16	6	4	10	21	74	59	32	12	0.602173	0.160439	1.24614	0.0554678
ENSG00000048028.11	USP28	protein_coding	chr11	113797874	113875570	-	938	651	934	932	944	877	550	700	764	0.123644	0.646769	-0.0372994	0.921645
ENSG00000048052.21	HDAC9	protein_coding	chr7	18086949	19002416	+	658	691	563	729	603	722	245	253	265	0.0986766	0.73757	-1.00991	6.2058e-07
ENSG00000048140.17	TSPAN17	protein_coding	chr5	176647387	176659054	+	1865	1765	1683	1957	1735	1964	1308	1420	1711	0.0904587	0.584705	0.0243504	0.924523
ENSG00000048162.20	NOP16	protein_coding	chr5	176383938	176388975	-	1173	1058	1129	1062	1135	1058	1018	549	680	-0.0419101	0.855745	-0.290041	0.269217
ENSG00000048342.15	CC2D2A	protein_coding	chr4	15469865	15601557	+	1462	1166	1501	1375	1530	1377	797	919	793	0.0544336	0.821211	-0.428183	0.00712362
ENSG00000048392.11	RRM2B	protein_coding	chr8	102204502	102239118	-	3231	3711	3600	3594	3328	3172	3709	3572	3413	-0.0602318	0.70874	0.299363	0.00114394
ENSG00000048405.9	ZNF800	protein_coding	chr7	127346790	127431924	-	979	840	1139	837	880	1001	1005	840	1100	-0.11342	0.654448	0.272271	0.19139
ENSG00000048462.10	TNFRSF17	protein_coding	chr16	11965107	11968068	+	0	0	0	0	0	0	0	0	0	NA	NA	NA	NA
ENSG00000048471.13	SNX29	protein_coding	chr16	11976737	12574289	+	2567	3082	2710	2801	2779	2528	3544	3677	3538	-0.0422591	0.830358	0.639855	1.43241e-11
ENSG00000048540.14	LMO3	protein_coding	chr12	16548373	16610594	-	31	35	24	21	13	11	0	0	0	-0.433058	0.402033	-2.00728	0.000690794
ENSG00000048544.5	MRPS10	protein_coding	chr6	42206801	42217865	-	1399	1553	1584	1595	1248	1319	1155	1400	1129	-0.118061	0.5715	-0.0192247	0.941377
ENSG00000048545.13	GUCA1A	protein_coding	chr6	42155406	42180056	+	0	0	0	0	0	0	0	0	0	NA	NA	NA	NA
ENSG00000048649.13	RSF1	protein_coding	chr11	77659996	77821017	-	5234	4480	4953	5405	5713	5534	4638	4601	4844	0.18431	0.0253642	0.223572	0.00773829
ENSG00000048707.13	VPS13D	protein_coding	chr1	12230067	12512047	+	4424	4181	3988	4551	4852	4534	3222	3454	3741	0.146956	0.104592	0.0092471	0.959235
ENSG00000048740.18	CELF2	protein_coding	chr10	10798397	11336675	+	613	582	726	338	304	411	290	204	272	-0.800258	4.97683e-05	-1.00291	6.44703e-06
ENSG00000048828.16	FAM120A	protein_coding	chr9	93451722	93566107	+	8191	7603	7919	7408	7466	7490	5329	5349	5204	-0.0815958	0.248745	-0.295452	3.3916e-07
ENSG00000048991.16	R3HDM1	protein_coding	chr2	135531455	135725270	+	2964	2984	3472	2722	2756	3331	2714	2725	2725	-0.092809	0.583673	0.0753626	0.591608
ENSG00000049089.13	COL9A2	protein_coding	chr1	40300487	40317816	-	72	67	77	116	132	206	123	27	7	0.812736	0.0218419	-0.124857	0.902607
ENSG00000049130.14	KITLG	protein_coding	chr12	88492793	88580851	-	1451	1118	1155	959	1183	981	211	300	370	-0.239433	0.219296	-1.72527	2.06827e-16
ENSG00000049167.13	ERCC8	protein_coding	chr5	60873831	60945073	-	437	269	369	225	286	326	407	210	313	-0.311772	0.355635	0.0700826	0.895109
ENSG00000049192.14	ADAMTS6	protein_coding	chr5	65148736	65481920	-	1354	867	995	553	390	477	3474	3316	3594	-1.08257	2.19115e-08	1.94502	3.9836e-48
ENSG00000049239.12	H6PD	protein_coding	chr1	9234775	9271337	+	8481	8142	8328	7294	7995	7705	3910	4457	4025	-0.114966	0.102752	-0.725025	1.93303e-27
ENSG00000049245.12	VAMP3	protein_coding	chr1	7771269	7781432	+	4591	4502	4758	5774	5182	5481	3755	3859	4062	0.246904	0.00101924	0.0360553	0.776773
ENSG00000049246.14	PER3	protein_coding	chr1	7784320	7845177	+	2723	2334	2406	2032	2091	2254	1830	1914	1693	-0.220092	0.055134	-0.173663	0.169275
ENSG00000049247.13	UTS2	protein_coding	chr1	7843083	7853512	-	0	0	1	0	0	0	0	0	0	NA	NA	NA	NA
ENSG00000049249.8	TNFRSF9	protein_coding	chr1	7915894	7943165	-	144	100	117	39	48	68	41	46	130	-0.870346	0.019014	-0.356213	0.601375
ENSG00000049283.17	EPN3	protein_coding	chr17	50532543	50543750	+	0	2	0	0	0	0	0	0	0	NA	NA	NA	NA
ENSG00000049323.15	LTBP1	protein_coding	chr2	32946972	33399509	+	6701	6848	6979	10019	10315	10004	22983	23054	23116	0.56228	7.68045e-28	2.0306	0
ENSG00000049449.8	RCN1	protein_coding	chr11	31812391	32105755	+	18301	17805	19019	15494	15935	15026	13984	13437	14211	-0.243451	4.16295e-07	-0.12236	0.0297747
ENSG00000049540.16	ELN	protein_coding	chr7	74027789	74069907	+	74	125	126	320	327	282	703	970	819	1.26513	3.53784e-06	3.06438	3.05351e-40
ENSG00000049541.10	RFC2	protein_coding	chr7	74231499	74254458	-	470	373	593	425	399	399	243	402	365	-0.207084	0.508908	-0.209569	0.59479
ENSG00000049618.22	ARID1B	protein_coding	chr6	156777374	157210779	+	7860	7501	7032	7813	8193	8348	7082	7509	6997	0.122111	0.12203	0.227951	0.00102046
ENSG00000049656.13	CLPTM1L	protein_coding	chr5	1317744	1345099	-	4138	4177	4267	4089	4167	4019	3805	3312	3351	-0.033335	0.785469	0.0157005	0.91862
ENSG00000049759.17	NEDD4L	protein_coding	chr18	58044367	58401540	+	269	237	255	268	206	170	211	172	166	-0.204768	0.607653	-0.179088	0.669277
ENSG00000049768.14	FOXP3	protein_coding	chrX	49250436	49264826	-	18	18	23	42	15	23	21	10	29	0.188911	0.770284	0.189137	0.85086
ENSG00000049769.12	PPP1R3F	protein_coding	chrX	49269843	49301461	+	589	545	548	538	450	409	368	359	519	-0.247443	0.318382	-0.142173	0.678497
ENSG00000049860.13	HEXB	protein_coding	chr5	74640023	74722647	+	6585	6118	7334	4678	5259	4460	3957	4232	3826	-0.466973	9.18733e-08	-0.453293	1.1184e-08
ENSG00000049883.14	PTCD2	protein_coding	chr5	72320367	72368395	+	802	517	671	407	661	523	383	389	430	-0.287596	0.33401	-0.426499	0.0813175
ENSG00000050030.13	KIAA2022	protein_coding	chrX	74732849	74925485	-	0	10	0	11	0	0	0	0	0	0.00593183	NA	NA	NA
ENSG00000050130.17	JKAMP	protein_coding	chr14	59484443	59505410	+	1629	1291	1492	1723	1523	2087	1533	1270	1309	0.266088	0.124345	0.178417	0.304744
ENSG00000050165.17	DKK3	protein_coding	chr11	11963106	12009769	-	18841	18181	19406	35299	37563	35408	28087	26440	25770	0.93887	7.0149e-112	0.78936	1.71844e-79
ENSG00000050327.14	ARHGEF5	protein_coding	chr7	144355288	144380632	+	214	198	210	173	218	248	138	174	158	0.035265	0.948625	-0.113534	0.820215
ENSG00000050344.8	NFE2L3	protein_coding	chr7	26152240	26187125	+	408	480	429	292	281	338	219	223	206	-0.487851	0.0342682	-0.713427	0.0026666
ENSG00000050393.11	MCUR1	protein_coding	chr6	13786557	13814568	-	1782	1810	1824	1876	1629	1916	1644	1565	1595	0.00310336	0.989228	0.107808	0.44435
ENSG00000050405.13	LIMA1	protein_coding	chr12	50175788	50283546	-	17942	16837	18022	20534	19547	20490	17796	17433	18484	0.199765	1.84242e-05	0.306835	4.88016e-10
ENSG00000050426.15	LETMD1	protein_coding	chr12	51047962	51060424	+	712	621	763	671	737	724	603	563	477	0.0263152	0.935147	-0.0682252	0.827131
ENSG00000050438.16	SLC4A8	protein_coding	chr12	51391317	51515763	+	22	71	69	76	95	77	42	20	43	0.371139	0.485888	-0.246356	0.77833
ENSG00000050555.17	LAMC3	protein_coding	chr9	131009082	131094473	+	3	0	0	11	0	0	8	1	4	0.066499	NA	0.335131	NA
ENSG00000050628.20	PTGER3	protein_coding	chr1	70852353	71047808	-	0	11	8	10	10	32	0	10	0	0.289561	NA	-0.108898	NA
ENSG00000050730.15	TNIP3	protein_coding	chr4	121131408	121227466	-	25	5	52	10	32	19	12	9	0	-0.140094	0.827721	-0.680208	0.370332
ENSG00000050748.17	MAPK9	protein_coding	chr5	180233143	180292099	-	2115	1665	1951	2468	2228	2396	2061	1850	1847	0.303947	0.0128789	0.286546	0.0261833
ENSG00000050767.15	COL23A1	protein_coding	chr5	178237618	178590555	-	0	8	0	0	0	5	5	0	0	-0.0257355	NA	-0.0366506	NA
ENSG00000050820.16	BCAR1	protein_coding	chr16	75228187	75268053	-	6050	5846	6284	6610	6770	7065	6304	6075	6180	0.170397	0.0110363	0.311017	2.82798e-07
ENSG00000051009.10	FAM160A2	protein_coding	chr11	6211335	6234711	-	700	855	1061	901	998	941	1116	922	776	0.113032	0.694875	0.373446	0.0984796
ENSG00000051108.14	HERPUD1	protein_coding	chr16	56932048	56944863	+	8493	9116	9652	6700	7089	6543	11677	11578	10954	-0.41738	1.48327e-09	0.606897	1.77761e-24
ENSG00000051128.18	HOMER3	protein_coding	chr19	18929201	18941261	-	1637	1867	1761	2010	1754	1608	1969	1706	1620	0.0296907	0.905323	0.284853	0.0323347
ENSG00000051180.16	RAD51	protein_coding	chr15	40694774	40732339	+	74	12	25	30	45	103	52	57	63	0.306141	0.593766	0.646809	0.356001
ENSG00000051341.13	POLQ	protein_coding	chr3	121431427	121546641	-	18	2	10	5	14	28	21	6	30	0.162688	NA	0.57312	0.481619
ENSG00000051382.8	PIK3CB	protein_coding	chr3	138652699	138834938	-	730	611	661	597	584	592	535	560	692	-0.164029	0.473065	0.11781	0.688265
ENSG00000051523.10	CYBA	protein_coding	chr16	88643283	88651152	-	1198	1211	1332	1459	1364	1213	952	890	887	0.108599	0.583673	-0.171154	0.308172
ENSG00000051596.9	THOC3	protein_coding	chr5	175917873	176034680	-	300	328	338	336	457	410	184	338	204	0.289549	0.30623	-0.12301	0.803004
ENSG00000051620.10	HEBP2	protein_coding	chr6	138403531	138422197	+	3881	4412	3979	3943	3741	3498	4243	4247	4042	-0.130887	0.284435	0.309058	0.000313939
ENSG00000051825.14	MPHOSPH9	protein_coding	chr12	123152320	123244014	-	954	834	955	879	782	758	749	828	708	-0.170996	0.39851	0.0182096	0.949353
ENSG00000052126.14	PLEKHA5	protein_coding	chr12	19129752	19376400	+	3684	3500	3432	3076	3128	3196	2220	1742	1686	-0.171547	0.0485057	-0.623876	2.35128e-08
ENSG00000052344.15	PRSS8	protein_coding	chr16	31131433	31135762	-	0	0	1	0	0	0	13	4	6	NA	NA	0.765884	NA
ENSG00000052723.11	SIKE1	protein_coding	chr1	114769479	114780685	-	1643	1555	1192	1284	1423	1436	1530	1261	1399	-0.0788062	0.754643	0.209972	0.280045
ENSG00000052749.13	RRP12	protein_coding	chr10	97356358	97426076	-	1890	1756	1963	1674	1498	1649	1241	980	1226	-0.211253	0.094914	-0.413683	0.00327208
ENSG00000052795.12	FNIP2	protein_coding	chr4	158769138	158908049	+	2142	2046	1934	1843	1641	2024	2987	2571	3034	-0.146995	0.342007	0.764855	5.121e-14
ENSG00000052802.12	MSMO1	protein_coding	chr4	165327623	165343160	+	2362	1973	1858	1949	1876	2052	1261	1426	1594	-0.0709371	0.717221	-0.24489	0.142846
ENSG00000052841.14	TTC17	protein_coding	chr11	43358932	43494933	+	5535	5442	5117	5675	5623	5676	5246	4744	4969	0.0781066	0.397286	0.175277	0.0327325
ENSG00000052850.5	ALX4	protein_coding	chr11	44260444	44310166	-	0	0	5	0	0	0	0	4	0	NA	NA	NA	NA
ENSG00000053108.16	FSTL4	protein_coding	chr5	133196455	133612564	-	1	0	0	0	0	0	0	0	0	NA	NA	NA	NA
ENSG00000053254.15	FOXN3	protein_coding	chr14	89124871	89619149	-	3817	3572	3716	3750	4141	3845	2363	2435	2799	0.0812426	0.462815	-0.262159	0.0145811
ENSG00000053328.8	METTL24	protein_coding	chr6	110245928	110358272	-	66	52	49	153	97	127	0	4	11	0.864303	0.0171144	-1.73007	0.0042855
ENSG00000053371.12	AKR7A2	protein_coding	chr1	19303965	19312146	-	1266	1631	1176	1512	1505	1520	1354	1053	1309	0.148913	0.491047	0.14432	0.558679
ENSG00000053372.4	MRTO4	protein_coding	chr1	19251539	19260128	+	1380	1408	1288	1178	1004	1265	742	772	770	-0.232301	0.162197	-0.546648	4.11155e-05
ENSG00000053438.8	NNAT	protein_coding	chr20	37521215	37523693	+	0	0	0	0	4	4	7	0	0	NA	NA	NA	NA
ENSG00000053501.12	USE1	protein_coding	chr19	17215346	17219829	+	752	689	620	792	716	633	638	506	597	0.0546056	0.864032	0.0375582	0.911765
ENSG00000053524.12	MCF2L2	protein_coding	chr3	183178043	183428778	-	0	11	0	0	3	0	13	19	0	-0.0668404	NA	0.350982	0.623859
ENSG00000053702.14	NRIP2	protein_coding	chr12	2825348	2835544	-	1	0	0	0	0	4	0	0	7	NA	NA	NA	NA
ENSG00000053747.15	LAMA3	protein_coding	chr18	23689443	23955066	+	255	288	300	258	200	274	52	75	82	-0.179083	0.63623	-1.582	6.1136e-07
ENSG00000053770.11	AP5M1	protein_coding	chr14	57268909	57298742	+	1000	956	868	867	815	849	650	632	672	-0.150424	0.444995	-0.244869	0.188214
ENSG00000053900.10	ANAPC4	protein_coding	chr4	25377213	25418498	+	1153	1159	1150	999	1106	1227	820	741	821	-0.0520258	0.827574	-0.253768	0.113888
ENSG00000053918.15	KCNQ1	protein_coding	chr11	2444684	2849109	+	0	0	0	0	0	5	0	0	0	NA	NA	NA	NA
ENSG00000054116.11	TRAPPC3	protein_coding	chr1	36136570	36156053	-	1799	1615	1764	1657	1560	1808	1948	1982	1605	-0.0398072	0.844432	0.373289	0.00216391
ENSG00000054118.13	THRAP3	protein_coding	chr1	36224416	36305357	+	12021	12087	13320	12528	12651	12700	11817	11077	10958	0.0193063	0.858362	0.136428	0.0378937
ENSG00000054148.17	PHPT1	protein_coding	chr9	136848724	136851027	+	2918	2897	3208	2949	2662	2769	3356	3004	3101	-0.102717	0.420637	0.348159	0.000100387
ENSG00000054179.11	ENTPD2	protein_coding	chr9	137048098	137054045	-	0	0	0	0	0	0	0	0	0	NA	NA	NA	NA
ENSG00000054219.10	LY75	protein_coding	chr2	159803355	159904749	-	1	0	0	0	4	5	0	0	0	NA	NA	NA	NA
ENSG00000054267.21	ARID4B	protein_coding	chr1	235131634	235328219	-	3771	3719	3992	3847	3935	4305	3350	3603	3866	0.0751829	0.522749	0.196134	0.0509836
ENSG00000054277.13	OPN3	protein_coding	chr1	241590102	241677376	-	356	462	385	534	484	541	687	519	743	0.346544	0.146231	0.942096	1.35847e-05
ENSG00000054282.15	SDCCAG8	protein_coding	chr1	243256034	243500092	+	2179	2265	2462	2541	2403	2552	1921	1865	1567	0.118239	0.363357	-0.0863151	0.612053
ENSG00000054356.13	PTPRN	protein_coding	chr2	219289623	219309648	-	145	166	215	587	747	584	2163	1902	1859	1.68139	1.21975e-15	3.69587	1.47656e-129
ENSG00000054392.12	HHAT	protein_coding	chr1	210328252	210676296	+	147	162	98	114	179	141	89	92	134	0.0724061	0.905695	-0.0762457	0.9132
ENSG00000054523.17	KIF1B	protein_coding	chr1	10210805	10381603	+	5092	5092	5420	6607	5913	5994	5739	5317	5382	0.246543	0.00145435	0.355584	8.67542e-08
ENSG00000054598.6	FOXC1	protein_coding	chr6	1609972	1613897	+	1547	1639	1610	3133	2645	3045	1198	1158	1378	0.863123	2.0635e-18	-0.0773635	0.705061
ENSG00000054611.13	TBC1D22A	protein_coding	chr22	46762617	47175699	+	1471	1298	1618	1635	1754	1589	1383	1317	1375	0.180546	0.249091	0.174633	0.270396
ENSG00000054654.16	SYNE2	protein_coding	chr14	63852983	64226433	+	2233	2293	2271	3507	3676	3348	751	690	835	0.625174	7.65237e-15	-1.28009	4.04924e-27
ENSG00000054690.13	PLEKHH1	protein_coding	chr14	67533301	67589612	+	27	31	31	10	16	52	0	12	19	-0.0791784	0.913871	-0.581464	0.473209
ENSG00000054793.13	ATP9A	protein_coding	chr20	51596514	51768634	-	3543	3020	3566	4400	5041	4714	2596	2382	3069	0.478677	4.80814e-08	-0.0466386	0.819626
ENSG00000054796.12	SPO11	protein_coding	chr20	57329759	57343994	+	0	0	0	0	0	0	0	0	0	NA	NA	NA	NA
ENSG00000054803.3	CBLN4	protein_coding	chr20	55997440	56005472	-	0	0	0	0	0	0	0	0	0	NA	NA	NA	NA
ENSG00000054938.15	CHRDL2	protein_coding	chr11	74696429	74731385	-	2	8	16	10	29	5	0	0	0	0.177405	NA	-0.644243	NA
ENSG00000054965.10	FAM168A	protein_coding	chr11	73400487	73598189	-	4597	4843	4596	5001	4859	4979	6525	6064	6522	0.0810961	0.407856	0.72404	1.73994e-26
ENSG00000054967.12	RELT	protein_coding	chr11	73376264	73397474	+	115	104	212	267	368	236	309	392	365	0.812558	0.0129776	1.46714	1.86333e-06
ENSG00000054983.16	GALC	protein_coding	chr14	87837820	87993665	-	1334	1412	1350	1668	1816	1886	1394	1398	1477	0.383237	0.000779695	0.338074	0.00637193
ENSG00000055044.10	NOP58	protein_coding	chr2	202265716	202303666	+	3324	2877	3266	2264	2203	2760	1584	2064	1642	-0.378223	0.000948049	-0.551134	4.53729e-06
ENSG00000055070.16	SZRD1	protein_coding	chr1	16352575	16398145	+	7667	8033	8264	9316	8792	9473	5247	4815	4853	0.203068	0.00208395	-0.401451	8.54907e-10
ENSG00000055118.14	KCNH2	protein_coding	chr7	150944961	150978315	-	18	77	20	48	55	60	0	23	20	0.241646	0.695803	-0.53687	0.51696
ENSG00000055130.15	CUL1	protein_coding	chr7	148697914	148801036	+	4160	4353	4219	4473	4211	4611	3725	3829	4056	0.0633333	0.583752	0.148321	0.117759
ENSG00000055147.18	FAM114A2	protein_coding	chr5	153990128	154038936	-	1764	1778	1759	1676	1571	1414	1730	1596	1733	-0.179057	0.213818	0.212771	0.0798769
ENSG00000055163.19	CYFIP2	protein_coding	chr5	157266079	157395595	+	600	512	463	492	453	417	338	342	450	-0.19232	0.486991	-0.186905	0.568724
ENSG00000055208.18	TAB2	protein_coding	chr6	149218641	149411613	+	4501	5135	5030	4781	5212	5491	4897	4972	4998	0.0780526	0.555012	0.299454	0.000259322
ENSG00000055211.12	GINM1	protein_coding	chr6	149566294	149591748	+	4919	4320	4520	3286	3495	3496	3600	3690	3049	-0.413683	3.87373e-08	-0.130348	0.253539
ENSG00000055332.16	EIF2AK2	protein_coding	chr2	37099210	37157065	-	5170	5136	5160	4782	5221	5115	3437	3229	3677	-0.0306958	0.798376	-0.29635	0.000400016
ENSG00000055483.19	USP36	protein_coding	chr17	78787381	78841441	-	4331	3976	4074	3860	3758	3944	3777	3470	3518	-0.0953731	0.324364	0.0797837	0.453679
ENSG00000055609.17	KMT2C	protein_coding	chr7	152134922	152436005	-	7195	6949	6476	7865	7221	7926	5292	5193	6093	0.158882	0.0487377	-0.0315499	0.836895
ENSG00000055732.12	MCOLN3	protein_coding	chr1	85018082	85048499	-	266	278	278	167	147	174	136	114	92	-0.662144	0.0113213	-0.918282	0.00280127
ENSG00000055813.5	CCDC85A	protein_coding	chr2	56184123	56386173	+	85	48	45	331	507	413	142	192	195	2.29813	1.22096e-17	1.63161	1.56577e-05
ENSG00000055917.15	PUM2	protein_coding	chr2	20248691	20352234	-	3364	3399	3555	3271	3572	3221	3207	2992	2874	-0.0334764	0.824215	0.0952129	0.38409
ENSG00000055950.16	MRPL43	protein_coding	chr10	100969458	100987515	-	1094	1364	1352	1327	1559	1352	1101	1057	1164	0.14853	0.46673	0.0823345	0.725006
ENSG00000055955.15	ITIH4	protein_coding	chr3	52812975	52831479	-	0	1	14	0	30	0	1	1	3	0.0808361	NA	-0.219925	NA
ENSG00000055957.10	ITIH1	protein_coding	chr3	52777592	52792068	+	0	0	0	0	0	0	0	0	0	NA	NA	NA	NA
ENSG00000056050.6	HPF1	protein_coding	chr4	169729465	169757953	-	312	379	370	385	476	316	282	343	340	0.135588	0.721607	0.13898	0.705947
ENSG00000056097.15	ZFR	protein_coding	chr5	32354350	32444761	-	10308	10234	9487	9973	9700	9191	9598	8730	8400	-0.0546601	0.580846	0.112339	0.16271
ENSG00000056277.15	ZNF280C	protein_coding	chrX	130202711	130268899	-	257	202	162	242	194	283	130	175	151	0.181076	0.680804	-0.14981	0.775378
ENSG00000056291.17	NPFFR2	protein_coding	chr4	72031804	72148067	+	0	0	0	0	0	0	0	0	0	NA	NA	NA	NA
ENSG00000056487.15	PHF21B	protein_coding	chr22	44881162	45009999	-	0	0	0	0	0	0	0	0	0	NA	NA	NA	NA
ENSG00000056558.10	TRAF1	protein_coding	chr9	120902393	120929173	-	273	341	342	290	427	331	144	242	213	0.118534	0.771584	-0.366474	0.326188
ENSG00000056586.15	RC3H2	protein_coding	chr9	122844556	122905341	-	4203	3939	3652	4559	4085	4555	3781	4097	4198	0.162298	0.121155	0.314721	0.000599016
ENSG00000056736.9	IL17RB	protein_coding	chr3	53846580	53865800	+	0	0	0	0	3	0	0	4	0	NA	NA	NA	NA
ENSG00000056972.18	TRAF3IP2	protein_coding	chr6	111556454	111606278	-	626	481	529	487	537	470	153	238	200	-0.119155	0.692324	-1.12781	4.76474e-06
ENSG00000056998.19	GYG2	protein_coding	chrX	2828788	2882820	+	737	591	599	905	540	698	307	408	537	0.144091	0.666327	-0.320473	0.29435
ENSG00000057019.15	DCBLD2	protein_coding	chr3	98795941	98901689	-	8734	8478	8244	10193	10277	10383	4078	3851	3429	0.278038	5.69736e-08	-0.88005	9.7633e-37
ENSG00000057149.15	SERPINB3	protein_coding	chr18	63655197	63661963	-	0	0	0	0	0	0	0	0	0	NA	NA	NA	NA
ENSG00000057252.12	SOAT1	protein_coding	chr1	179293714	179358680	+	2257	2107	2261	2201	2631	2477	1193	1303	1535	0.141333	0.292578	-0.42714	0.00139213
ENSG00000057294.14	PKP2	protein_coding	chr12	32790745	32896840	-	1791	1746	1857	655	452	857	647	758	773	-1.35384	5.06757e-14	-1.01148	1.83941e-15
ENSG00000057468.6	MSH4	protein_coding	chr1	75796882	75913238	+	10	8	7	25	20	5	0	0	19	0.283249	NA	-0.0219243	0.982602
ENSG00000057593.13	F7	protein_coding	chr13	113105788	113120681	+	0	0	0	2	14	22	0	7	0	0.409456	NA	NA	NA
ENSG00000057608.16	GDI2	protein_coding	chr10	5765223	5842132	-	11708	11279	11436	11181	11769	11068	11068	10263	11156	-0.0147598	0.882209	0.198314	0.000861021
ENSG00000057657.15	PRDM1	protein_coding	chr6	106086320	106109939	+	164	160	100	80	89	36	286	310	255	-0.722374	0.0724454	1.19408	6.44746e-05
ENSG00000057663.14	ATG5	protein_coding	chr6	106045423	106325791	-	1364	1216	1362	1315	1399	1183	1242	1176	1362	-0.013083	0.962263	0.220289	0.15413
ENSG00000057704.12	TMCC3	protein_coding	chr12	94567124	94650562	-	34	60	58	70	24	15	26	35	1	-0.229364	0.713093	-0.593294	0.453797
ENSG00000057757.9	PITHD1	protein_coding	chr1	23778405	23788232	+	1349	1085	1162	1227	924	1271	970	849	741	-0.0650602	0.820673	-0.205238	0.304788
ENSG00000057935.13	MTA3	protein_coding	chr2	42494569	42756947	+	1159	1080	996	1157	1138	1149	1045	881	777	0.0898328	0.657352	0.0203348	0.945588
ENSG00000058056.8	USP13	protein_coding	chr3	179652755	179789401	+	1208	1140	1170	963	905	1186	490	576	665	-0.194436	0.309539	-0.723286	1.45077e-05
ENSG00000058063.15	ATP11B	protein_coding	chr3	182793500	182921635	+	4546	3837	3705	4366	4139	4885	3804	3609	3918	0.147521	0.252292	0.188309	0.0907549
ENSG00000058085.14	LAMC2	protein_coding	chr1	183186238	183244900	+	2493	2398	2582	1924	2139	1899	2398	2322	2623	-0.317951	0.00168922	0.255911	0.0160572
ENSG00000058091.16	CDK14	protein_coding	chr7	90466424	91210590	+	4546	4400	4062	4577	5305	5048	5487	5471	6087	0.197979	0.0388482	0.668998	6.36901e-17
ENSG00000058262.9	SEC61A1	protein_coding	chr3	128051641	128071683	+	18392	17365	18117	16048	16465	16308	20801	20485	21388	-0.139262	0.00187657	0.49996	7.30295e-30
ENSG00000058272.16	PPP1R12A	protein_coding	chr12	79773563	79935460	-	9442	10089	9011	10461	9781	10336	9068	10009	9639	0.0998803	0.258325	0.288998	5.39623e-05
ENSG00000058335.15	RASGRF1	protein_coding	chr15	78959947	79090773	-	12	15	1	0	3	0	7	0	0	-0.270919	NA	-0.354954	NA
ENSG00000058404.19	CAMK2B	protein_coding	chr7	44217150	44334577	-	0	5	1	10	4	1	0	0	0	0.119232	NA	NA	NA
ENSG00000058453.16	CROCC	protein_coding	chr1	16740273	16972979	+	1656	1476	1705	2012	1927	2001	1638	1744	1408	0.293426	0.00841897	0.264291	0.0559024
ENSG00000058600.15	POLR3E	protein_coding	chr16	22297375	22335103	+	1492	1378	1458	1233	1238	1112	1199	1051	1195	-0.263003	0.0486765	-0.0459769	0.833447
ENSG00000058668.14	ATP2B4	protein_coding	chr1	203626561	203744081	+	28776	27527	27423	39714	37103	39760	9654	9488	10441	0.477939	9.85138e-30	-1.21517	4.78983e-116
ENSG00000058673.16	ZC3H11A	protein_coding	chr1	203795654	203854999	+	0	0	0	0	0	6	0	0	0	NA	NA	NA	NA
ENSG00000058729.10	RIOK2	protein_coding	chr5	97160867	97183260	-	779	969	1074	644	658	801	756	841	592	-0.398811	0.0463035	-0.0850607	0.788745
ENSG00000058799.14	YIPF1	protein_coding	chr1	53851719	53889834	-	521	627	655	576	624	677	595	556	483	0.0553526	0.86735	0.133958	0.643337
ENSG00000058804.11	NDC1	protein_coding	chr1	53765460	53838860	-	405	424	412	377	323	364	376	394	327	-0.204257	0.464346	0.0990354	0.771797
ENSG00000058866.14	DGKG	protein_coding	chr3	186105668	186362237	-	10	9	15	27	44	25	3	20	8	0.623296	0.175754	0.0670619	0.951789
ENSG00000059122.16	FLYWCH1	protein_coding	chr16	2911937	2951208	+	2633	2528	2713	3943	3526	3545	2612	2759	2223	0.480043	1.12231e-08	0.226757	0.0463508
ENSG00000059145.18	UNKL	protein_coding	chr16	1363205	1414751	-	1230	985	1231	1272	1545	1368	1258	1083	1059	0.273549	0.0994509	0.258916	0.13067
ENSG00000059377.16	TBXAS1	protein_coding	chr7	139777051	140020325	+	7	31	29	26	16	31	6	1	3	0.0463799	0.95301	-1.03058	0.131293
ENSG00000059378.12	PARP12	protein_coding	chr7	140023744	140063721	-	519	577	593	389	541	417	254	196	418	-0.300756	0.234024	-0.631968	0.0431109
ENSG00000059573.8	ALDH18A1	protein_coding	chr10	95605929	95656706	-	3648	3355	3711	3592	3579	3763	4749	4634	4714	0.0315481	0.819652	0.675703	8.20569e-23
ENSG00000059588.9	TARBP1	protein_coding	chr1	234391313	234479103	-	806	771	754	773	816	838	615	712	606	0.0580532	0.818439	0.0110664	0.971339
ENSG00000059691.11	GATB	protein_coding	chr4	151670504	151761023	-	1018	838	1004	1066	877	989	429	621	729	0.0378547	0.895728	-0.384685	0.122315
ENSG00000059728.10	MXD1	protein_coding	chr2	69897688	69942945	+	1017	967	1171	790	766	909	2300	2105	2538	-0.339331	0.0425209	1.40423	8.0771e-32
ENSG00000059758.7	CDK17	protein_coding	chr12	96278261	96400560	-	1609	1375	1226	1265	1224	1290	1532	1296	1619	-0.148093	0.435879	0.356231	0.0286331
ENSG00000059769.19	DNAJC25	protein_coding	chr9	111631352	111654351	+	709	793	1000	689	749	645	726	809	953	-0.246905	0.286717	0.268665	0.255594
ENSG00000059804.15	SLC2A3	protein_coding	chr12	7919230	7936275	-	4493	4046	4253	2997	3122	2430	4962	4876	4942	-0.566247	4.02909e-08	0.489044	3.63722e-13
ENSG00000059915.16	PSD	protein_coding	chr10	102402617	102421539	-	13	41	36	73	32	58	7	37	28	0.432079	0.408522	-0.0248228	0.982602
ENSG00000060069.16	CTDP1	protein_coding	chr18	79679801	79756623	+	2328	2215	1955	2204	2087	2251	2082	2245	2248	0.0114339	0.960594	0.296379	0.0117839
ENSG00000060138.12	YBX3	protein_coding	chr12	10699089	10723312	-	15676	16896	15719	10026	10244	9954	8701	8157	7458	-0.670538	1.10626e-35	-0.707424	9.13155e-30
ENSG00000060140.8	STYK1	protein_coding	chr12	10618939	10674318	-	4	6	0	0	0	9	0	0	0	-0.00981657	NA	NA	NA
ENSG00000060237.16	WNK1	protein_coding	chr12	752593	911452	+	14891	13591	13477	17481	17200	18764	18282	18031	18351	0.349312	1.84844e-10	0.662504	7.25982e-41
ENSG00000060303.5	RPS17P5	processed_pseudogene	chr6	50857255	50857662	-	0	0	0	0	0	0	0	0	0	NA	NA	NA	NA
ENSG00000060339.13	CCAR1	protein_coding	chr10	68721012	68792377	+	8158	8964	8876	6600	7474	7375	6047	6408	5990	-0.273528	0.000356281	-0.213333	0.00300482
ENSG00000060491.16	OGFR	protein_coding	chr20	62804835	62814000	+	1820	2061	2045	2164	2245	2011	1805	1668	1738	0.11444	0.460586	0.0947711	0.556051
ENSG00000060558.3	GNA15	protein_coding	chr19	3136193	3163769	+	0	0	0	0	0	0	0	0	0	NA	NA	NA	NA
ENSG00000060566.13	CREB3L3	protein_coding	chr19	4153601	4173054	+	0	8	11	17	1	0	0	0	0	-0.00761908	NA	-0.38528	NA
ENSG00000060642.10	PIGV	protein_coding	chr1	26787472	26798398	+	416	364	418	505	410	440	396	497	452	0.167962	0.567272	0.435632	0.0615906
ENSG00000060656.19	PTPRU	protein_coding	chr1	29236516	29326813	+	1145	1300	1014	2221	2025	1894	645	578	681	0.800792	6.10018e-10	-0.568005	0.000945837
ENSG00000060688.12	SNRNP40	protein_coding	chr1	31259568	31296782	-	1310	1420	1368	1082	1339	1091	736	1014	926	-0.213654	0.216572	-0.326466	0.0684233
ENSG00000060709.14	RIMBP2	protein_coding	chr12	130396137	130517917	-	0	0	0	12	0	0	6	0	5	0.0884266	NA	0.293062	NA
ENSG00000060718.20	COL11A1	protein_coding	chr1	102876467	103108496	-	2626	2512	2727	2509	2150	2412	4460	3993	4509	-0.14841	0.239283	0.997765	1.70136e-34
ENSG00000060749.14	QSER1	protein_coding	chr11	32893178	32993316	+	2680	1988	1856	2016	2387	2313	1605	1885	2105	0.0435739	0.871312	0.0621725	0.818186
ENSG00000060762.18	MPC1	protein_coding	chr6	166364919	166383013	-	767	974	792	678	798	767	666	643	638	-0.166421	0.494412	-0.0976658	0.721926
ENSG00000060971.17	ACAA1	protein_coding	chr3	38103129	38137242	-	2354	2257	2379	2211	2357	2409	1430	1508	1391	-0.000530662	0.998136	-0.406458	4.48336e-05
ENSG00000060982.14	BCAT1	protein_coding	chr12	24810022	24949459	-	16319	15005	14439	8764	8561	8594	19582	19547	21154	-0.812581	4.37607e-51	0.67834	1.24798e-30
ENSG00000061273.17	HDAC7	protein_coding	chr12	47782722	47833132	-	5061	4908	4865	5566	5119	5338	4434	4647	4529	0.112492	0.190981	0.157167	0.0381841
ENSG00000061337.15	LZTS1	protein_coding	chr8	20246165	20303963	-	121	140	137	246	165	176	341	311	159	0.46491	0.191167	1.18735	0.000424356
ENSG00000061455.10	PRDM6	protein_coding	chr5	123089121	123194266	+	273	290	298	874	745	902	357	425	393	1.4611	3.23991e-19	0.703559	0.00201073
ENSG00000061492.11	WNT8A	protein_coding	chr5	138083892	138092365	+	0	0	0	0	4	0	0	0	0	NA	NA	NA	NA
ENSG00000061656.9	SPAG4	protein_coding	chr20	35615892	35621049	+	117	178	119	228	284	283	222	265	332	0.787736	0.0076418	1.16592	0.000247292
ENSG00000061676.14	NCKAP1	protein_coding	chr2	182909115	183038858	-	13463	12792	13639	13518	13650	13494	15223	13605	14273	0.0298072	0.698518	0.392661	1.91598e-13
ENSG00000061794.12	MRPS35	protein_coding	chr12	27710773	27756295	+	2077	1717	2210	1783	1787	1932	1604	1496	1656	-0.119449	0.486991	-0.0516409	0.809137
ENSG00000061918.12	GUCY1B3	protein_coding	chr4	155758992	155807591	+	73	52	28	31	44	18	5	6	6	-0.368546	0.501948	-1.79692	0.00194252
ENSG00000061936.9	SFSWAP	protein_coding	chr12	131711081	131799737	+	3211	3151	3586	3682	3673	3656	3152	3000	2567	0.14703	0.143995	0.0898631	0.531024
ENSG00000061938.16	TNK2	protein_coding	chr3	195863364	195911945	-	1662	1394	1390	1643	1710	1721	2238	2243	2216	0.188751	0.194976	0.865478	1.94282e-16
ENSG00000061987.14	MON2	protein_coding	chr12	62466817	62600479	+	2443	2149	2351	2522	2375	2591	2038	2209	2214	0.110079	0.394999	0.177964	0.134899
ENSG00000062038.13	CDH3	protein_coding	chr16	68636189	68722616	+	58	46	62	34	12	5	0	4	9	-0.736095	0.0940214	-1.85812	0.00181706
ENSG00000062096.14	ARSF	protein_coding	chrX	3041471	3112726	+	0	0	0	0	0	0	0	0	0	NA	NA	NA	NA
ENSG00000062194.15	GPBP1	protein_coding	chr5	57173948	57264679	+	2071	1902	2010	1735	1744	1852	1568	1738	1383	-0.161244	0.18225	-0.0698039	0.706051
ENSG00000062282.14	DGAT2	protein_coding	chr11	75759512	75801535	+	100	77	127	28	41	33	29	19	6	-1.05513	0.00452883	-1.64439	0.00173057
ENSG00000062370.16	ZNF112	protein_coding	chr19	44326555	44367217	-	303	388	394	275	368	497	345	347	309	0.0618275	0.898834	0.15709	0.65615
ENSG00000062485.18	CS	protein_coding	chr12	56271699	56300392	-	2955	2767	2823	3148	2580	3366	1835	1986	1792	0.0900164	0.596382	-0.322464	0.000750916
ENSG00000062524.15	LTK	protein_coding	chr15	41503638	41513887	-	5	0	0	24	53	47	0	18	16	1.03105	0.00467651	0.558805	0.382114
ENSG00000062582.13	MRPS24	protein_coding	chr7	43866558	43869893	-	21	50	26	68	84	66	54	43	16	0.689758	0.118169	0.331797	0.698843
ENSG00000062598.17	ELMO2	protein_coding	chr20	46366049	46432985	-	1777	1950	2195	2190	2293	2169	1576	1711	1823	0.165633	0.251588	0.0692323	0.732818
ENSG00000062650.17	WAPL	protein_coding	chr10	86435256	86521815	-	3876	3645	3553	3439	3700	3820	3534	3423	3491	-0.0128635	0.939837	0.197146	0.0203666
ENSG00000062716.12	VMP1	protein_coding	chr17	59707192	59842255	+	4351	4286	4166	5452	5722	5450	5420	6106	5714	0.375701	6.17942e-09	0.708157	1.19828e-23
ENSG00000062725.9	APPBP2	protein_coding	chr17	60443149	60526219	-	2489	2238	2331	1721	1712	1681	1281	1320	1295	-0.454626	8.29691e-07	-0.570305	1.18045e-08
ENSG00000062822.12	POLD1	protein_coding	chr19	50384204	50418018	+	449	415	455	568	546	518	304	300	275	0.29248	0.17324	-0.293719	0.263136
ENSG00000063015.19	SEZ6	protein_coding	chr17	28954901	29006440	-	0	0	0	0	0	0	14	0	20	NA	NA	0.725762	0.205595
ENSG00000063046.17	EIF4B	protein_coding	chr12	53006158	53042209	+	33308	32825	31353	31147	30999	30387	18731	18631	17076	-0.0729707	0.191921	-0.55864	2.4633e-34
ENSG00000063127.15	SLC6A16	protein_coding	chr19	49289638	49325225	-	26	7	13	19	28	21	20	13	8	0.213858	0.726411	0.0606024	0.957492
ENSG00000063169.10	GLTSCR1	protein_coding	chr19	47608196	47703277	+	1068	1188	1075	1155	975	1277	1009	936	1029	0.0320711	0.912748	0.116135	0.565428
ENSG00000063176.15	SPHK2	protein_coding	chr19	48619291	48630717	+	749	733	620	784	739	942	665	580	440	0.218921	0.331405	-0.0393224	0.916227
ENSG00000063177.12	RPL18	protein_coding	chr19	48615328	48619536	-	15633	16802	15555	14908	14575	14593	11037	11620	9736	-0.120642	0.0685453	-0.286046	3.96508e-05
ENSG00000063180.8	CA11	protein_coding	chr19	48637942	48646312	-	369	309	352	63	241	265	64	91	39	-0.626839	0.114043	-1.93144	3.10099e-09
ENSG00000063241.7	ISOC2	protein_coding	chr19	55452985	55462343	-	2200	2568	2300	1703	1644	1469	2175	1832	1747	-0.538386	3.21303e-06	-0.017208	0.941026
ENSG00000063244.12	U2AF2	protein_coding	chr19	55654146	55674715	+	8360	7966	8652	9170	8517	9377	6771	6664	6818	0.117269	0.117845	-0.0200708	0.847926
ENSG00000063245.14	EPN1	protein_coding	chr19	55675226	55709858	+	5671	6201	6376	7083	6794	6774	6194	5956	5518	0.178379	0.028286	0.233061	0.00305533
ENSG00000063322.13	MED29	protein_coding	chr19	39391303	39400637	+	2715	2734	3461	3058	2653	3076	1923	1973	1869	-0.017121	0.946039	-0.342353	0.00506392
ENSG00000063438.16	AHRR	protein_coding	chr5	304176	438291	+	1291	1346	1065	1410	1551	1493	845	793	992	0.258935	0.106014	-0.206588	0.330543
ENSG00000063515.2	GSC2	protein_coding	chr22	19148576	19150283	-	0	0	0	0	0	0	0	0	0	NA	NA	NA	NA
ENSG00000063587.13	ZNF275	protein_coding	chrX	153334155	153360110	+	1350	1195	1081	1042	1334	1126	1137	1120	1128	-0.0459003	0.870607	0.180282	0.302138
ENSG00000063601.16	MTMR1	protein_coding	chrX	150692971	150765103	+	1300	1326	1313	1188	1037	1133	826	769	916	-0.222063	0.132857	-0.361472	0.0166794
ENSG00000063660.8	GPC1	protein_coding	chr2	240435671	240468078	+	14394	15203	15972	22455	21625	22634	12770	11754	12182	0.548598	1.8894e-26	-0.0303901	0.758304
ENSG00000063761.15	ADCK1	protein_coding	chr14	77800083	77935012	+	370	519	373	193	226	268	252	155	183	-0.77491	0.00216863	-0.768525	0.0105317
ENSG00000063854.12	HAGH	protein_coding	chr16	1795620	1827194	-	1548	1292	1515	1366	1477	1483	2004	1833	1799	-0.00632328	0.981645	0.647924	6.96689e-09
ENSG00000063978.15	RNF4	protein_coding	chr4	2462220	2625320	+	3736	3483	3884	3721	4025	3688	3812	3552	3921	0.0444915	0.748023	0.304777	0.000366409
ENSG00000064012.21	CASP8	protein_coding	chr2	201233443	201287711	+	713	584	533	509	650	590	509	449	349	-0.0584584	0.868659	-0.198491	0.516796
ENSG00000064042.17	LIMCH1	protein_coding	chr4	41359607	41700044	+	1093	955	832	4058	4043	3764	1781	1706	1941	1.9957	1.03893e-81	1.17955	5.49989e-19
ENSG00000064102.14	INTS13	protein_coding	chr12	26905181	26938326	-	1372	1367	1623	1058	1363	1350	1048	1117	1078	-0.20019	0.290529	-0.14337	0.416893
ENSG00000064115.10	TM7SF3	protein_coding	chr12	26973195	27014434	-	2255	2267	2204	1911	2060	1985	2159	2384	2078	-0.170886	0.127569	0.256538	0.0156298
ENSG00000064195.7	DLX3	protein_coding	chr17	49990005	49995224	-	0	0	0	10	19	26	0	0	0	0.65462	NA	NA	NA
ENSG00000064199.6	SPA17	protein_coding	chr11	124673798	124697518	+	520	570	559	737	531	466	515	456	423	0.068694	0.860471	0.0367269	0.916116
ENSG00000064201.15	TSPAN32	protein_coding	chr11	2301997	2318200	+	6	10	5	0	0	0	0	0	0	-0.273119	NA	-0.568358	NA
ENSG00000064205.10	WISP2	protein_coding	chr20	44714844	44728509	+	237	240	254	59	70	19	52	70	50	-1.6266	9.0237e-07	-1.64589	3.65876e-07
ENSG00000064218.4	DMRT3	protein_coding	chr9	976964	991731	+	0	0	0	0	0	0	0	0	0	NA	NA	NA	NA
ENSG00000064225.12	ST3GAL6	protein_coding	chr3	98732236	98821201	+	243	296	265	374	401	263	188	201	199	0.326095	0.311747	-0.161425	0.696252
ENSG00000064270.12	ATP2C2	protein_coding	chr16	84368527	84464187	+	0	0	0	0	0	0	0	5	0	NA	NA	NA	NA
ENSG00000064300.8	NGFR	protein_coding	chr17	49495293	49515017	+	23	29	57	18	37	19	135	33	42	-0.25799	0.669008	0.867785	0.172721
ENSG00000064309.14	CDON	protein_coding	chr11	125955796	126063335	-	1225	1680	1431	1123	911	1057	213	343	323	-0.465366	0.00605617	-1.95054	2.12457e-22
ENSG00000064313.11	TAF2	protein_coding	chr8	119730775	119832863	-	2660	2251	2365	2383	2403	2628	1941	2037	1934	0.029393	0.876872	-0.016819	0.929954
ENSG00000064393.15	HIPK2	protein_coding	chr7	139561570	139777778	-	5111	4821	4849	5394	5573	5518	3958	3726	4054	0.158529	0.0240498	-0.0498773	0.673706
ENSG00000064419.13	TNPO3	protein_coding	chr7	128954180	129055173	-	3304	2603	3010	3033	3002	2907	2881	3256	3140	0.00764612	0.97254	0.337977	0.00208277
ENSG00000064489.22	BORCS8-MEF2B	protein_coding	chr19	19145567	19192158	-	0	0	0	0	0	0	11	0	0	NA	NA	0.222381	NA
ENSG00000064490.13	RFXANK	protein_coding	chr19	19192229	19201869	+	749	712	862	751	768	749	711	615	699	-0.0305455	0.918573	0.0830832	0.762093
ENSG00000064545.14	TMEM161A	protein_coding	chr19	19119169	19138513	-	609	635	523	415	574	476	257	324	389	-0.249835	0.341555	-0.557835	0.0270717
ENSG00000064547.13	LPAR2	protein_coding	chr19	19623668	19628930	-	25	52	46	26	77	88	99	113	120	0.339797	0.543912	1.43589	0.00111402
ENSG00000064601.16	CTSA	protein_coding	chr20	45890144	45898820	+	26004	25000	27599	24029	24508	23513	19000	18295	17612	-0.122582	0.0228378	-0.235402	6.36366e-07
ENSG00000064607.16	SUGP2	protein_coding	chr19	18990888	19034023	-	2618	2421	2970	3206	3193	3655	2265	2192	2095	0.324208	0.00286341	-0.00735511	0.970255
ENSG00000064651.13	SLC12A2	protein_coding	chr5	128083766	128189688	+	1612	1768	1730	1316	1226	1385	1185	1126	1295	-0.36939	0.00221523	-0.218144	0.142073
ENSG00000064652.10	SNX24	protein_coding	chr5	122843439	123029354	+	1036	984	981	999	1074	979	1471	1416	1581	0.0258214	0.919022	0.847087	8.35805e-13
ENSG00000064655.18	EYA2	protein_coding	chr20	46894624	47188844	+	171	215	169	62	51	60	67	107	121	-1.33086	9.11131e-06	-0.56249	0.196323
ENSG00000064666.14	CNN2	protein_coding	chr19	1026581	1039068	+	38181	37703	37264	35767	32321	37285	29015	30012	28544	-0.100242	0.142265	-0.0880011	0.0473234
ENSG00000064687.12	ABCA7	protein_coding	chr19	1040101	1065572	+	579	733	817	296	494	300	155	97	210	-0.858433	0.000326631	-1.79519	5.88558e-11
ENSG00000064692.18	SNCAIP	protein_coding	chr5	122311354	122464219	+	7	12	8	0	11	0	15	14	14	-0.146641	NA	0.48488	0.570616
ENSG00000064703.11	DDX20	protein_coding	chr1	111755245	111768016	+	1316	1087	1315	974	964	956	761	929	618	-0.346554	0.0161861	-0.397496	0.0397613
ENSG00000064726.9	BTBD1	protein_coding	chr15	83016422	83067354	-	3451	3359	3355	3080	3435	3209	2669	2314	2494	-0.0612086	0.632534	-0.160355	0.132487
ENSG00000064763.10	FAR2	protein_coding	chr12	29149103	29340980	+	210	242	233	174	115	152	52	71	36	-0.535872	0.0936962	-1.63204	4.60073e-06
ENSG00000064787.13	BCAS1	protein_coding	chr20	53936777	54070594	-	0	3	0	0	0	0	0	12	0	NA	NA	0.194139	NA
ENSG00000064835.10	POU1F1	protein_coding	chr3	87259404	87276587	-	0	0	0	0	0	0	0	0	0	NA	NA	NA	NA
ENSG00000064886.13	CHI3L2	protein_coding	chr1	111200771	111243440	+	170	136	142	76	94	64	35	43	54	-0.729961	0.0356683	-1.28336	0.00157933
ENSG00000064932.15	SBNO2	protein_coding	chr19	1107636	1174283	-	5019	4507	4742	4009	4181	4546	4340	4204	3880	-0.159665	0.0811294	0.0816262	0.424437
ENSG00000064933.17	PMS1	protein_coding	chr2	189784085	189877629	+	679	723	590	466	630	623	555	431	792	-0.197814	0.462518	0.115694	0.767283
ENSG00000064961.18	HMG20B	protein_coding	chr19	3572777	3579088	+	4414	4073	4565	4678	5014	4781	2753	3049	2721	0.150253	0.0809513	-0.330907	0.000113502
ENSG00000064989.12	CALCRL	protein_coding	chr2	187343129	187448460	-	226	189	146	193	176	125	38	157	117	-0.147119	0.771064	-0.470237	0.419168
ENSG00000064995.16	TAF11	protein_coding	chr6	34877778	34888089	-	1049	977	1043	1111	1094	1184	930	1152	927	0.141446	0.409039	0.249105	0.155478
ENSG00000064999.13	ANKS1A	protein_coding	chr6	34889265	35091413	+	1318	1269	1470	1672	2030	2077	1016	1137	1056	0.497433	9.20172e-05	-0.0551484	0.803304
ENSG00000065000.15	AP3D1	protein_coding	chr19	2100988	2164465	-	18348	19277	20023	18729	19063	19891	17871	16663	17099	0.00249452	0.983841	0.122297	0.0412658
ENSG00000065029.14	ZNF76	protein_coding	chr6	35258909	35295985	+	1025	928	1131	988	1248	1184	1017	954	899	0.145748	0.496077	0.175608	0.342739
ENSG00000065054.13	SLC9A3R2	protein_coding	chr16	2025356	2039026	+	2795	2962	2948	4315	3984	3698	3102	3266	2479	0.457654	2.87551e-07	0.300165	0.0107283
ENSG00000065057.7	NTHL1	protein_coding	chr16	2039815	2047866	-	246	281	196	390	273	280	134	177	133	0.333269	0.329656	-0.392985	0.316952
ENSG00000065060.16	UHRF1BP1	protein_coding	chr6	34792015	34883138	+	2761	2871	2578	2841	2667	3097	2629	2525	2833	0.0678702	0.668465	0.240494	0.0287701
ENSG00000065135.10	GNAI3	protein_coding	chr1	109548611	109618321	+	5014	4797	4570	5599	5205	5403	4678	4637	4764	0.17301	0.0324196	0.250423	0.000823996
ENSG00000065150.18	IPO5	protein_coding	chr13	97953658	98024297	+	12536	12057	12599	11680	11406	12122	8252	7518	8350	-0.0765423	0.227918	-0.341261	1.96791e-08
ENSG00000065154.11	OAT	protein_coding	chr10	124397303	124418976	-	3243	3169	3366	2768	3004	2906	3455	3615	3269	-0.168031	0.074133	0.360323	4.22282e-06
ENSG00000065183.15	WDR3	protein_coding	chr1	117929720	117966542	+	2659	2577	2731	2463	2223	2476	1691	1531	1484	-0.149138	0.192192	-0.474706	1.0385e-06
ENSG00000065243.19	PKN2	protein_coding	chr1	88684222	88836255	+	3274	3111	2998	2327	2707	2647	2402	2464	2342	-0.282182	0.00497622	-0.0982647	0.395862
ENSG00000065268.10	WDR18	protein_coding	chr19	984271	998438	+	595	579	742	744	557	885	571	517	455	0.177375	0.559907	-0.030296	0.933204
ENSG00000065308.4	TRAM2	protein_coding	chr6	52497402	52576915	-	14572	14298	14071	11627	11257	12213	10572	9283	10427	-0.287654	1.2919e-08	-0.221107	0.000883096
ENSG00000065320.8	NTN1	protein_coding	chr17	9021542	9244000	+	12	25	32	0	11	0	0	0	5	-0.420364	0.266579	-1.09872	0.0894313
ENSG00000065325.12	GLP2R	protein_coding	chr17	9822206	9892102	+	0	4	0	0	0	0	0	0	4	NA	NA	NA	NA
ENSG00000065328.16	MCM10	protein_coding	chr10	13161554	13211104	+	0	14	5	0	10	0	0	0	0	-0.069164	NA	-0.383431	NA
ENSG00000065357.19	DGKA	protein_coding	chr12	55927319	55954027	+	1805	1888	2097	2486	1989	2203	2078	2062	1845	0.202583	0.175574	0.325919	0.0043046
ENSG00000065361.14	ERBB3	protein_coding	chr12	56079857	56103505	+	80	101	71	323	242	239	111	104	52	1.38211	5.78496e-07	0.302065	0.639326
ENSG00000065371.17	ROPN1	protein_coding	chr3	123968521	123992178	-	0	0	0	0	0	0	0	0	0	NA	NA	NA	NA
ENSG00000065413.18	ANKRD44	protein_coding	chr2	196967017	197311173	-	545	433	496	633	611	698	751	534	597	0.378457	0.0562303	0.615235	0.00343728
ENSG00000065427.14	KARS	protein_coding	chr16	75627474	75648643	-	5812	5633	5467	5172	5331	5118	3891	3997	4224	-0.111599	0.164394	-0.198302	0.0153354
ENSG00000065457.10	ADAT1	protein_coding	chr16	75596981	75623300	-	863	855	717	950	776	802	1032	912	939	0.0533379	0.861513	0.515227	0.00112311
ENSG00000065485.19	PDIA5	protein_coding	chr3	123067062	123225227	+	2100	1836	2142	1663	1903	1669	2689	2240	2435	-0.207459	0.125261	0.554419	2.45916e-07
ENSG00000065491.8	TBC1D22B	protein_coding	chr6	37257772	37332970	+	799	817	927	458	604	399	734	688	553	-0.740969	0.000127745	-0.0827463	0.769966
ENSG00000065518.7	NDUFB4	protein_coding	chr3	120596309	120602500	+	968	885	1004	927	1063	969	648	942	848	0.0514646	0.836166	0.053542	0.865521
ENSG00000065526.10	SPEN	protein_coding	chr1	15847864	15940460	+	7494	7107	6525	6660	7455	7477	7224	7209	7305	0.0329569	0.812317	0.321891	3.91436e-06
ENSG00000065534.18	MYLK	protein_coding	chr3	123610049	123884331	-	7863	7867	7746	12755	10632	14462	4362	3771	4013	0.679472	1.9474e-14	-0.666568	5.74099e-22
ENSG00000065548.17	ZC3H15	protein_coding	chr2	186486156	186509363	+	5547	4810	5550	4539	4603	4837	4609	4057	4210	-0.181498	0.0352832	-0.0223534	0.881688
ENSG00000065559.14	MAP2K4	protein_coding	chr17	12020824	12143830	+	1495	1339	1448	1600	1681	1589	1224	1266	1388	0.184463	0.163458	0.138908	0.406458
ENSG00000065600.12	TMEM206	protein_coding	chr1	212363931	212414901	-	312	302	226	286	272	252	376	322	391	-0.0449606	0.92508	0.625936	0.01842
ENSG00000065609.14	SNAP91	protein_coding	chr6	83552880	83709691	-	14	0	0	5	1	0	0	0	0	-0.0669015	NA	-0.221327	NA
ENSG00000065613.13	SLK	protein_coding	chr10	103967201	104029233	+	6025	5355	5837	7163	6995	7368	5685	5106	5289	0.322556	3.14811e-07	0.183017	0.0217969
ENSG00000065615.13	CYB5R4	protein_coding	chr6	83859643	83967424	+	513	453	463	555	502	567	468	427	420	0.176545	0.48431	0.157424	0.573294
ENSG00000065618.18	COL17A1	protein_coding	chr10	104031286	104086002	-	26	16	29	80	40	48	11	40	10	0.673854	0.136708	0.0364176	0.973582
ENSG00000065621.14	GSTO2	protein_coding	chr10	104268873	104304945	+	150	223	141	147	184	207	295	315	416	0.0518937	0.930701	1.19107	5.20231e-05
ENSG00000065665.20	SEC61A2	protein_coding	chr10	12129637	12169961	+	393	356	220	240	217	293	201	313	324	-0.31466	0.389263	0.0685472	0.901875
ENSG00000065675.14	PRKCQ	protein_coding	chr10	6427143	6580301	-	10	4	0	0	0	2	0	0	0	-0.130006	NA	-0.2957	NA
ENSG00000065717.14	TLE2	protein_coding	chr19	2997638	3047635	-	257	165	179	647	449	498	59	80	83	1.24438	1.14284e-07	-1.03025	0.0063065
ENSG00000065802.11	ASB1	protein_coding	chr2	238426742	238452250	+	2847	2746	3045	3121	3206	3281	3513	3537	3870	0.153948	0.118015	0.617607	5.5184e-13
ENSG00000065809.13	FAM107B	protein_coding	chr10	14518557	14774897	-	883	1086	1015	1921	1600	1867	975	977	1084	0.82294	4.90442e-10	0.301194	0.0837019
ENSG00000065833.8	ME1	protein_coding	chr6	83210389	83431071	-	3176	2975	3209	2571	2045	2653	2978	3138	3332	-0.353898	0.00283491	0.294886	0.0013946
ENSG00000065882.15	TBC1D1	protein_coding	chr4	37891087	38139175	+	2240	2136	2268	3755	3664	3873	2222	1893	2062	0.75878	3.50811e-25	0.17549	0.153671
ENSG00000065883.14	CDK13	protein_coding	chr7	39950037	40097134	+	5016	4308	4721	4267	4053	4307	5948	5923	5530	-0.148881	0.10891	0.588926	2.45554e-17
ENSG00000065911.11	MTHFD2	protein_coding	chr2	74198562	74217565	+	7527	7624	7330	7387	7655	7167	10526	10249	10624	-0.0155827	0.896753	0.761924	3.03795e-46
ENSG00000065923.9	SLC9A7	protein_coding	chrX	46599252	46759172	-	2719	2531	2948	1697	1421	1523	2622	2212	2524	-0.799419	1.97e-14	0.125773	0.368351
ENSG00000065970.8	FOXJ2	protein_coding	chr12	8032703	8055503	+	2393	2614	2765	2858	2511	2750	2669	2286	2738	0.0634915	0.70767	0.265073	0.0306472
ENSG00000065978.18	YBX1	protein_coding	chr1	42682427	42702349	+	65470	65667	66643	58765	58046	58006	49519	46325	45680	-0.175643	4.33679e-07	-0.201278	2.25915e-07
ENSG00000065989.15	PDE4A	protein_coding	chr19	10416773	10469631	+	1783	1784	1817	2361	2497	2093	1682	1507	1401	0.363122	0.000997287	0.050017	0.791331
ENSG00000066027.11	PPP2R5A	protein_coding	chr1	212285537	212361863	+	1074	1141	1295	739	530	549	699	450	523	-0.89216	1.26441e-07	-0.767675	5.49565e-05
ENSG00000066032.18	CTNNA2	protein_coding	chr2	79185231	80648861	+	0	16	0	18	29	32	3	31	0	0.38815	0.324764	0.264036	0.726944
ENSG00000066044.14	ELAVL1	protein_coding	chr19	7958579	8005659	-	3089	3410	3177	3382	3312	3801	3256	2863	2517	0.116305	0.361858	0.114281	0.43485
ENSG00000066056.13	TIE1	protein_coding	chr1	43300993	43323108	+	314	366	459	482	488	489	276	141	171	0.329227	0.207496	-0.624796	0.0711662
ENSG00000066084.12	DIP2B	protein_coding	chr12	50504985	50748667	+	2638	2902	2604	2797	2498	2992	3269	3312	3419	0.0255685	0.901231	0.573904	8.76372e-11
ENSG00000066117.14	SMARCD1	protein_coding	chr12	50084972	50100712	+	1904	1972	2024	1957	1880	2049	1509	1591	1380	-0.0016607	0.993767	-0.115324	0.437337
ENSG00000066135.12	KDM4A	protein_coding	chr1	43650158	43705515	+	3351	3514	3419	3313	3800	3292	3389	2965	2926	0.0182558	0.919979	0.131649	0.236556
ENSG00000066136.20	NFYC	protein_coding	chr1	40691648	40771603	+	1619	1993	1813	2014	1926	1713	1460	1600	1544	0.0585094	0.794087	0.0434683	0.84518
ENSG00000066185.12	ZMYND12	protein_coding	chr1	42430329	42456267	-	0	29	19	11	14	15	0	20	5	-0.0609059	0.922658	-0.194966	0.83302
ENSG00000066230.10	SLC9A3	protein_coding	chr5	473310	524332	-	0	0	0	0	0	5	0	3	0	NA	NA	NA	NA
ENSG00000066248.14	NGEF	protein_coding	chr2	232878686	233013272	-	18	7	10	17	39	39	398	313	280	0.56265	0.230543	4.48061	1.32664e-38
ENSG00000066279.17	ASPM	protein_coding	chr1	197084128	197146694	-	781	721	778	65	37	29	37	45	77	-3.54807	5.48259e-53	-3.33458	9.17832e-38
ENSG00000066294.14	CD84	protein_coding	chr1	160541095	160579516	-	0	0	0	0	0	0	0	0	0	NA	NA	NA	NA
ENSG00000066322.14	ELOVL1	protein_coding	chr1	43363397	43368074	-	2194	2214	1920	2837	2126	2378	1675	1789	1710	0.209626	0.194854	-0.00911002	0.965938
ENSG00000066336.11	SPI1	protein_coding	chr11	47354860	47378576	-	0	0	7	0	0	0	0	0	0	NA	NA	NA	NA
ENSG00000066379.14	ZNRD1	protein_coding	chr6	30058899	30064909	+	245	206	279	184	211	175	150	99	238	-0.30746	0.373224	-0.265429	0.61282
ENSG00000066382.16	MPPED2	protein_coding	chr11	30384493	30586872	-	0	0	0	0	0	0	0	0	0	NA	NA	NA	NA
ENSG00000066405.12	CLDN18	protein_coding	chr3	137998735	138033655	+	0	0	0	1	0	0	0	0	0	NA	NA	NA	NA
ENSG00000066422.4	ZBTB11	protein_coding	chr3	101648889	101677495	-	1574	1366	1518	1529	1369	1485	1567	1474	1452	-0.0209078	0.929874	0.290752	0.018434
ENSG00000066427.21	ATXN3	protein_coding	chr14	92038652	92106621	-	1254	844	1046	1031	1145	1182	1147	897	870	0.0945918	0.726639	0.168779	0.506682
ENSG00000066455.12	GOLGA5	protein_coding	chr14	92794231	92839963	+	4587	4252	4932	5229	5010	4937	5888	5636	5267	0.141486	0.129244	0.565418	6.40526e-15
ENSG00000066468.22	FGFR2	protein_coding	chr10	121478334	121598458	-	22	20	26	0	0	0	0	0	8	-0.833869	NA	-0.900712	0.182471
ENSG00000066557.5	LRRC40	protein_coding	chr1	70144805	70205620	-	517	364	533	592	544	518	486	384	342	0.213304	0.45356	0.0573018	0.893282
ENSG00000066583.11	ISOC1	protein_coding	chr5	129094751	129114028	+	604	677	538	352	330	270	396	291	365	-0.858818	1.96278e-05	-0.491312	0.040107
ENSG00000066629.16	EML1	protein_coding	chr14	99737693	99942060	+	1024	1145	1149	1486	1102	1130	1215	1158	1050	0.158635	0.484273	0.320875	0.0290323
ENSG00000066651.18	TRMT11	protein_coding	chr6	125986430	126039276	+	566	596	521	516	433	464	550	390	430	-0.23538	0.32876	-0.0163592	0.966981
ENSG00000066654.13	THUMPD1	protein_coding	chr16	20702816	20742084	-	3009	3458	3009	3064	3183	3043	3028	3260	2932	-0.0273022	0.882281	0.238941	0.0271222
ENSG00000066697.14	MSANTD3	protein_coding	chr9	100427156	100451711	+	1450	1481	1569	1922	1830	1737	2060	1882	1746	0.28273	0.0165422	0.61311	1.22732e-08
ENSG00000066735.14	KIF26A	protein_coding	chr14	104138723	104180894	+	0	0	0	0	0	0	0	0	0	NA	NA	NA	NA
ENSG00000066739.11	ATG2B	protein_coding	chr14	96279202	96363870	-	3565	2719	2959	2935	3005	2775	2559	2613	2650	-0.0792426	0.646122	0.0423658	0.823719
ENSG00000066777.8	ARFGEF1	protein_coding	chr8	67173511	67343677	-	3442	3285	3319	2670	2948	3329	2688	2990	3228	-0.162498	0.183763	0.108734	0.415117
ENSG00000066813.14	ACSM2B	protein_coding	chr16	20536226	20576427	-	0	0	0	0	0	0	0	0	0	NA	NA	NA	NA
ENSG00000066827.15	ZFAT	protein_coding	chr8	134477788	134713049	-	730	729	695	708	711	699	508	754	674	-0.0215286	0.944944	0.125138	0.677683
ENSG00000066855.15	MTFR1	protein_coding	chr8	65644734	65771261	+	1504	1332	1338	866	1090	886	1282	1281	1289	-0.53149	0.000205785	0.164832	0.27248
ENSG00000066923.17	STAG3	protein_coding	chr7	100177563	100221488	+	9	14	11	2	23	12	0	10	23	0.0303949	NA	0.0936953	0.929164
ENSG00000066926.10	FECH	protein_coding	chr18	57548283	57586772	-	1483	1465	1562	1454	1641	1487	1329	997	1316	0.024435	0.9124	-0.0251982	0.926019
ENSG00000066933.15	MYO9A	protein_coding	chr15	71822289	72118577	-	3170	2872	2912	2985	3087	3136	2297	2513	2691	0.0423	0.765658	0.027716	0.87947
ENSG00000067048.16	DDX3Y	protein_coding	chrY	12904108	12920478	+	0	0	0	0	0	0	0	0	0	NA	NA	NA	NA
ENSG00000067057.16	PFKP	protein_coding	chr10	3066333	3137712	+	6922	6731	6792	11023	10558	9866	14840	13995	14329	0.619018	7.41881e-26	1.35724	1.43197e-180
ENSG00000067064.10	IDI1	protein_coding	chr10	1039908	1049170	-	2667	2237	2055	2371	2039	2230	1320	1527	1430	-0.0629699	0.764797	-0.414395	0.00210111
ENSG00000067066.16	SP100	protein_coding	chr2	230415942	230544090	+	6159	5835	6474	4747	5914	5433	4516	4659	4522	-0.193461	0.0573902	-0.148353	0.0513481
ENSG00000067082.14	KLF6	protein_coding	chr10	3775996	3785281	-	3486	3206	3216	6614	6142	6283	3678	3269	4178	0.935927	1.72768e-45	0.447002	2.90496e-05
ENSG00000067113.16	PLPP1	protein_coding	chr5	55424854	55535050	-	1071	1277	1116	2307	2272	2558	1348	1480	1330	1.01548	1.39556e-19	0.536311	6.79478e-05
ENSG00000067141.16	NEO1	protein_coding	chr15	73051710	73305206	+	4419	4608	4312	17832	17301	17282	5906	5868	5732	1.96418	0	0.671022	1.61494e-25
ENSG00000067167.7	TRAM1	protein_coding	chr8	70573442	70608387	-	12389	12382	11980	8336	8274	8011	9741	9603	9980	-0.572895	1.07611e-30	-0.0436581	0.59343
ENSG00000067177.14	PHKA1	protein_coding	chrX	72578814	72714319	-	631	565	609	456	432	502	473	461	401	-0.353869	0.0747662	-0.150031	0.573974
ENSG00000067182.7	TNFRSF1A	protein_coding	chr12	6328757	6342114	-	9791	9664	10080	7095	7679	7305	7628	7610	6992	-0.415158	2.16602e-14	-0.128321	0.0412261
ENSG00000067191.15	CACNB1	protein_coding	chr17	39173456	39197703	-	740	629	779	765	679	963	806	800	627	0.156958	0.560499	0.329501	0.102776
ENSG00000067208.14	EVI5	protein_coding	chr1	92508696	92792404	-	2822	2517	2520	3138	2948	2971	3035	2718	2773	0.204467	0.042304	0.396796	2.22829e-05
ENSG00000067221.13	STOML1	protein_coding	chr15	73978923	73994622	-	568	435	424	520	505	537	511	534	397	0.124629	0.688427	0.285409	0.302138
ENSG00000067225.17	PKM	protein_coding	chr15	72199029	72231822	-	68158	67983	72678	62226	60997	58291	59613	57466	55801	-0.199115	1.43879e-05	0.00909299	0.902517
ENSG00000067248.9	DHX29	protein_coding	chr5	55256245	55307722	-	2485	2322	2692	2584	2653	2697	1911	2146	1887	0.0826712	0.546642	-0.0526857	0.759196
ENSG00000067334.13	DNTTIP2	protein_coding	chr1	93866283	93879918	-	3780	3459	4259	3502	3465	3655	3120	3004	2979	-0.109785	0.384745	-0.0540095	0.715879
ENSG00000067365.14	METTL22	protein_coding	chr16	8621683	8649654	+	1342	1458	1583	1476	1382	1311	1404	1259	1130	-0.0682648	0.748264	0.0707198	0.745087
ENSG00000067369.13	TP53BP1	protein_coding	chr15	43403061	43510728	-	8714	8736	8016	7903	7920	8175	7874	7409	8091	-0.0833846	0.32444	0.157679	0.044197
ENSG00000067445.20	TRO	protein_coding	chrX	54920462	54931431	+	429	598	648	666	546	673	819	765	555	0.157051	0.623523	0.607289	0.00950621
ENSG00000067533.5	RRP15	protein_coding	chr1	218285287	218337983	+	1112	1043	956	875	903	726	710	642	612	-0.297354	0.0967402	-0.37602	0.0236779
ENSG00000067560.10	RHOA	protein_coding	chr3	49359145	49412998	-	19878	19951	19543	24436	22737	23324	20564	20174	19712	0.248701	1.65259e-07	0.30696	4.37377e-14
ENSG00000067596.10	DHX8	protein_coding	chr17	43483865	43544463	+	3019	3204	2927	2887	2900	2872	2196	2253	2258	-0.0771053	0.548901	-0.165663	0.129244
ENSG00000067601.7	PMS2P4	transcribed_unprocessed_pseudogene	chr7	67295608	67302907	-	70	74	35	83	72	83	83	91	23	0.273381	0.621534	0.307321	0.699244
ENSG00000067606.16	PRKCZ	protein_coding	chr1	2050470	2185395	+	44	62	46	50	63	51	24	67	53	0.0701614	0.922504	0.154904	0.861825
ENSG00000067646.11	ZFY	protein_coding	chrY	2935281	2982506	+	0	0	0	0	0	0	0	0	0	NA	NA	NA	NA
ENSG00000067704.9	IARS2	protein_coding	chr1	220094102	220148041	+	4341	4375	4342	4564	4446	4724	3622	3660	4164	0.074023	0.446749	0.0922916	0.448908
ENSG00000067715.13	SYT1	protein_coding	chr12	78863993	79452008	+	234	202	191	132	128	130	286	321	332	-0.582651	0.0542393	0.82423	0.0013528
ENSG00000067798.14	NAV3	protein_coding	chr12	77324641	78213008	+	5017	4566	4001	4877	4035	5107	3598	3205	4304	0.0465361	0.814621	-0.00653355	0.978457
ENSG00000067829.18	IDH3G	protein_coding	chrX	153785766	153794523	-	2368	2546	2413	2336	2101	2348	1811	1717	1564	-0.107537	0.441361	-0.242768	0.0345956
ENSG00000067836.12	ROGDI	protein_coding	chr16	4796968	4802950	-	1666	1723	2158	2132	1919	2237	2006	2356	2094	0.177549	0.296867	0.495011	0.000147676
ENSG00000067840.12	PDZD4	protein_coding	chrX	153802166	153830565	-	70	95	59	205	166	160	91	87	82	0.972108	0.00275221	0.423871	0.445469
ENSG00000067842.17	ATP2B3	protein_coding	chrX	153517676	153582939	+	7	4	37	0	4	0	0	12	10	-0.399244	NA	-0.287816	0.751952
ENSG00000067900.7	ROCK1	protein_coding	chr18	20946906	21111851	-	9385	8919	8695	8130	8253	8938	8889	8232	9221	-0.0899428	0.270919	0.246117	0.000414505
ENSG00000067955.13	CBFB	protein_coding	chr16	67029116	67101058	+	1423	1489	1544	3005	2963	2981	2358	2040	2244	0.99233	9.58946e-32	0.849928	2.53315e-16
ENSG00000067992.12	PDK3	protein_coding	chrX	24465221	24539837	+	235	257	132	285	247	226	196	206	121	0.232539	0.594776	0.0187075	0.978154
ENSG00000068001.13	HYAL2	protein_coding	chr3	50317790	50322906	-	668	817	732	1065	980	974	327	496	358	0.427286	0.00846948	-0.606214	0.0084123
ENSG00000068024.16	HDAC4	protein_coding	chr2	239048168	239401654	-	1450	1302	1186	1196	1148	1416	956	827	878	-0.0624051	0.800828	-0.279436	0.0904797
ENSG00000068028.17	RASSF1	protein_coding	chr3	50329782	50340980	-	992	1109	1057	1401	1360	1188	937	1087	1024	0.313386	0.0376953	0.226854	0.184863
ENSG00000068078.17	FGFR3	protein_coding	chr4	1793307	1808872	+	17	35	15	1710	1369	1781	98	54	143	5.44408	3.13358e-149	1.84431	0.000220334
ENSG00000068079.7	IFI35	protein_coding	chr17	43006725	43014456	+	920	1167	1195	908	946	776	791	681	675	-0.302724	0.120967	-0.325323	0.0913202
ENSG00000068097.14	HEATR6	protein_coding	chr17	60043194	60078931	-	1547	1281	1282	1221	1362	1486	1271	1136	1328	-0.0114185	0.96978	0.143281	0.451199
ENSG00000068120.14	COASY	protein_coding	chr17	42561467	42566277	+	1781	1969	2243	1872	1767	1699	2011	1416	1304	-0.160626	0.319055	-0.0608043	0.830395
ENSG00000068137.14	PLEKHH3	protein_coding	chr17	42667914	42676994	-	762	804	835	685	692	577	512	441	459	-0.281285	0.144573	-0.474269	0.00827581
ENSG00000068305.17	MEF2A	protein_coding	chr15	99565417	99716466	+	4849	4881	5373	6160	5596	5805	6033	5633	5761	0.217536	0.00769082	0.486535	1.25845e-12
ENSG00000068308.13	OTUD5	protein_coding	chrX	48922028	48958386	-	4424	4609	4657	4895	4600	4458	4411	4164	3703	0.0291155	0.834013	0.122703	0.228984
ENSG00000068323.16	TFE3	protein_coding	chrX	49028726	49043486	-	3984	4136	4539	3912	3863	4160	2810	2704	2443	-0.0821	0.495424	-0.386583	1.76817e-05
ENSG00000068354.15	TBC1D25	protein_coding	chrX	48539457	48562609	+	685	699	774	936	818	958	593	600	606	0.317894	0.0664653	0.0193097	0.950006
ENSG00000068366.19	ACSL4	protein_coding	chrX	109624244	109733403	-	3650	3203	3399	3820	3127	3871	4149	3870	4442	0.0787997	0.626186	0.561479	1.04062e-10
ENSG00000068383.18	INPP5A	protein_coding	chr10	132537820	132783480	+	1112	1145	1011	1588	1420	1543	905	1091	967	0.465889	0.000206139	0.137686	0.502095
ENSG00000068394.10	GPKOW	protein_coding	chrX	49113389	49123801	-	1183	1098	1216	1241	1069	1206	997	985	980	0.0101714	0.971307	0.0422858	0.850497
ENSG00000068400.13	GRIPAP1	protein_coding	chrX	48973720	49002264	-	2892	2751	2645	2463	2673	2593	2429	2607	2425	-0.0972942	0.433364	0.129243	0.253539
ENSG00000068438.14	FTSJ1	protein_coding	chrX	48476021	48486364	+	1052	1181	1189	1112	1100	1111	1564	1305	1631	-0.0397788	0.868595	0.667272	1.40826e-06
ENSG00000068489.12	PRR11	protein_coding	chr17	59155499	59204705	+	146	77	74	120	136	153	17	50	59	0.348477	0.452675	-0.727881	0.230837
ENSG00000068615.17	REEP1	protein_coding	chr2	86213993	86338083	-	0	0	5	21	28	28	0	14	12	0.695401	0.0548644	0.443558	NA
ENSG00000068650.18	ATP11A	protein_coding	chr13	112690329	112887168	+	6685	6698	6313	10324	9181	10489	5014	5623	5261	0.602899	1.6109e-19	-0.0272934	0.832165
ENSG00000068654.15	POLR1A	protein_coding	chr2	86020216	86106155	-	4732	4758	4973	4078	4206	4321	2698	2800	2507	-0.194771	0.00854261	-0.569562	1.90632e-14
ENSG00000068697.6	LAPTM4A	protein_coding	chr2	20032650	20052028	-	8350	8953	8786	6417	7240	6540	7419	7800	7415	-0.364354	2.18e-07	0.0760975	0.355505
ENSG00000068724.15	TTC7A	protein_coding	chr2	46916157	47076137	+	1982	1892	2260	1567	1800	1518	1412	1615	1730	-0.317151	0.0156794	-0.0818405	0.681715
ENSG00000068745.14	IP6K2	protein_coding	chr3	48688003	48740353	-	2050	2195	2166	3036	2875	2752	1915	1852	1463	0.429097	3.56617e-06	-0.0142117	0.951789
ENSG00000068781.21	STON1-GTF2A1L	protein_coding	chr2	48529925	48776517	+	5	0	0	0	0	0	0	0	0	NA	NA	NA	NA
ENSG00000068784.12	SRBD1	protein_coding	chr2	45388680	45612165	-	730	953	906	878	769	821	652	791	662	-0.0650952	0.82684	-0.0181374	0.958556
ENSG00000068796.16	KIF2A	protein_coding	chr5	62306162	62537249	+	2042	1803	2003	1513	1566	1602	1762	1784	1739	-0.31227	0.00394035	0.135443	0.299973
ENSG00000068831.18	RASGRP2	protein_coding	chr11	64726911	64745456	-	17	5	7	0	45	8	51	52	25	0.162065	0.746597	1.52416	0.0108749
ENSG00000068878.14	PSME4	protein_coding	chr2	53864067	53970840	-	2751	2594	2366	2876	2496	2833	2382	2865	3122	0.0899485	0.565157	0.397143	0.00190843
ENSG00000068885.14	IFT80	protein_coding	chr3	160256986	160399880	-	699	752	647	621	607	630	688	552	567	-0.165982	0.463104	0.0630058	0.840016
ENSG00000068903.19	SIRT2	protein_coding	chr19	38878555	38899862	-	2400	2489	2191	2393	2504	2467	1556	1450	1667	0.0571624	0.725638	-0.314248	0.0111297
ENSG00000068912.13	ERLEC1	protein_coding	chr2	53787044	53818819	+	2337	2657	2924	2377	2596	2606	3531	3466	3903	-0.060458	0.748922	0.737108	1.24976e-12
ENSG00000068971.13	PPP2R5B	protein_coding	chr11	64917553	64934473	+	840	1101	990	1489	1398	1290	1188	1203	1171	0.490488	0.00154094	0.551955	0.000279182
ENSG00000068976.13	PYGM	protein_coding	chr11	64746389	64760297	-	21	19	18	56	72	32	12	7	28	0.771519	0.0769842	-0.00684106	0.9946
ENSG00000068985.4	PAGE1	protein_coding	chrX	49687450	49695993	-	0	0	0	0	0	0	0	0	0	NA	NA	NA	NA
ENSG00000069011.15	PITX1	protein_coding	chr5	135027735	135034813	-	0	7	8	0	0	0	0	3	0	-0.145955	NA	-0.241841	NA
ENSG00000069018.17	TRPC7	protein_coding	chr5	136213320	136365537	-	0	0	0	0	0	0	0	0	0	NA	NA	NA	NA
ENSG00000069020.18	MAST4	protein_coding	chr5	66596361	67169595	+	1454	1559	1496	1362	1366	1499	843	604	896	-0.089739	0.611203	-0.64715	0.000174583
ENSG00000069122.18	ADGRF5	protein_coding	chr6	46852512	46954943	-	5	7	34	0	22	10	0	0	0	-0.0982096	0.859375	-1.01534	NA
ENSG00000069188.16	SDK2	protein_coding	chr17	73334384	73644089	-	18	5	11	0	6	1	33	7	18	-0.311306	NA	0.540026	0.514473
ENSG00000069206.15	ADAM7	protein_coding	chr8	24440930	24526970	+	0	0	0	0	0	0	0	0	0	NA	NA	NA	NA
ENSG00000069248.11	NUP133	protein_coding	chr1	229440260	229508341	-	1698	1613	1615	1847	1661	1969	1161	1030	1186	0.151645	0.299204	-0.259176	0.0626075
ENSG00000069275.12	NUCKS1	protein_coding	chr1	205712819	205750276	-	16570	16851	16323	15142	15122	15887	11531	11440	11225	-0.106024	0.0599049	-0.258837	3.13629e-08
ENSG00000069329.16	VPS35	protein_coding	chr16	46656132	46689518	-	5572	5646	5310	6156	5773	5899	4423	4198	4481	0.110137	0.203038	-0.0531094	0.638443
ENSG00000069345.11	DNAJA2	protein_coding	chr16	46955362	46973788	-	5008	4874	4620	4978	5083	5061	4167	3827	4002	0.0618472	0.546596	0.00792371	0.957843
ENSG00000069399.14	BCL3	protein_coding	chr19	44747705	44760044	+	2648	2076	2389	1164	1311	1124	821	747	621	-0.95139	2.48483e-16	-1.39723	9.58915e-26
ENSG00000069424.14	KCNAB2	protein_coding	chr1	5991466	6101193	+	697	802	875	1104	984	1056	594	501	602	0.389769	0.0180351	-0.19728	0.41906
ENSG00000069431.11	ABCC9	protein_coding	chr12	21797401	21942529	-	468	479	523	288	322	349	181	81	94	-0.570146	0.00580252	-1.63163	6.15423e-08
ENSG00000069482.6	GAL	protein_coding	chr11	68683779	68691175	+	0	0	2	0	0	0	0	7	0	NA	NA	NA	NA
ENSG00000069493.14	CLEC2D	protein_coding	chr12	9664969	9699555	+	136	78	122	81	96	89	31	117	115	-0.249147	0.623823	-0.0504148	0.954445
ENSG00000069509.5	FUNDC1	protein_coding	chrX	44523639	44543001	-	582	376	415	398	371	395	258	372	326	-0.212185	0.502569	-0.225489	0.538488
ENSG00000069535.13	MAOB	protein_coding	chrX	43766611	43882447	-	0	0	15	0	0	0	0	0	0	-0.104174	NA	-0.234286	NA
ENSG00000069667.15	RORA	protein_coding	chr15	60488284	61229319	-	477	432	387	558	638	633	1112	837	911	0.468527	0.0172898	1.38765	5.87319e-16
ENSG00000069696.6	DRD4	protein_coding	chr11	637293	640706	+	8	57	27	45	12	19	23	18	74	-0.102912	0.882209	0.364463	0.68221
ENSG00000069702.10	TGFBR3	protein_coding	chr1	91680343	91906335	-	784	753	479	326	344	388	177	114	168	-0.839725	0.000173532	-1.7446	2.90288e-11
ENSG00000069712.12	KIAA1107	protein_coding	chr1	92166985	92184723	+	0	0	0	0	0	0	0	0	0	NA	NA	NA	NA
ENSG00000069764.9	PLA2G10	protein_coding	chr16	14672545	14694669	-	0	0	0	0	0	0	0	4	0	NA	NA	NA	NA
ENSG00000069812.11	HES2	protein_coding	chr1	6412418	6424670	-	30	7	14	18	41	10	8	5	0	0.151208	0.812157	-0.607559	0.427296
ENSG00000069849.10	ATP1B3	protein_coding	chr3	141876124	141926514	+	4236	4251	4267	4326	5003	5064	2770	2645	2760	0.173877	0.0693717	-0.358167	2.7427e-06
ENSG00000069869.15	NEDD4	protein_coding	chr15	55826922	55993746	-	2394	1999	1784	2119	2232	2345	2140	2081	2339	0.115699	0.526413	0.365425	0.00737384
ENSG00000069943.9	PIGB	protein_coding	chr15	55318960	55355648	+	378	412	281	243	227	376	234	277	152	-0.293264	0.421041	-0.387243	0.302113
ENSG00000069956.11	MAPK6	protein_coding	chr15	51952106	52067372	+	5948	5927	6119	5714	6221	5770	7524	7329	7850	-0.0211394	0.86648	0.615848	1.84344e-24
ENSG00000069966.18	GNB5	protein_coding	chr15	52115105	52191369	-	922	795	820	805	923	862	876	847	953	0.0313258	0.912889	0.354273	0.0316162
ENSG00000069974.15	RAB27A	protein_coding	chr15	55202966	55319113	-	1202	1206	910	786	647	713	506	790	629	-0.593959	0.000548296	-0.488672	0.0270183
ENSG00000069998.12	HDHD5	protein_coding	chr22	17137511	17165287	-	790	760	901	995	923	906	634	684	693	0.199219	0.294301	-0.00237419	0.993619
ENSG00000070010.18	UFD1L	protein_coding	chr22	19449910	19479215	-	1947	1902	2166	1747	1917	1837	1952	1772	1684	-0.124065	0.389263	0.126792	0.382935
ENSG00000070018.8	LRP6	protein_coding	chr12	12116025	12267012	-	3832	3535	3388	5236	5303	5126	2868	2760	3059	0.539317	3.21825e-14	-0.0252091	0.879613
ENSG00000070019.4	GUCY2C	protein_coding	chr12	14612632	14696585	-	0	0	0	1	0	0	0	0	0	NA	NA	NA	NA
ENSG00000070031.3	SCT	protein_coding	chr11	626431	627143	-	0	0	0	0	44	18	11	4	6	0.412176	NA	0.679516	NA
ENSG00000070047.11	PHRF1	protein_coding	chr11	576486	612222	+	4513	4341	4952	5164	5255	5692	4978	4545	4974	0.222554	0.00788043	0.351417	1.32665e-05
ENSG00000070061.14	IKBKAP	protein_coding	chr9	108867517	108934116	-	2490	2221	2382	2085	1989	2283	1984	1843	2152	-0.152709	0.228623	0.036646	0.847476
ENSG00000070081.15	NUCB2	protein_coding	chr11	17208153	17349974	+	12822	12526	12672	8151	8716	7300	18232	17887	16717	-0.645254	4.41417e-22	0.75481	3.75787e-68
ENSG00000070087.13	PFN2	protein_coding	chr3	149964904	150050788	-	4658	4736	4792	4527	4027	4231	2405	2145	2068	-0.1464	0.11019	-0.814692	3.36768e-24
ENSG00000070159.13	PTPN3	protein_coding	chr9	109375466	109498313	-	35	15	22	30	21	0	4	4	0	-0.124308	0.836099	-1.16734	0.0773535
ENSG00000070182.19	SPTB	protein_coding	chr14	64746283	64879883	-	16	13	26	0	0	0	0	0	0	-0.666159	NA	-1.32502	0.0270618
ENSG00000070190.12	DAPP1	protein_coding	chr4	99816833	99870154	+	0	0	0	22	0	0	3	0	0	0.139555	NA	NA	NA
ENSG00000070193.4	FGF10	protein_coding	chr5	44303544	44389706	-	0	7	0	0	0	0	0	0	0	NA	NA	NA	NA
ENSG00000070214.15	SLC44A1	protein_coding	chr9	105244622	105439171	+	4211	4063	3965	5307	5173	4944	3030	3241	3214	0.332879	2.06943e-06	-0.0851818	0.437707
ENSG00000070269.13	TMEM260	protein_coding	chr14	56488354	56650606	+	721	743	699	726	722	714	466	665	663	0.00100242	0.997934	0.0130072	0.972561
ENSG00000070366.13	SMG6	protein_coding	chr17	2059839	2303771	-	5192	5269	5030	5874	5715	5775	4899	5217	5177	0.165226	0.0212827	0.262303	0.000316014
ENSG00000070367.15	EXOC5	protein_coding	chr14	57200507	57269008	-	2753	2643	2753	3019	3042	2961	2724	2539	2824	0.147492	0.118905	0.269941	0.00483721
ENSG00000070371.15	CLTCL1	protein_coding	chr22	19179473	19291716	-	596	621	522	696	795	688	3406	2900	3059	0.309728	0.122673	2.68026	4.11996e-129
ENSG00000070388.11	FGF22	protein_coding	chr19	639879	644371	+	5	0	15	6	0	12	11	25	10	-0.0157544	NA	0.556769	0.482477
ENSG00000070404.9	FSTL3	protein_coding	chr19	676365	683399	+	5006	5308	5373	8881	6675	8297	18636	18663	18439	0.595085	7.97044e-10	2.10606	0
ENSG00000070413.19	DGCR2	protein_coding	chr22	19036282	19122454	-	3073	3499	3063	3339	3640	3824	2242	2008	2138	0.162774	0.183338	-0.309768	0.00461068
ENSG00000070423.17	RNF126	protein_coding	chr19	647526	663277	-	991	1223	1151	1242	1239	1372	1793	1787	1630	0.188944	0.300506	0.899125	3.60608e-13
ENSG00000070444.14	MNT	protein_coding	chr17	2384060	2401118	-	3276	2926	3632	3263	3410	3080	3089	3214	3146	-0.00854973	0.969472	0.223906	0.0338116
ENSG00000070476.14	ZXDC	protein_coding	chr3	126437601	126475919	-	991	947	990	958	1090	946	1072	1212	1202	0.0333896	0.898213	0.527323	7.92444e-05
ENSG00000070495.14	JMJD6	protein_coding	chr17	76712832	76726799	-	1184	1204	1521	1272	1440	1427	2326	2050	2020	0.0816406	0.72909	0.97938	2.9686e-15
ENSG00000070501.11	POLB	protein_coding	chr8	42338454	42371808	+	231	309	314	295	402	294	217	228	258	0.189559	0.616689	0.00115852	0.998056
ENSG00000070526.14	ST6GALNAC1	protein_coding	chr17	76624761	76643838	-	33	50	23	0	4	6	15	37	12	-0.91729	0.0162181	-0.293443	0.746632
ENSG00000070540.12	WIPI1	protein_coding	chr17	68420948	68457513	-	6295	5786	5943	3548	3973	3837	6926	6627	6544	-0.657352	6.58701e-22	0.437737	1.21551e-13
ENSG00000070601.9	FRMPD1	protein_coding	chr9	37651000	37746904	+	0	0	0	0	4	5	7	0	0	NA	NA	NA	NA
ENSG00000070610.14	GBA2	protein_coding	chr9	35736866	35749228	-	1254	1036	1108	1400	1225	1459	944	1099	1078	0.259602	0.100651	0.158355	0.415338
ENSG00000070614.14	NDST1	protein_coding	chr5	150485818	150558211	+	12400	11903	12027	10929	10085	11224	22656	22382	25207	-0.16921	0.00634229	1.23073	3.0013e-102
ENSG00000070669.16	ASNS	protein_coding	chr7	97852118	97872542	-	5179	5758	5847	6062	5452	5906	9017	8790	9157	0.0544476	0.682457	0.961877	1.89455e-47
ENSG00000070718.11	AP3M2	protein_coding	chr8	42152946	42171673	+	1872	1820	2138	2336	2279	2189	1533	1466	1412	0.221084	0.0667455	-0.119329	0.440214
ENSG00000070729.13	CNGB1	protein_coding	chr16	57882340	57971116	-	0	0	0	0	0	12	0	0	0	0.0883855	NA	NA	NA
ENSG00000070731.10	ST6GALNAC2	protein_coding	chr17	76565379	76586956	-	0	2	2	0	16	21	0	0	0	0.309215	NA	NA	NA
ENSG00000070748.18	CHAT	protein_coding	chr10	49609095	49665104	+	0	0	0	0	0	0	0	0	0	NA	NA	NA	NA
ENSG00000070756.15	PABPC1	protein_coding	chr8	100685816	100722809	-	69175	65345	66415	56606	56368	57930	40385	40683	40192	-0.230731	7.73161e-12	-0.446118	1.71256e-39
ENSG00000070759.16	TESK2	protein_coding	chr1	45343883	45491166	-	123	145	145	59	96	64	109	48	110	-0.693391	0.0598524	-0.298666	0.621279
ENSG00000070761.7	CFAP20	protein_coding	chr16	58113588	58129450	-	1139	1154	1255	1573	1539	1609	1348	1109	1148	0.404562	0.000436474	0.300085	0.0461809
ENSG00000070770.8	CSNK2A2	protein_coding	chr16	58157907	58197920	-	3624	3486	3606	3806	3678	3388	3127	3225	2711	0.0230928	0.882281	0.0389138	0.792917
ENSG00000070778.12	PTPN21	protein_coding	chr14	88465778	88554733	-	3060	3052	3040	3994	3810	4445	3860	3503	3543	0.41661	6.54071e-07	0.531784	3.87848e-12
ENSG00000070785.16	EIF2B3	protein_coding	chr1	44850522	44986722	-	831	810	919	745	737	808	588	430	538	-0.152518	0.457168	-0.424933	0.0348485
ENSG00000070808.15	CAMK2A	protein_coding	chr5	150219491	150290291	-	71	68	88	74	52	82	81	40	47	-0.0867193	0.896718	-0.126275	0.875095
ENSG00000070814.17	TCOF1	protein_coding	chr5	150357639	150400308	+	4116	3843	3788	4060	4014	3616	2219	2442	2345	-0.00437144	0.981953	-0.460748	6.69702e-08
ENSG00000070831.15	CDC42	protein_coding	chr1	22052627	22092946	+	5334	5966	5713	6858	6502	6629	5173	5173	5212	0.231542	0.00298622	0.151597	0.0770279
ENSG00000070882.12	OSBPL3	protein_coding	chr7	24796539	24981634	-	1720	1626	1752	1379	1378	1327	2837	2538	2841	-0.311081	0.00521402	0.963928	7.17419e-25
ENSG00000070886.11	EPHA8	protein_coding	chr1	22563564	22603594	+	0	0	0	0	0	0	0	0	0	NA	NA	NA	NA
ENSG00000070915.9	SLC12A3	protein_coding	chr16	56865207	56915850	+	0	0	9	0	0	0	0	0	0	NA	NA	NA	NA
ENSG00000070950.9	RAD18	protein_coding	chr3	8775402	8963773	-	402	400	474	756	426	529	301	414	276	0.38201	0.18103	-0.0802139	0.848832
ENSG00000070961.15	ATP2B1	protein_coding	chr12	89588049	89709300	-	6567	6801	6357	5657	5533	6713	4175	4376	4689	-0.136772	0.212148	-0.29148	0.000328922
ENSG00000070985.13	TRPM5	protein_coding	chr11	2404515	2423045	-	0	0	0	0	0	0	0	0	0	NA	NA	NA	NA
ENSG00000071051.13	NCK2	protein_coding	chr2	105744897	105894274	+	1936	2262	2465	2853	2589	2882	2547	2529	2283	0.314564	0.0119231	0.419697	0.000341552
ENSG00000071054.16	MAP4K4	protein_coding	chr2	101696850	101894689	+	42273	40829	42019	40649	42739	41909	27832	26299	25466	0.00418909	0.959468	-0.370611	5.08101e-22
ENSG00000071073.12	MGAT4A	protein_coding	chr2	98619106	98731126	-	0	5	1	0	0	0	0	4	8	NA	NA	0.198308	NA
ENSG00000071082.10	RPL31	protein_coding	chr2	101001715	101024032	+	23291	24515	22702	22827	22173	21867	18044	18835	17580	-0.0745494	0.290515	-0.0914848	0.148949
ENSG00000071127.16	WDR1	protein_coding	chr4	10074339	10116949	-	32816	33741	33627	55995	53137	54404	31073	30392	31250	0.706416	6.8905e-72	0.169771	9.41695e-05
ENSG00000071189.21	SNX13	protein_coding	chr7	17790761	17940501	-	2593	2070	2163	1640	2036	1855	1909	1743	1760	-0.291793	0.0376925	-0.0517912	0.789801
ENSG00000071203.9	MS4A12	protein_coding	chr11	60492778	60507430	+	0	0	0	0	0	0	0	0	0	NA	NA	NA	NA
ENSG00000071205.11	ARHGAP10	protein_coding	chr4	147732063	148072780	+	1420	1633	1336	1608	1474	1569	1341	1215	1076	0.0818672	0.695803	0.0057106	0.983618
ENSG00000071242.11	RPS6KA2	protein_coding	chr6	166409364	166906451	-	14686	14675	14675	12077	11816	12703	11715	12618	11984	-0.263937	6.28987e-08	0.00373139	0.970146
ENSG00000071243.15	ING3	protein_coding	chr7	120950749	120977216	+	521	567	472	402	357	373	446	383	535	-0.429912	0.0451356	0.0860109	0.815025
ENSG00000071246.10	VASH1	protein_coding	chr14	76762189	76783015	+	1645	1804	1726	3605	3868	3747	2031	1942	2028	1.10113	2.68719e-40	0.490972	1.98315e-06
ENSG00000071282.11	LMCD1	protein_coding	chr3	8501707	8574673	+	4127	3397	3852	3587	2491	3052	6195	5977	5580	-0.303996	0.0356683	0.919611	6.4866e-33
ENSG00000071462.11	WBSCR22	protein_coding	chr7	73683025	73705161	+	1672	1695	1752	1335	1251	1251	1494	1253	1302	-0.40497	0.000222033	-0.0565032	0.774565
ENSG00000071537.13	SEL1L	protein_coding	chr14	81471549	81533861	-	16773	15658	14793	13693	14015	13818	17803	16795	17207	-0.182193	0.00242271	0.414366	5.647e-14
ENSG00000071539.13	TRIP13	protein_coding	chr5	892643	919357	+	96	105	103	141	128	195	38	42	39	0.487112	0.198421	-0.908357	0.0534145
ENSG00000071553.16	ATP6AP1	protein_coding	chrX	154428632	154436516	+	4295	4418	4139	4902	4376	4883	4694	3906	3938	0.139923	0.157983	0.243289	0.0124152
ENSG00000071564.14	TCF3	protein_coding	chr19	1609290	1652605	-	4605	4731	5110	5013	5165	5046	4339	4084	3520	0.0769428	0.454909	0.00584574	0.973016
ENSG00000071575.11	TRIB2	protein_coding	chr2	12716889	12742734	+	3204	3063	3103	6841	6735	6646	953	927	1035	1.10379	2.28034e-79	-1.39026	4.2723e-46
ENSG00000071626.16	DAZAP1	protein_coding	chr19	1407569	1435687	+	3515	3230	3389	3312	3407	3208	3349	3060	3011	-0.0268516	0.853477	0.175414	0.0602206
ENSG00000071655.17	MBD3	protein_coding	chr19	1573596	1592801	-	1446	1635	1765	1468	1717	1659	1353	1432	1339	0.000623433	0.998463	0.0479794	0.824669
ENSG00000071677.1	PRLH	protein_coding	chr2	237566574	237567175	+	0	0	0	0	0	0	0	0	0	NA	NA	NA	NA
ENSG00000071794.15	HLTF	protein_coding	chr3	149030127	149086554	-	2220	2092	2165	2020	1927	2096	1270	1370	1499	-0.0962319	0.473887	-0.359094	0.00294391
ENSG00000071859.14	FAM50A	protein_coding	chrX	154444126	154450654	+	7758	7149	7695	7649	7492	7749	8549	7573	7472	0.0207133	0.845212	0.342417	2.43971e-07
ENSG00000071889.16	FAM3A	protein_coding	chrX	154506159	154516242	-	2119	1954	2004	2150	2190	1924	1590	1560	1493	0.0455756	0.802008	-0.105701	0.447464
ENSG00000071894.16	CPSF1	protein_coding	chr8	144393229	144409349	-	4008	3320	3829	4322	4253	4230	2709	2938	2646	0.199542	0.0362091	-0.144339	0.214937
ENSG00000071909.18	MYO3B	protein_coding	chr2	170178145	170655171	+	14	0	0	15	6	0	13	22	45	0.049227	NA	0.970686	0.148717
ENSG00000071967.11	CYBRD1	protein_coding	chr2	171522247	171558133	+	25754	25280	25000	12763	13792	13163	7528	7382	8086	-0.930965	6.58831e-101	-1.43923	3.68611e-164
ENSG00000071991.8	CDH19	protein_coding	chr18	66501083	66604138	-	14	12	22	15	33	18	0	13	6	0.179952	0.778406	-0.398066	0.647261
ENSG00000071994.10	PDCD2	protein_coding	chr6	170575295	170584692	-	2395	2465	2831	2127	2080	2238	1755	1832	1792	-0.248111	0.0308182	-0.231681	0.0514184
ENSG00000072041.16	SLC6A15	protein_coding	chr12	84859488	84913615	-	372	352	367	117	178	150	84	190	201	-1.13449	2.30729e-06	-0.83341	0.0195525
ENSG00000072042.12	RDH11	protein_coding	chr14	67676801	67695814	-	3310	3318	3598	3110	2858	3072	2857	2875	2643	-0.173405	0.0798384	-0.00663266	0.967196
ENSG00000072062.13	PRKACA	protein_coding	chr19	14091688	14118084	-	6670	6153	6317	7479	7193	7222	5467	5866	5107	0.195227	0.00193227	0.0618801	0.548517
ENSG00000072071.16	ADGRL1	protein_coding	chr19	14147743	14206187	-	1876	1517	1424	1739	1906	1799	756	625	606	0.174152	0.307201	-0.977113	1.88863e-10
ENSG00000072080.10	SPP2	protein_coding	chr2	234050679	234077134	+	0	0	0	0	0	0	0	0	0	NA	NA	NA	NA
ENSG00000072110.13	ACTN1	protein_coding	chr14	68874143	68979440	-	72098	72006	72577	95752	85956	91392	135277	130906	131373	0.334571	1.00727e-13	1.15631	0
ENSG00000072121.15	ZFYVE26	protein_coding	chr14	67727374	67816590	-	2479	2337	2383	1892	2244	2195	1967	1723	1971	-0.179842	0.149935	-0.0636972	0.698843
ENSG00000072133.10	RPS6KA6	protein_coding	chrX	84058346	84187907	-	363	302	301	542	578	460	429	313	323	0.658145	0.00154157	0.403443	0.15661
ENSG00000072134.15	EPN2	protein_coding	chr17	19215615	19336715	+	1499	1298	1603	1648	1755	1842	867	992	1111	0.249803	0.0701078	-0.277401	0.116197
ENSG00000072135.12	PTPN18	protein_coding	chr2	130356007	130375409	+	1897	1583	2075	1664	1322	1576	1573	1686	1513	-0.270578	0.0971139	0.062997	0.761828
ENSG00000072163.19	LIMS2	protein_coding	chr2	127638381	127681786	-	1724	2123	1810	4184	3619	4160	5451	5249	5186	1.05505	1.93135e-23	1.7567	5.07381e-82
ENSG00000072182.12	ASIC4	protein_coding	chr2	219514170	219538772	+	5	4	0	9	18	14	10	8	0	0.383074	NA	0.253957	NA
ENSG00000072195.14	SPEG	protein_coding	chr2	219434846	219498287	+	3086	2888	2986	5434	5244	5159	1853	2168	1883	0.816749	5.15579e-36	-0.317563	0.00219927
ENSG00000072201.13	LNX1	protein_coding	chr4	53459301	53701405	-	111	95	63	16	60	53	46	50	70	-0.614299	0.183067	-0.341898	0.598763
ENSG00000072210.18	ALDH3A2	protein_coding	chr17	19648136	19677598	+	1258	1210	1214	742	699	912	305	520	430	-0.618523	2.26115e-05	-1.23063	2.03258e-10
ENSG00000072274.12	TFRC	protein_coding	chr3	196027183	196082189	-	14584	13688	13423	10915	10859	11954	8468	7901	8082	-0.301908	1.755e-07	-0.486954	1.97352e-19
ENSG00000072310.16	SREBF1	protein_coding	chr17	17810399	17837002	-	5773	5382	5821	4627	4728	4291	4841	4841	5065	-0.309345	1.77247e-05	0.0793988	0.391814
ENSG00000072315.3	TRPC5	protein_coding	chrX	111774315	112082776	-	0	0	0	0	0	0	0	0	0	NA	NA	NA	NA
ENSG00000072364.12	AFF4	protein_coding	chr5	132875379	132963634	-	9959	8732	7740	10099	9414	10322	10065	9493	9982	0.174786	0.0892086	0.440221	1.26333e-07
ENSG00000072401.14	UBE2D1	protein_coding	chr10	58334975	58370753	+	1064	896	775	787	813	791	684	563	661	-0.182077	0.416475	-0.231176	0.322517
ENSG00000072415.8	MPP5	protein_coding	chr14	67241109	67335819	+	2040	1817	1912	2122	2185	2311	1497	1290	1630	0.197221	0.0814691	-0.10035	0.597488
ENSG00000072422.16	RHOBTB1	protein_coding	chr10	60869438	61001440	-	2664	2956	2600	3777	3589	3919	1770	1600	1609	0.451019	6.39105e-07	-0.439121	4.30404e-05
ENSG00000072501.17	SMC1A	protein_coding	chrX	53374149	53422728	-	7621	6982	7852	7525	6973	8245	6428	5428	5615	0.020684	0.890541	-0.0797934	0.46308
ENSG00000072506.12	HSD17B10	protein_coding	chrX	53431258	53434373	-	975	1041	1215	915	933	1035	937	999	839	-0.156389	0.446147	0.0604496	0.815553
ENSG00000072518.20	MARK2	protein_coding	chr11	63838928	63911019	+	1730	2064	1855	2035	1782	1927	1594	1790	1747	0.0242253	0.918364	0.140714	0.387515
ENSG00000072571.19	HMMR	protein_coding	chr5	163460203	163491945	+	15	0	35	10	5	8	9	7	9	-0.209441	NA	-0.262001	0.779483
ENSG00000072609.17	CHFR	protein_coding	chr12	132822187	132956304	-	2180	1560	2355	2450	2504	2518	2143	2210	2179	0.287976	0.0732121	0.378785	0.0123001
ENSG00000072657.8	TRHDE	protein_coding	chr12	72087266	72670757	+	122	117	141	41	118	79	31	32	86	-0.468471	0.306106	-0.860283	0.103148
ENSG00000072682.18	P4HA2	protein_coding	chr5	132191838	132295315	-	26631	27709	26902	34169	35696	30084	38775	38198	38091	0.298525	4.97094e-06	0.782503	1.41301e-88
ENSG00000072694.20	FCGR2B	protein_coding	chr1	161663147	161678654	+	0	0	0	0	0	0	0	0	0	NA	NA	NA	NA
ENSG00000072736.18	NFATC3	protein_coding	chr16	68084751	68229259	+	1282	1515	1349	1293	1503	1229	1007	1252	1256	-0.0404295	0.878517	0.0428881	0.872081
ENSG00000072756.16	TRNT1	protein_coding	chr3	3126916	3150879	+	960	820	1019	859	919	879	978	762	846	-0.0691344	0.782677	0.165123	0.461042
ENSG00000072778.19	ACADVL	protein_coding	chr17	7217125	7225273	+	5084	4702	5454	6284	6267	6325	6057	6198	5461	0.308594	1.16034e-05	0.496705	1.72619e-11
ENSG00000072786.12	STK10	protein_coding	chr5	172042073	172188386	-	3887	4094	3913	3281	2994	3361	5162	4504	4175	-0.298343	0.000566361	0.495746	1.13396e-08
ENSG00000072803.17	FBXW11	protein_coding	chr5	171861549	172006873	-	2216	2206	2042	1899	2131	1743	1856	1853	1801	-0.157334	0.292523	0.050586	0.756776
ENSG00000072818.11	ACAP1	protein_coding	chr17	7336529	7351478	+	7	0	8	50	36	44	14	26	26	0.981882	0.0114042	1.0504	0.12322
ENSG00000072832.14	CRMP1	protein_coding	chr4	5748084	5893058	-	8	2	4	50	2	19	0	13	31	0.497305	0.217967	0.624251	0.396505
ENSG00000072840.12	EVC	protein_coding	chr4	5711197	5814305	+	10576	10246	10976	10725	11989	11176	10070	8707	9143	0.0935367	0.226403	0.0938332	0.25054
ENSG00000072849.10	DERL2	protein_coding	chr17	5471251	5486811	-	1052	1035	931	1106	1150	937	974	1106	1057	0.0802946	0.744247	0.33267	0.0310177
ENSG00000072858.10	SIDT1	protein_coding	chr3	113532296	113629578	+	0	0	0	0	0	0	0	0	0	NA	NA	NA	NA
ENSG00000072864.14	NDE1	protein_coding	chr16	15643267	15726353	+	1030	1248	1397	1000	1046	1013	1001	989	946	-0.252569	0.17298	-0.0421742	0.877734
ENSG00000072952.18	MRVI1	protein_coding	chr11	10573091	10693988	-	842	1399	1165	1303	944	1540	174	218	251	0.138457	0.681968	-2.03256	6.44177e-20
ENSG00000072954.6	TMEM38A	protein_coding	chr19	16661127	16690029	+	114	115	102	75	30	67	25	56	39	-0.640257	0.12931	-0.978389	0.0459877
ENSG00000072958.8	AP1M1	protein_coding	chr19	16197578	16245907	+	3676	3164	3619	3363	3851	4009	2876	2955	2966	0.10273	0.449927	0.0332281	0.828754
ENSG00000073008.14	PVR	protein_coding	chr19	44643798	44663583	+	4281	3690	4314	4074	3684	3481	4007	3933	4030	-0.122838	0.335278	0.244354	0.00505045
ENSG00000073050.11	XRCC1	protein_coding	chr19	43543040	43580473	-	1309	1468	1277	1389	1416	1521	824	1092	936	0.0918895	0.634271	-0.222386	0.247775
ENSG00000073060.15	SCARB1	protein_coding	chr12	124776856	124882668	-	1764	1563	1768	1666	1670	1637	1322	1220	1237	-0.0313853	0.875045	-0.147201	0.323025
ENSG00000073067.13	CYP2W1	protein_coding	chr7	983199	989640	+	2	0	0	14	14	9	0	0	0	0.458435	NA	NA	NA
ENSG00000073111.13	MCM2	protein_coding	chr3	127598223	127622436	+	648	598	765	756	796	862	684	401	435	0.253247	0.216118	-0.118322	0.754777
ENSG00000073146.15	MOV10L1	protein_coding	chr22	50089879	50161690	+	198	165	151	188	231	240	79	207	137	0.309718	0.391694	0.00185343	0.997851
ENSG00000073150.13	PANX2	protein_coding	chr22	50170731	50180294	+	847	683	784	939	1130	1165	1213	1056	1203	0.464721	0.00409086	0.854418	2.84299e-09
ENSG00000073169.13	SELENOO	protein_coding	chr22	50200979	50217616	+	782	731	906	809	846	966	731	720	595	0.11285	0.647766	0.0387494	0.900267
ENSG00000073282.12	TP63	protein_coding	chr3	189631416	189897279	+	0	0	0	0	0	0	0	5	0	NA	NA	NA	NA
ENSG00000073331.17	ALPK1	protein_coding	chr4	112285509	112442620	+	1724	1498	1555	1215	1227	1465	1747	1404	1300	-0.279204	0.0528013	0.176218	0.318773
ENSG00000073350.13	LLGL2	protein_coding	chr17	75525080	75575208	+	25	37	48	134	131	108	23	48	8	1.22898	0.000455196	-0.130317	0.898297
ENSG00000073417.14	PDE8A	protein_coding	chr15	84980440	85139145	+	1999	1776	1692	2068	2257	2158	1706	1715	1632	0.243283	0.0432662	0.166665	0.225238
ENSG00000073464.11	CLCN4	protein_coding	chrX	10156945	10237660	+	752	694	574	656	741	834	510	613	538	0.136418	0.61878	-0.000797328	0.998116
ENSG00000073536.17	NLE1	protein_coding	chr17	35128753	35142315	-	370	436	380	515	431	384	203	300	257	0.152793	0.641849	-0.343307	0.278524
ENSG00000073578.16	SDHA	protein_coding	chr5	218241	256700	+	5813	5719	6113	6123	5650	5736	4481	4757	4315	-0.00873025	0.952747	-0.0986783	0.255518
ENSG00000073584.18	SMARCE1	protein_coding	chr17	40624962	40648508	-	1233	1011	1261	1223	1260	1190	655	787	681	0.0688766	0.763441	-0.431972	0.01019
ENSG00000073598.5	FNDC8	protein_coding	chr17	35121579	35130732	+	3	0	7	0	0	0	0	4	1	NA	NA	-0.0966334	NA
ENSG00000073605.18	GSDMB	protein_coding	chr17	39904595	39919854	-	274	426	339	450	534	466	602	666	847	0.432478	0.102784	1.25216	3.57737e-08
ENSG00000073614.12	KDM5A	protein_coding	chr12	280129	389454	-	4768	3975	4172	5019	5364	4906	3942	4146	4486	0.243421	0.00761063	0.243561	0.0169362
ENSG00000073670.13	ADAM11	protein_coding	chr17	44759031	44781846	+	51	9	38	6	11	24	0	14	12	-0.428219	0.384595	-0.72209	0.339685
ENSG00000073711.10	PPP2R3A	protein_coding	chr3	135965673	136147891	+	1215	1095	1368	1478	1598	1431	1340	1444	1411	0.287433	0.0486765	0.466947	0.000432959
ENSG00000073712.14	FERMT2	protein_coding	chr14	52857268	52952435	-	13522	12975	13192	17675	17228	17407	18162	16966	17736	0.399219	2.224e-22	0.694348	2.71899e-52
ENSG00000073734.8	ABCB11	protein_coding	chr2	168922938	169031322	-	0	0	0	0	0	0	0	0	0	NA	NA	NA	NA
ENSG00000073737.16	DHRS9	protein_coding	chr2	169064789	169096167	+	0	0	0	0	0	0	0	0	0	NA	NA	NA	NA
ENSG00000073754.5	CD5L	protein_coding	chr1	157830914	157898256	-	0	0	0	0	0	0	0	0	0	NA	NA	NA	NA
ENSG00000073756.11	PTGS2	protein_coding	chr1	186671791	186680427	-	390	321	434	495	555	344	933	828	1007	0.257832	0.426808	1.51793	2.60203e-18
ENSG00000073792.15	IGF2BP2	protein_coding	chr3	185643739	185825056	-	7255	6922	6995	5728	6376	5962	5832	5522	5387	-0.224926	0.000939097	-0.0570628	0.513412
ENSG00000073803.13	MAP3K13	protein_coding	chr3	185282941	185489097	+	683	894	701	585	628	724	496	530	675	-0.220048	0.375497	-0.134757	0.674122
ENSG00000073849.14	ST6GAL1	protein_coding	chr3	186930485	187078553	+	364	397	446	861	877	916	520	400	397	1.08126	2.61088e-12	0.391588	0.124003
ENSG00000073861.2	TBX21	protein_coding	chr17	47733244	47746119	+	0	0	0	0	0	0	5	0	0	NA	NA	NA	NA
ENSG00000073905.8	VDAC1P1	processed_pseudogene	chrX	80929500	80930347	+	13	21	17	23	19	11	14	25	26	0.0211968	0.980044	0.388304	0.657137
ENSG00000073910.19	FRY	protein_coding	chr13	32031300	32299122	+	2823	2803	2966	2108	1741	2194	1663	1722	1932	-0.494459	5.57988e-06	-0.405814	0.000138213
ENSG00000073921.17	PICALM	protein_coding	chr11	85957684	86069882	-	8913	8657	8522	11750	11942	11541	10556	10651	11729	0.433365	2.63951e-19	0.616795	1.1138e-22
ENSG00000073969.18	NSF	protein_coding	chr17	46590669	46757464	+	1867	1675	1664	1657	1509	1582	1276	1189	1339	-0.127374	0.399102	-0.16794	0.268677
ENSG00000074047.21	GLI2	protein_coding	chr2	120735623	120992653	+	3278	3213	3410	7326	7993	7853	5121	5340	4892	1.21857	5.82533e-87	0.910977	1.4188e-42
ENSG00000074054.17	CLASP1	protein_coding	chr2	121337776	121649587	-	4044	3819	3413	4312	4238	4751	5109	5018	5233	0.236509	0.0180125	0.723939	3.1681e-19
ENSG00000074071.14	MRPS34	protein_coding	chr16	1771890	1773155	-	4257	4474	4372	4296	4427	4470	3718	3203	3145	0.0113262	0.939837	-0.0993244	0.401256
ENSG00000074181.8	NOTCH3	protein_coding	chr19	15159038	15200981	-	2179	2402	1970	5149	5725	5697	4251	3914	3922	1.31571	4.75531e-48	1.15505	1.76432e-34
ENSG00000074201.8	CLNS1A	protein_coding	chr11	77514936	77637805	-	3702	3868	3848	3571	3401	3320	2263	2144	2638	-0.146255	0.124725	-0.410088	0.00012972
ENSG00000074211.13	PPP2R2C	protein_coding	chr4	6320578	6563600	-	14	5	0	13	6	0	0	1	0	0.00141371	NA	-0.401009	NA
ENSG00000074219.13	TEAD2	protein_coding	chr19	49340595	49362457	-	1132	1276	1243	1574	1334	1362	869	720	731	0.22034	0.175512	-0.367744	0.0228846
ENSG00000074266.19	EED	protein_coding	chr11	86244544	86278813	+	842	556	905	621	713	556	410	586	464	-0.257376	0.349821	-0.357873	0.195366
ENSG00000074276.10	CDHR2	protein_coding	chr5	176542511	176595974	+	0	14	20	15	19	11	7	2	19	0.087898	0.882281	0.003385	0.997404
ENSG00000074317.10	SNCB	protein_coding	chr5	176620084	176630556	-	0	0	0	8	0	0	0	0	0	NA	NA	NA	NA
ENSG00000074319.12	TSG101	protein_coding	chr11	18468336	18527232	-	2058	1936	2046	2068	2273	2301	1795	1936	1731	0.13698	0.273079	0.135596	0.289804
ENSG00000074356.16	NCBP3	protein_coding	chr17	3802165	3846251	-	3881	3654	3838	4261	4119	4407	4378	4513	4393	0.169841	0.0337488	0.504402	3.94685e-14
ENSG00000074370.17	ATP2A3	protein_coding	chr17	3923870	3964464	-	141	122	146	118	124	96	1893	1949	1655	-0.219322	0.639248	3.95628	3.49325e-169
ENSG00000074410.13	CA12	protein_coding	chr15	63321378	63382161	-	4289	3154	3636	2928	3676	3086	1151	1113	1311	-0.184058	0.242687	-1.32993	6.49543e-28
ENSG00000074416.13	MGLL	protein_coding	chr3	127689062	127823250	-	1881	1669	1496	4009	3894	3532	2718	2494	2470	1.15702	1.89299e-30	0.87925	3.294e-16
ENSG00000074527.11	NTN4	protein_coding	chr12	95657807	95791152	-	1548	1499	1650	1844	1902	1995	1916	1862	1642	0.286204	0.00946618	0.483187	1.10953e-05
ENSG00000074582.12	BCS1L	protein_coding	chr2	218658764	218663443	+	463	471	478	504	448	464	490	269	307	0.00580601	0.988085	-0.119915	0.776395
ENSG00000074590.13	NUAK1	protein_coding	chr12	106063340	106140033	-	9436	8943	9433	7689	6496	7256	18914	17481	19708	-0.369173	2.43399e-07	1.2916	9.0514e-116
ENSG00000074603.18	DPP8	protein_coding	chr15	65442463	65517704	-	2990	2753	2645	2790	2945	3139	2228	2334	2368	0.0820954	0.551713	0.00690929	0.969941
ENSG00000074621.13	SLC24A1	protein_coding	chr15	65611366	65660995	+	1609	1383	1450	1691	1857	1788	1059	1147	1184	0.261428	0.0351527	-0.105297	0.57649
ENSG00000074657.13	ZNF532	protein_coding	chr18	58862600	58986480	+	5293	5223	4650	6552	5649	5943	4703	4232	5031	0.257071	0.00557766	0.162394	0.149027
ENSG00000074660.15	SCARF1	protein_coding	chr17	1633858	1645747	-	31	24	45	50	36	45	35	18	11	0.221122	0.723854	-0.238079	0.801096
ENSG00000074695.5	LMAN1	protein_coding	chr18	59327823	59359962	-	10218	10344	9316	7821	8776	8127	13479	14047	13575	-0.269088	0.000221392	0.739337	5.69176e-38
ENSG00000074696.12	HACD3	protein_coding	chr15	65530418	65578352	+	4421	4214	4726	5430	5257	5401	3028	3093	2955	0.268038	0.000179609	-0.274522	0.000577048
ENSG00000074706.13	IPCEF1	protein_coding	chr6	154154496	154356792	-	0	0	0	5	0	0	0	0	0	NA	NA	NA	NA
ENSG00000074755.14	ZZEF1	protein_coding	chr17	4004445	4143020	-	3578	3250	3529	3706	3608	3831	2904	2943	3191	0.107264	0.286717	0.0862275	0.489074
ENSG00000074771.3	NOX3	protein_coding	chr6	155395370	155455903	-	0	0	0	0	0	0	0	0	0	NA	NA	NA	NA
ENSG00000074800.13	ENO1	protein_coding	chr1	8861002	8879249	-	58268	57973	57728	80955	78501	73962	64591	63604	64165	0.42464	3.55582e-23	0.426385	7.96985e-38
ENSG00000074803.17	SLC12A1	protein_coding	chr15	48191664	48304078	+	0	0	0	0	0	0	0	0	0	NA	NA	NA	NA
ENSG00000074842.7	MYDGF	protein_coding	chr19	4641374	4670370	-	3890	3957	4719	3842	4550	3740	6692	6370	6213	-0.0473078	0.805626	0.894173	4.92908e-29
ENSG00000074855.10	ANO8	protein_coding	chr19	17323223	17334829	-	499	563	602	637	704	709	472	605	428	0.286422	0.164642	0.13078	0.683827
ENSG00000074935.13	TUBE1	protein_coding	chr6	112070777	112087529	-	1916	1725	1797	1509	1530	1493	1313	1514	1418	-0.255334	0.0239218	-0.0739572	0.68221
ENSG00000074964.16	ARHGEF10L	protein_coding	chr1	17539835	17697874	+	923	1211	803	1156	1312	1443	1225	931	700	0.38805	0.0526691	0.226319	0.449069
ENSG00000074966.10	TXK	protein_coding	chr4	48066393	48134256	-	0	0	0	0	0	0	0	0	0	NA	NA	NA	NA
ENSG00000075035.9	WSCD2	protein_coding	chr12	108129471	108250537	+	0	0	0	0	0	0	0	0	0	NA	NA	NA	NA
ENSG00000075043.18	KCNQ2	protein_coding	chr20	63400210	63472677	-	0	0	0	0	0	0	0	0	0	NA	NA	NA	NA
ENSG00000075073.14	TACR2	protein_coding	chr10	69403903	69416867	-	0	7	0	2	16	3	0	0	0	0.136681	NA	NA	NA
ENSG00000075089.9	ACTR6	protein_coding	chr12	100199122	100241865	+	567	583	495	536	558	536	530	462	416	-0.0111087	0.977581	0.0535389	0.878441
ENSG00000075131.9	TIPIN	protein_coding	chr15	66336206	66386746	-	218	210	258	184	263	279	189	250	264	0.0722042	0.883422	0.300615	0.424202
ENSG00000075142.13	SRI	protein_coding	chr7	88205118	88226993	-	1651	1619	1783	1626	1472	1488	1668	1382	1501	-0.134377	0.3741	0.129491	0.425687
ENSG00000075151.20	EIF4G3	protein_coding	chr1	20806292	21176888	-	14942	14248	14771	13374	13898	15248	12642	11394	11864	-0.0457721	0.615951	-0.010317	0.918656
ENSG00000075188.8	NUP37	protein_coding	chr12	102073103	102120124	-	564	461	446	379	366	339	306	438	319	-0.405071	0.0750016	-0.179133	0.602196
ENSG00000075213.10	SEMA3A	protein_coding	chr7	83955777	84492724	-	473	455	508	217	185	237	92	159	51	-1.06562	1.66366e-07	-1.78519	7.29796e-08
ENSG00000075218.18	GTSE1	protein_coding	chr22	46296741	46330810	+	22	7	4	0	26	22	15	11	21	0.106321	0.846523	0.392246	0.663557
ENSG00000075223.13	SEMA3C	protein_coding	chr7	80742538	80922359	-	5521	5335	5158	7171	6771	7009	11157	10833	11031	0.386924	2.87853e-10	1.32259	1.20174e-135
ENSG00000075234.16	TTC38	protein_coding	chr22	46267961	46294008	+	851	665	767	708	633	727	364	435	488	-0.132329	0.595037	-0.525473	0.0137917
ENSG00000075239.13	ACAT1	protein_coding	chr11	108121516	108147776	+	1852	1917	2206	1969	1629	1672	1066	1050	1063	-0.173576	0.290529	-0.621326	1.50687e-07
ENSG00000075240.16	GRAMD4	protein_coding	chr22	46576012	46679790	+	1004	885	1101	1139	1188	995	1013	970	939	0.149316	0.475146	0.245579	0.147228
ENSG00000075275.16	CELSR1	protein_coding	chr22	46360834	46537170	-	2861	2706	2413	2492	2519	2627	5608	5818	6381	-0.0602014	0.71191	1.43107	1.09579e-59
ENSG00000075290.7	WNT8B	protein_coding	chr10	100463041	100483744	+	0	0	0	0	0	0	0	0	0	NA	NA	NA	NA
ENSG00000075292.18	ZNF638	protein_coding	chr2	71276561	71435069	+	6383	5852	6281	5069	5632	5663	5248	5497	5541	-0.174245	0.0284065	0.0972747	0.251557
ENSG00000075303.12	SLC25A40	protein_coding	chr7	87833568	87876357	-	268	255	366	282	304	199	144	169	178	-0.151744	0.726161	-0.53558	0.105415
ENSG00000075336.11	TIMM21	protein_coding	chr18	74148511	74160530	+	1337	1421	1514	1497	1402	1509	1293	1031	1261	0.0458449	0.826682	0.0288021	0.911765
ENSG00000075340.22	ADD2	protein_coding	chr2	70607618	70768225	-	860	782	845	686	743	658	361	417	454	-0.24031	0.189462	-0.711556	8.76575e-05
ENSG00000075388.3	FGF4	protein_coding	chr11	69771016	69775403	-	0	0	0	0	0	0	0	0	0	NA	NA	NA	NA
ENSG00000075391.16	RASAL2	protein_coding	chr1	178094141	178484147	+	4982	4440	4336	5408	5015	6050	4207	4123	4362	0.258284	0.00770262	0.165454	0.078875
ENSG00000075399.13	VPS9D1	protein_coding	chr16	89707134	89720986	-	853	1035	1127	934	1149	830	820	671	837	-0.0455147	0.892709	-0.0889563	0.755665
ENSG00000075407.18	ZNF37A	protein_coding	chr10	38094334	38150293	+	2204	2005	2012	1774	1782	1646	1962	1933	1892	-0.250634	0.026179	0.176393	0.12549
ENSG00000075413.17	MARK3	protein_coding	chr14	103385392	103503831	+	4660	4518	4818	3903	4530	3988	4815	4540	4665	-0.167862	0.0842663	0.283529	3.88299e-05
ENSG00000075415.12	SLC25A3	protein_coding	chr12	98593591	98606379	+	14835	14629	13916	14907	13436	14167	10964	11224	10630	-0.0270165	0.798317	-0.120921	0.0387267
ENSG00000075420.12	FNDC3B	protein_coding	chr3	172039628	172401665	+	16249	14205	13795	16609	16543	16095	20104	18490	19565	0.156001	0.0310641	0.674528	1.53478e-27
ENSG00000075426.11	FOSL2	protein_coding	chr2	28392448	28417312	+	6526	5393	5735	8057	7792	6713	5256	4776	5474	0.352068	0.000155343	0.0958042	0.432699
ENSG00000075429.8	CACNG5	protein_coding	chr17	66835117	66885486	+	0	0	0	0	0	0	0	0	0	NA	NA	NA	NA
ENSG00000075461.5	CACNG4	protein_coding	chr17	66964910	67033398	+	0	14	0	45	46	63	0	8	0	0.76541	0.0416178	-0.063251	NA
ENSG00000075539.13	FRYL	protein_coding	chr4	48497361	48780322	-	2438	2480	2137	2546	3070	2568	2859	2322	2767	0.210528	0.127354	0.448852	0.000147676
ENSG00000075568.16	TMEM131	protein_coding	chr2	97756333	97995891	-	6539	5907	6179	5912	6086	6583	6469	6504	5836	-0.000985982	0.99475	0.294712	1.32186e-05
ENSG00000075618.17	FSCN1	protein_coding	chr7	5592823	5606655	+	6317	6349	6684	16482	15759	16039	9414	9709	9266	1.31434	2.44478e-161	0.832731	2.94962e-56
ENSG00000075624.13	ACTB	protein_coding	chr7	5527151	5563784	-	348558	362061	362800	526650	468705	516044	402452	395329	383377	0.493113	1.83939e-25	0.418844	8.25297e-36
ENSG00000075643.5	MOCOS	protein_coding	chr18	36187519	36272157	+	759	917	1109	450	520	338	756	716	741	-0.995694	1.09528e-06	-0.0487757	0.878441
ENSG00000075651.15	PLD1	protein_coding	chr3	171600405	171810950	-	1751	1562	1714	1211	1270	1182	642	555	581	-0.443594	6.92133e-05	-1.20076	2.20916e-21
ENSG00000075673.11	ATP12A	protein_coding	chr13	24680411	24712493	+	0	0	0	0	0	0	0	0	0	NA	NA	NA	NA
ENSG00000075702.16	WDR62	protein_coding	chr19	36054881	36105106	+	65	43	27	8	28	23	18	23	0	-0.538326	0.268751	-0.748666	0.318551
ENSG00000075711.20	DLG1	protein_coding	chr3	197042560	197299300	-	6322	5785	5991	5231	5333	5554	7056	6112	6443	-0.163504	0.0215897	0.396213	2.43767e-08
ENSG00000075785.12	RAB7A	protein_coding	chr3	128726122	128814796	+	38506	39485	39913	43418	41460	40533	28707	31420	26733	0.0906905	0.101753	-0.159649	0.00647212
ENSG00000075790.10	BCAP29	protein_coding	chr7	107579977	107629170	+	1805	1912	2068	1428	1718	1703	1452	1591	1672	-0.246472	0.0791091	-0.0121971	0.958349
ENSG00000075826.16	SEC31B	protein_coding	chr10	100486642	100519864	-	244	230	316	328	391	427	139	204	181	0.482735	0.0695642	-0.287237	0.485819
ENSG00000075856.11	SART3	protein_coding	chr12	108522580	108561400	-	4087	3976	4177	3266	3113	3276	3076	3317	3141	-0.336733	2.99975e-06	-0.0780663	0.464932
ENSG00000075884.13	ARHGAP15	protein_coding	chr2	143091362	143768352	+	0	0	0	0	0	0	0	0	0	NA	NA	NA	NA
ENSG00000075886.10	TUBA3D	protein_coding	chr2	131476093	131482934	+	0	0	0	0	0	0	0	0	0	NA	NA	NA	NA
ENSG00000075891.21	PAX2	protein_coding	chr10	100735603	100829941	+	0	0	0	10	0	0	0	0	6	NA	NA	NA	NA
ENSG00000075914.12	EXOSC7	protein_coding	chr3	44975241	45036066	+	739	565	781	741	679	787	518	544	392	0.0811466	0.790399	-0.230635	0.406105
ENSG00000075945.12	KIFAP3	protein_coding	chr1	169921326	170085208	-	1251	1061	1166	1156	1384	1274	932	921	953	0.131664	0.491044	-0.0263408	0.916227
ENSG00000075975.15	MKRN2	protein_coding	chr3	12557014	12583713	+	1753	1454	1526	1395	1574	1495	1439	1197	1262	-0.0792785	0.684897	0.00216967	0.993077
ENSG00000076003.4	MCM6	protein_coding	chr2	135839626	135876426	-	1209	1183	1158	909	869	1094	855	768	775	-0.293194	0.070349	-0.280804	0.0662794
ENSG00000076043.9	REXO2	protein_coding	chr11	114439386	114450279	+	8661	8972	9252	7747	7774	7974	8218	7437	7009	-0.191508	0.00149216	0.0341674	0.763721
ENSG00000076053.10	RBM7	protein_coding	chr11	114400030	114414203	+	1253	898	960	914	850	934	865	791	779	-0.191918	0.380916	-0.0690413	0.809137
ENSG00000076067.12	RBMS2	protein_coding	chr12	56521929	56596196	+	3153	2773	2559	2914	2757	3017	2160	2228	2406	0.035905	0.848512	-0.0373128	0.848832
ENSG00000076108.11	BAZ2A	protein_coding	chr12	56595596	56636816	-	6411	5508	5748	5243	5545	5924	4362	4931	4776	-0.0766241	0.507795	-0.0452519	0.740587
ENSG00000076201.14	PTPN23	protein_coding	chr3	47381011	47413441	+	6410	6365	6866	6802	6560	7538	5720	5157	4472	0.0906911	0.365954	-0.0749728	0.553659
ENSG00000076242.14	MLH1	protein_coding	chr3	36993332	37050918	+	1335	1227	1380	1701	1521	1749	1294	1367	1153	0.32889	0.00850025	0.231113	0.114559
ENSG00000076248.10	UNG	protein_coding	chr12	109097574	109110992	+	861	787	798	693	859	515	306	389	351	-0.222199	0.416559	-0.91858	3.69753e-07
ENSG00000076258.9	FMO4	protein_coding	chr1	171314208	171342084	+	144	106	193	195	142	139	103	101	76	0.0865218	0.882209	-0.335827	0.52783
ENSG00000076321.10	KLHL20	protein_coding	chr1	173714941	173786702	+	1009	1016	1192	1220	1267	1164	678	868	1014	0.179095	0.305833	-0.0434406	0.895469
ENSG00000076344.15	RGS11	protein_coding	chr16	268301	275980	-	484	403	381	443	367	534	346	504	340	0.0788018	0.840572	0.181348	0.610867
ENSG00000076351.12	SLC46A1	protein_coding	chr17	28394756	28407197	-	489	529	528	609	450	574	375	395	368	0.0751483	0.826324	-0.156408	0.579811
ENSG00000076356.6	PLXNA2	protein_coding	chr1	208022242	208244320	-	1424	1739	1642	6077	6434	6382	1384	1429	1594	1.94274	1.07486e-110	0.154967	0.387618
ENSG00000076382.16	SPAG5	protein_coding	chr17	28577565	28599279	-	46	93	77	44	111	38	98	52	88	-0.0961918	0.893234	0.344363	0.603769
ENSG00000076513.16	ANKRD13A	protein_coding	chr12	109999186	110039763	+	7003	6945	7071	4707	4163	4578	3952	3932	4326	-0.636266	9.4114e-22	-0.498911	1.84402e-12
ENSG00000076554.15	TPD52	protein_coding	chr8	80034745	80231232	-	28	11	36	26	21	22	51	53	49	-0.0480176	0.951991	0.953483	0.117137
ENSG00000076555.15	ACACB	protein_coding	chr12	109116595	109268226	+	604	270	461	284	353	320	385	382	355	-0.404969	0.228488	0.0331951	0.949499
ENSG00000076604.14	TRAF4	protein_coding	chr17	28743984	28750958	+	979	1043	1110	1352	1429	1100	972	1150	954	0.299238	0.0796125	0.251103	0.142417
ENSG00000076641.4	PAG1	protein_coding	chr8	80967810	81112068	-	751	625	807	707	555	696	587	629	617	-0.144334	0.596218	0.0307976	0.923665
ENSG00000076650.6	GPATCH1	protein_coding	chr19	33080880	33130542	+	751	672	650	623	728	750	759	599	482	0.0204783	0.952844	0.10392	0.749982
ENSG00000076662.9	ICAM3	protein_coding	chr19	10333776	10339823	-	455	242	321	378	437	333	481	363	300	0.156791	0.706149	0.422651	0.223691
ENSG00000076685.18	NT5C2	protein_coding	chr10	103088017	103193306	-	13926	13008	12765	13422	12310	13473	8687	7901	8812	-0.0156532	0.892727	-0.360623	2.19373e-08
ENSG00000076706.16	MCAM	protein_coding	chr11	119308529	119321521	-	172	300	259	1440	1065	1383	351	374	342	2.19295	8.50572e-29	0.776921	0.00673891
ENSG00000076716.8	GPC4	protein_coding	chrX	133300103	133415490	-	54	86	89	285	298	222	72	79	88	1.47054	2.26499e-07	0.292113	0.645911
ENSG00000076770.14	MBNL3	protein_coding	chrX	132369317	132489968	-	77	91	70	101	102	95	18	19	29	0.24595	0.626464	-1.22248	0.019049
ENSG00000076826.9	CAMSAP3	protein_coding	chr19	7595902	7618304	+	0	0	0	0	0	0	0	0	0	NA	NA	NA	NA
ENSG00000076864.19	RAP1GAP	protein_coding	chr1	21596215	21669363	-	46	48	63	35	46	73	75	63	31	-0.016496	0.984135	0.301371	0.68677
ENSG00000076924.11	XAB2	protein_coding	chr19	7619525	7629565	-	1701	1902	1913	1819	1982	1699	1338	1331	1297	-0.00261091	0.991556	-0.192952	0.158532
ENSG00000076928.17	ARHGEF1	protein_coding	chr19	41883161	41930150	+	2502	2352	2322	2732	2556	2588	2504	1913	1822	0.134757	0.235888	0.0772779	0.701271
ENSG00000076944.15	STXBP2	protein_coding	chr19	7636881	7647873	+	301	369	374	338	423	348	463	396	259	0.0799895	0.840401	0.355659	0.284308
ENSG00000076984.17	MAP2K7	protein_coding	chr19	7903843	7914478	+	2602	2068	2347	2304	2452	2502	2283	2052	2043	0.05104	0.782766	0.143529	0.316393
ENSG00000077009.13	NMRK2	protein_coding	chr19	3933103	3942416	+	0	0	0	0	0	0	0	0	0	NA	NA	NA	NA
ENSG00000077044.10	DGKD	protein_coding	chr2	233354507	233472104	+	884	859	1099	1054	1040	965	774	695	1024	0.104556	0.662795	0.0939123	0.767161
ENSG00000077063.10	CTTNBP2	protein_coding	chr7	117710651	117874139	-	25	27	22	29	41	40	23	13	15	0.300556	0.603695	-0.163457	0.870354
ENSG00000077080.9	ACTL6B	protein_coding	chr7	100643097	100656461	-	0	0	0	0	0	0	0	0	0	NA	NA	NA	NA
ENSG00000077092.18	RARB	protein_coding	chr3	25174332	25597932	+	146	122	143	196	133	229	44	41	64	0.361645	0.362874	-1.01968	0.0173975
ENSG00000077097.15	TOP2B	protein_coding	chr3	25597905	25664907	-	7722	7006	7426	7496	7083	7538	5295	5294	5566	0.000228823	0.99855	-0.172145	0.0183151
ENSG00000077147.14	TM9SF3	protein_coding	chr10	96518109	96587452	-	9624	9602	8879	9534	9373	9366	9788	9132	9930	0.0103665	0.933348	0.318581	1.17012e-06
ENSG00000077150.18	NFKB2	protein_coding	chr10	102394110	102402529	+	2068	1632	1874	1801	1559	1831	1478	1309	1460	-0.0963478	0.617533	-0.10742	0.56114
ENSG00000077152.9	UBE2T	protein_coding	chr1	202331657	202341980	-	105	121	113	36	96	107	61	101	70	-0.341802	0.507062	-0.232602	0.706051
ENSG00000077157.21	PPP1R12B	protein_coding	chr1	202348699	202592706	+	3195	3719	3468	4007	3734	3880	1548	1351	1466	0.161151	0.15152	-0.960644	9.0528e-21
ENSG00000077232.17	DNAJC10	protein_coding	chr2	182716041	182794464	+	10972	10075	9578	7834	8307	8043	10980	10003	11092	-0.335704	1.52424e-07	0.347849	6.24934e-07
ENSG00000077235.17	GTF3C1	protein_coding	chr16	27459555	27549913	-	6895	6916	6969	6535	6498	6680	6075	5696	5899	-0.0736947	0.33638	0.047724	0.606062
ENSG00000077238.13	IL4R	protein_coding	chr16	27313668	27364778	+	4262	3617	4382	4807	4887	4304	4929	4961	4837	0.191654	0.0790098	0.544536	8.96187e-12
ENSG00000077254.14	USP33	protein_coding	chr1	77695987	77759852	-	3472	3331	3538	3231	3403	3349	1995	2419	2446	-0.0480702	0.69838	-0.306143	0.00703977
ENSG00000077264.14	PAK3	protein_coding	chrX	110944285	111227361	+	0	7	52	22	11	14	41	32	42	-0.0678155	0.91077	0.595129	0.459066
ENSG00000077274.8	CAPN6	protein_coding	chrX	111245103	111270523	-	0	14	0	7	0	0	0	0	15	-0.0483616	NA	0.0508662	NA
ENSG00000077279.18	DCX	protein_coding	chrX	111293779	111412429	-	0	0	0	0	0	0	0	0	0	NA	NA	NA	NA
ENSG00000077312.8	SNRPA	protein_coding	chr19	40750637	40765389	+	1438	1139	1245	1352	1588	1287	785	699	833	0.143569	0.476969	-0.430338	0.00843591
ENSG00000077327.15	SPAG6	protein_coding	chr10	22345445	22454224	+	0	0	0	0	0	0	0	0	0	NA	NA	NA	NA
ENSG00000077348.8	EXOSC5	protein_coding	chr19	41386374	41397479	-	299	250	219	163	168	170	240	183	151	-0.534132	0.0665674	-0.131187	0.789819
ENSG00000077380.15	DYNC1I2	protein_coding	chr2	171687409	171748420	+	12317	11742	12642	13903	13322	13182	9077	9484	8942	0.140625	0.0135662	-0.133939	0.0196935
ENSG00000077420.15	APBB1IP	protein_coding	chr10	26438203	26567803	+	102	100	106	116	56	40	64	14	59	-0.353083	0.495424	-0.684717	0.262866
ENSG00000077454.15	LRCH4	protein_coding	chr7	100574011	100586153	-	227	329	188	300	225	275	151	185	177	0.0873561	0.864543	-0.23741	0.613656
ENSG00000077458.12	FAM76B	protein_coding	chr11	95768942	95790409	-	817	742	779	821	606	815	741	773	750	-0.0547182	0.865171	0.232099	0.197331
ENSG00000077463.14	SIRT6	protein_coding	chr19	4174109	4182604	-	466	396	357	462	439	405	482	375	295	0.0946871	0.78587	0.188341	0.60505
ENSG00000077498.8	TYR	protein_coding	chr11	89177452	89295759	+	0	0	0	4	0	0	0	0	0	NA	NA	NA	NA
ENSG00000077514.8	POLD3	protein_coding	chr11	74493851	74669117	+	827	757	894	608	555	616	593	508	476	-0.454278	0.00562978	-0.362394	0.0619001
ENSG00000077522.12	ACTN2	protein_coding	chr1	236686454	236764631	+	49	139	95	118	111	111	89	52	39	0.181094	0.762373	-0.302636	0.681978
ENSG00000077549.17	CAPZB	protein_coding	chr1	19338776	19485539	-	10929	11161	10735	12725	11702	12150	11662	12110	11087	0.157035	0.0127973	0.366957	2.65692e-12
ENSG00000077585.13	GPR137B	protein_coding	chr1	236142505	236221865	+	434	293	346	341	339	249	433	241	421	-0.179676	0.632349	0.29536	0.440342
ENSG00000077616.10	NAALAD2	protein_coding	chr11	90131515	90192894	+	7	7	24	0	4	7	1	1	0	-0.292007	NA	-0.949882	0.134078
ENSG00000077684.15	JADE1	protein_coding	chr4	128809623	128875224	+	2016	1667	1969	1662	1412	1527	4305	4376	4589	-0.285376	0.0358958	1.50477	1.40466e-65
ENSG00000077713.18	SLC25A43	protein_coding	chrX	119399060	119454478	+	917	1018	814	681	775	749	517	660	528	-0.302868	0.104982	-0.398996	0.0493216
ENSG00000077721.15	UBE2A	protein_coding	chrX	119574467	119591083	+	3337	3211	3312	3634	3507	3877	3537	3512	3488	0.160534	0.0781103	0.376243	2.10954e-07
ENSG00000077782.19	FGFR1	protein_coding	chr8	38411138	38468834	-	15176	15376	15195	14741	14983	14432	10295	9944	9760	-0.048956	0.479153	-0.326831	2.31508e-12
ENSG00000077800.11	FKBP6	protein_coding	chr7	73328164	73358637	+	0	0	0	0	0	0	0	0	0	NA	NA	NA	NA
ENSG00000077935.16	SMC1B	protein_coding	chr22	45344063	45413619	-	0	0	1	12	0	15	0	0	3	0.25755	NA	NA	NA
ENSG00000077942.18	FBLN1	protein_coding	chr22	45502238	45601135	+	42959	43534	46759	17474	18732	18244	15073	16574	14567	-1.28328	1.21367e-174	-1.24348	2.29564e-130
ENSG00000077943.7	ITGA8	protein_coding	chr10	15513949	15720125	-	1005	971	920	1392	1727	1441	148	101	133	0.634935	1.53264e-06	-2.55049	1.16632e-38
ENSG00000077984.5	CST7	protein_coding	chr20	24949230	24959928	+	9	0	0	0	0	0	0	6	0	NA	NA	-0.027249	NA
ENSG00000078018.19	MAP2	protein_coding	chr2	209424058	209734118	+	738	600	651	761	1079	838	500	415	500	0.406328	0.0440873	-0.202171	0.430318
ENSG00000078043.15	PIAS2	protein_coding	chr18	46803224	46920160	-	969	894	948	756	963	1015	835	852	762	-0.0364092	0.905323	0.08145	0.716828
ENSG00000078053.16	AMPH	protein_coding	chr7	38383704	38631567	-	23	45	40	0	36	0	0	17	4	-0.295052	0.497364	-0.963285	0.168923
ENSG00000078061.12	ARAF	protein_coding	chrX	47561100	47571920	+	2920	3190	3001	2830	2765	3082	2541	2377	2382	-0.0682393	0.638084	-0.0386223	0.804774
ENSG00000078070.12	MCCC1	protein_coding	chr3	183015218	183116075	-	1602	1414	1457	967	1102	866	502	574	597	-0.58397	1.73806e-05	-1.11692	1.14377e-15
ENSG00000078081.7	LAMP3	protein_coding	chr3	183122213	183163839	-	1189	1216	1322	242	386	323	1574	1775	1428	-1.83951	5.3145e-27	0.631213	4.04484e-07
ENSG00000078098.13	FAP	protein_coding	chr2	162170684	162245151	-	17026	15851	17661	10575	12189	10802	16686	16059	15631	-0.582955	1.28555e-20	0.218559	1.37948e-05
ENSG00000078114.18	NEBL	protein_coding	chr10	20779973	21174187	-	29	34	9	130	100	175	26	5	35	1.50098	3.70308e-05	0.0880843	0.936358
ENSG00000078124.11	ACER3	protein_coding	chr11	76860867	77026797	+	861	603	726	813	789	870	457	583	492	0.169457	0.488856	-0.224728	0.399277
ENSG00000078140.13	UBE2K	protein_coding	chr4	39698044	39782792	+	3638	3294	3273	2885	3188	3068	3389	3554	3063	-0.154365	0.138312	0.251388	0.00761183
ENSG00000078142.12	PIK3C3	protein_coding	chr18	41955206	42087830	+	2794	2694	2682	2555	2812	2716	2444	1816	2187	-0.0132204	0.942254	-0.0592626	0.763818
ENSG00000078177.13	N4BP2	protein_coding	chr4	40056826	40158252	+	676	598	588	479	607	581	683	529	616	-0.148201	0.580551	0.249176	0.278423
ENSG00000078237.6	TIGAR	protein_coding	chr12	4307763	4354593	+	1273	1370	1485	999	1166	971	1367	1456	1224	-0.381101	0.00960278	0.249004	0.0929567
ENSG00000078246.16	TULP3	protein_coding	chr12	2877223	2941140	+	3932	4186	4296	4237	4002	4138	5375	4672	4486	-0.00254751	0.988085	0.505006	1.59633e-09
ENSG00000078269.14	SYNJ2	protein_coding	chr6	157981887	158099176	+	2495	2463	2496	3347	4231	4112	3628	3946	4231	0.638099	1.00197e-10	0.940188	4.15437e-27
ENSG00000078295.16	ADCY2	protein_coding	chr5	7396208	7830081	+	136	120	117	145	150	129	7	57	73	0.15459	0.753729	-0.845208	0.173279
ENSG00000078304.19	PPP2R5C	protein_coding	chr14	101761798	101927989	+	5050	5075	4976	4842	5031	5006	4738	4484	4459	-0.0193883	0.875545	0.138431	0.0729369
ENSG00000078319.9	PMS2P1	unprocessed_pseudogene	chr7	100320992	100341908	-	360	529	448	382	515	301	365	313	369	-0.139372	0.73757	-0.0696465	0.868343
ENSG00000078328.19	RBFOX1	protein_coding	chr16	6019094	7713338	+	0	0	0	0	0	0	0	0	0	NA	NA	NA	NA
ENSG00000078369.17	GNB1	protein_coding	chr1	1785285	1891117	-	24315	24678	24919	31203	30530	29957	29129	28288	28865	0.311891	2.18743e-14	0.504373	5.36174e-38
ENSG00000078399.17	HOXA9	protein_coding	chr7	27162435	27175180	-	0	0	0	0	0	0	0	0	0	NA	NA	NA	NA
ENSG00000078401.6	EDN1	protein_coding	chr6	12290363	12297194	+	1826	1620	1946	1386	1123	1341	323	401	316	-0.467886	0.000416019	-2.05363	1.34864e-45
ENSG00000078403.16	MLLT10	protein_coding	chr10	21524675	21743630	+	1949	1642	1551	1501	2245	1777	1090	1487	1581	0.100959	0.693006	-0.0213542	0.945519
ENSG00000078487.17	ZCWPW1	protein_coding	chr7	100400826	100428992	-	259	301	397	235	281	282	198	203	173	-0.229543	0.523388	-0.429517	0.199427
ENSG00000078549.14	ADCYAP1R1	protein_coding	chr7	31052461	31111479	+	0	0	0	0	0	0	0	0	0	NA	NA	NA	NA
ENSG00000078579.8	FGF20	protein_coding	chr8	16992169	17002181	-	0	0	7	0	0	0	0	0	0	NA	NA	NA	NA
ENSG00000078589.12	P2RY10	protein_coding	chrX	78945332	78961954	+	0	0	0	0	0	0	0	0	0	NA	NA	NA	NA
ENSG00000078596.10	ITM2A	protein_coding	chrX	79360384	79367667	-	0	7	0	5	9	0	0	0	0	0.0613997	NA	NA	NA
ENSG00000078618.21	NRDC	protein_coding	chr1	51789191	51878937	-	9645	9395	9789	8202	8324	8591	7455	7434	7013	-0.195785	0.000215322	-0.114651	0.0582662
ENSG00000078668.13	VDAC3	protein_coding	chr8	42391624	42405897	+	1567	1569	1701	1676	1784	1688	1352	1468	1311	0.0902121	0.571552	0.0534354	0.77833
ENSG00000078674.17	PCM1	protein_coding	chr8	17922840	18029944	+	8688	8231	8184	6791	7553	7510	6774	6757	7310	-0.1964	0.00435578	0.0142199	0.90881
ENSG00000078687.17	TNRC6C	protein_coding	chr17	77959240	78108835	+	1338	1564	1648	2053	1685	1890	1631	1822	1843	0.298386	0.0455121	0.494844	0.0001422
ENSG00000078699.21	CBFA2T2	protein_coding	chr20	33490075	33650036	+	1525	1223	1535	1818	1620	1618	1331	1187	1529	0.236	0.126337	0.199921	0.293126
ENSG00000078725.12	BRINP1	protein_coding	chr9	119153458	119369467	-	0	0	3	6	0	11	0	4	7	0.138761	NA	0.234144	NA
ENSG00000078747.14	ITCH	protein_coding	chr20	34363235	34511393	+	2968	2681	2479	2684	2756	2987	3056	2656	2950	0.0533063	0.756115	0.370894	0.000519926
ENSG00000078795.16	PKD2L2	protein_coding	chr5	137887968	137942747	+	14	43	16	20	3	6	8	14	42	-0.387573	0.420739	0.0536277	0.962198
ENSG00000078804.12	TP53INP2	protein_coding	chr20	34704290	34713439	+	2444	2340	2405	3043	2637	3216	2350	1905	1712	0.303829	0.00428311	0.0111181	0.963201
ENSG00000078808.16	SDF4	protein_coding	chr1	1216908	1232031	-	17938	17380	18884	18468	18356	17850	14252	13639	12621	0.0148683	0.87324	-0.138365	0.0186343
ENSG00000078814.15	MYH7B	protein_coding	chr20	34975403	35002437	+	24	5	6	22	7	11	16	23	19	0.0544818	NA	0.531048	0.523208
ENSG00000078898.6	BPIFB2	protein_coding	chr20	33007600	33023709	+	0	0	0	0	0	0	0	0	0	NA	NA	NA	NA
ENSG00000078900.14	TP73	protein_coding	chr1	3652520	3736201	+	0	0	0	0	0	0	0	0	0	NA	NA	NA	NA
ENSG00000078902.15	TOLLIP	protein_coding	chr11	1274371	1309654	-	2719	2573	2578	3098	3101	2814	1903	2019	2170	0.195365	0.0523202	-0.0858019	0.562344
ENSG00000078967.12	UBE2D4	protein_coding	chr7	43926438	43956136	+	644	791	842	727	521	535	414	520	425	-0.325406	0.181633	-0.450387	0.0381132
ENSG00000079101.16	CLUL1	protein_coding	chr18	596988	650334	+	24	2	12	15	7	6	0	0	0	-0.099927	NA	-0.856176	NA
ENSG00000079102.16	RUNX1T1	protein_coding	chr8	91954967	92103286	-	1903	2053	1835	1591	1555	1516	617	531	764	-0.304906	0.00841897	-1.28922	5.19581e-17
ENSG00000079112.9	CDH17	protein_coding	chr8	94127171	94217303	-	8	0	0	1	0	0	0	0	12	NA	NA	0.099165	NA
ENSG00000079134.11	THOC1	protein_coding	chr18	214520	268050	-	1424	1182	1377	1353	1393	1296	882	1152	1032	0.0239723	0.92176	-0.0923112	0.697719
ENSG00000079150.17	FKBP7	protein_coding	chr2	178463664	178478600	-	1440	1454	1386	1159	1481	1300	1726	1359	1311	-0.114138	0.56369	0.314115	0.0371581
ENSG00000079156.16	OSBPL6	protein_coding	chr2	178194481	178402891	+	656	515	563	444	423	399	613	700	682	-0.421591	0.0408283	0.474281	0.0132198
ENSG00000079215.13	SLC1A3	protein_coding	chr5	36606355	36688334	+	77	16	7	33	43	49	8	24	6	0.130794	0.846721	-0.558508	0.49568
ENSG00000079246.15	XRCC5	protein_coding	chr2	216107464	216206303	+	13905	12935	12973	10996	11941	11571	8641	8663	8722	-0.202892	0.000324083	-0.330354	1.84452e-10
ENSG00000079257.7	LXN	protein_coding	chr3	158645822	158672693	-	1485	1254	1351	573	719	692	516	436	386	-0.999567	4.19684e-13	-1.30442	2.33616e-17
ENSG00000079263.18	SP140	protein_coding	chr2	230203110	230313215	+	35	2	0	0	19	1	8	0	0	-0.0919502	NA	-0.339622	NA
ENSG00000079277.19	MKNK1	protein_coding	chr1	46557408	46616843	-	985	858	838	893	928	924	923	867	786	0.0353844	0.8954	0.219825	0.238665
ENSG00000079308.16	TNS1	protein_coding	chr2	217799789	218002995	-	16608	18458	16296	36161	34969	36215	44063	41414	42553	1.0572	1.21129e-79	1.59418	1.47737e-183
ENSG00000079313.13	REXO1	protein_coding	chr19	1815246	1848463	-	1663	1995	2077	2498	2463	2597	1939	1624	1783	0.389625	0.000998522	0.177364	0.278287
ENSG00000079332.14	SAR1A	protein_coding	chr10	70147289	70170523	-	6150	5586	5769	4834	5036	5334	4499	4113	4139	-0.199164	0.00799576	-0.174575	0.0273749
ENSG00000079335.18	CDC14A	protein_coding	chr1	100345025	100520277	+	177	172	221	217	296	299	227	154	182	0.443884	0.157021	0.24503	0.581566
ENSG00000079337.15	RAPGEF3	protein_coding	chr12	47734367	47771040	-	131	155	169	579	540	592	93	63	110	1.74614	4.70661e-19	-0.435004	0.373744
ENSG00000079385.21	CEACAM1	protein_coding	chr19	42507304	42561234	-	646	432	578	333	255	277	15	24	29	-0.843114	0.000145038	-3.94901	5.36744e-40
ENSG00000079387.13	SENP1	protein_coding	chr12	48042898	48106308	-	1284	1000	970	1055	1186	1045	1003	1008	1034	0.0168097	0.959226	0.184072	0.361333
ENSG00000079393.20	DUSP13	protein_coding	chr10	75094432	75109221	-	0	0	0	0	0	0	0	0	0	NA	NA	NA	NA
ENSG00000079432.7	CIC	protein_coding	chr19	42268537	42295797	+	9914	9215	9392	10130	11346	11464	9276	8212	8272	0.208438	0.00182474	0.134274	0.0653836
ENSG00000079435.9	LIPE	protein_coding	chr19	42401507	42427426	-	115	57	36	68	50	63	86	52	34	-0.11731	0.866026	0.00344354	0.996958
ENSG00000079459.12	FDFT1	protein_coding	chr8	11795573	11839309	+	5838	5545	5731	5642	4963	5509	3526	3360	3390	-0.0836554	0.416795	-0.452387	3.65729e-12
ENSG00000079462.7	PAFAH1B3	protein_coding	chr19	42297033	42303546	-	516	511	620	442	561	743	269	308	266	0.0779266	0.843176	-0.661043	0.00260427
ENSG00000079482.12	OPHN1	protein_coding	chrX	68042344	68433913	-	670	564	561	628	444	576	442	504	536	-0.1116	0.731332	0.00714068	0.984583
ENSG00000079557.4	AFM	protein_coding	chr4	73481683	73504001	+	0	0	0	0	0	0	0	0	0	NA	NA	NA	NA
ENSG00000079616.12	KIF22	protein_coding	chr16	29790719	29805385	+	513	385	332	308	341	251	137	169	217	-0.396561	0.178444	-0.885889	0.00322493
ENSG00000079689.13	SCGN	protein_coding	chr6	25652201	25701783	+	0	0	0	0	0	0	0	0	0	NA	NA	NA	NA
ENSG00000079691.17	CARMIL1	protein_coding	chr6	25279078	25620530	+	2384	2260	2322	1265	1295	1470	1844	1419	1681	-0.771522	7.2518e-15	-0.210278	0.143251
ENSG00000079739.15	PGM1	protein_coding	chr1	63593276	63660245	+	8176	8430	8658	13685	12127	13840	5249	4542	5341	0.646737	5.31089e-25	-0.454947	5.55702e-09
ENSG00000079785.14	DDX1	protein_coding	chr2	15591178	15631111	+	5324	4887	4920	4370	4172	4369	4948	5203	4709	-0.224425	0.00222467	0.254616	0.00050842
ENSG00000079805.16	DNM2	protein_coding	chr19	10718079	10833488	+	6022	6366	6069	7499	6931	7854	6047	5981	5892	0.270672	0.000232669	0.237866	0.000316058
ENSG00000079819.18	EPB41L2	protein_coding	chr6	130839347	131063322	-	17427	16008	17458	12039	11602	11856	8809	7807	8025	-0.514699	2.86055e-28	-0.762301	5.57829e-42
ENSG00000079841.18	RIMS1	protein_coding	chr6	71886703	72403143	+	10	6	0	0	5	0	0	12	4	-0.101357	NA	0.0607052	NA
ENSG00000079931.14	MOXD1	protein_coding	chr6	132296055	132401545	-	881	751	781	175	171	244	316	289	388	-1.86799	1.99762e-23	-0.966362	7.33119e-07
ENSG00000079950.13	STX7	protein_coding	chr6	132445867	132513198	-	3839	3488	3566	4150	3766	3697	3956	3844	4093	0.0939459	0.428746	0.40747	1.60019e-07
ENSG00000079974.17	RABL2B	protein_coding	chr22	50767501	50783663	-	1033	1192	1225	869	1065	1081	1000	858	1165	-0.1857	0.35893	0.0905869	0.732533
ENSG00000079999.13	KEAP1	protein_coding	chr19	10486120	10503741	-	2568	2063	2251	2294	2222	2316	1712	1903	1891	-0.00698415	0.97685	-0.0378413	0.854071
ENSG00000080007.7	DDX43	protein_coding	chr6	73394748	73417569	+	22	30	54	8	22	5	11	8	59	-0.588375	0.198477	-0.0842638	0.93885
ENSG00000080031.9	PTPRH	protein_coding	chr19	55181248	55209506	-	345	301	394	209	368	167	329	315	384	-0.39774	0.282442	0.256898	0.410783
ENSG00000080166.15	DCT	protein_coding	chr13	94436808	94479682	-	13	15	22	5	3	3	11	4	15	-0.546136	NA	-0.227176	0.82144
ENSG00000080189.14	SLC35C2	protein_coding	chr20	46345980	46364458	-	1404	1283	1322	1586	1504	1650	1343	1294	1134	0.238721	0.0586969	0.190552	0.20893
ENSG00000080200.9	CRYBG3	protein_coding	chr3	97822040	97944963	+	2575	2478	2088	1764	2052	2009	2375	2000	2486	-0.284815	0.0318773	0.221939	0.140892
ENSG00000080224.17	EPHA6	protein_coding	chr3	96814581	97752460	+	0	0	0	0	0	0	0	0	0	NA	NA	NA	NA
ENSG00000080293.9	SCTR	protein_coding	chr2	119439843	119525301	-	0	0	0	0	0	0	0	0	0	NA	NA	NA	NA
ENSG00000080298.15	RFX3	protein_coding	chr9	3218297	3526004	-	265	274	305	169	310	269	385	325	200	-0.148	0.741947	0.361952	0.319958
ENSG00000080345.17	RIF1	protein_coding	chr2	151409883	151508013	+	3492	3495	3123	3227	3840	3509	3101	3326	3366	0.0654073	0.678632	0.234466	0.0191791
ENSG00000080371.5	RAB21	protein_coding	chr12	71754874	71800285	+	2609	2573	2657	2885	2518	2660	2198	2374	2259	0.0422835	0.795699	0.0828985	0.516499
ENSG00000080493.15	SLC4A4	protein_coding	chr4	71186757	71572087	+	679	669	701	541	358	511	262	293	267	-0.497063	0.0221018	-1.00763	4.5733e-08
ENSG00000080503.22	SMARCA2	protein_coding	chr9	1980290	2193624	+	10291	10499	11047	7505	8507	8564	6262	5824	5442	-0.368585	3.04614e-08	-0.578249	1.24109e-20
ENSG00000080511.3	RDH8	protein_coding	chr19	10013249	10022279	+	0	0	0	0	0	0	0	0	0	NA	NA	NA	NA
ENSG00000080546.13	SESN1	protein_coding	chr6	108986437	109094819	-	1068	959	1218	1211	1227	1260	826	883	745	0.185266	0.292382	-0.118928	0.601229
ENSG00000080561.13	MID2	protein_coding	chrX	107825755	107927193	+	518	608	544	485	417	579	451	532	525	-0.160398	0.591624	0.13054	0.657774
ENSG00000080572.12	PIH1D3	protein_coding	chrX	107206632	107244243	+	0	0	0	0	0	0	0	0	0	NA	NA	NA	NA
ENSG00000080573.6	COL5A3	protein_coding	chr19	9959561	10010471	-	668	647	680	219	228	233	288	220	240	-1.45422	5.74277e-18	-1.09789	3.11985e-08
ENSG00000080603.16	SRCAP	protein_coding	chr16	30698209	30741409	+	256	314	184	317	366	394	311	302	159	0.447208	0.143757	0.281991	0.549612
ENSG00000080608.9	PUM3	protein_coding	chr9	2720469	2844241	-	3594	3468	3865	2732	2809	2889	1958	1748	1691	-0.367537	4.64345e-06	-0.731226	6.6938e-16
ENSG00000080618.13	CPB2	protein_coding	chr13	46053186	46105076	-	0	0	0	0	0	0	0	0	0	NA	NA	NA	NA
ENSG00000080644.15	CHRNA3	protein_coding	chr15	78593052	78621295	-	0	3	0	0	7	0	0	0	0	NA	NA	NA	NA
ENSG00000080709.14	KCNN2	protein_coding	chr5	114360945	114496500	+	0	0	0	0	0	0	0	0	0	NA	NA	NA	NA
ENSG00000080802.18	CNOT4	protein_coding	chr7	135361795	135510127	-	2295	2312	2329	2331	2202	2024	1630	1583	1642	-0.0774223	0.61525	-0.231063	0.0311008
ENSG00000080815.18	PSEN1	protein_coding	chr14	73136418	73223691	+	4501	4098	4333	4239	4291	4136	4897	4175	4427	-0.0270606	0.834249	0.342166	3.47953e-05
ENSG00000080819.6	CPOX	protein_coding	chr3	98521132	98593723	-	1022	893	960	1052	1058	1074	654	1038	917	0.145655	0.412185	0.140003	0.6222
ENSG00000080822.16	CLDND1	protein_coding	chr3	98497912	98523066	-	1219	906	1010	1040	1043	1120	876	896	809	0.033323	0.908735	0.00219674	0.993779
ENSG00000080823.22	MOK	protein_coding	chr14	102224500	102305200	-	890	778	619	677	781	637	388	472	558	-0.116175	0.700468	-0.390747	0.125972
ENSG00000080824.18	HSP90AA1	protein_coding	chr14	102080738	102139699	-	72816	70965	73122	77606	73063	76229	43048	43807	43708	0.0670358	0.162456	-0.449762	3.02865e-41
ENSG00000080839.11	RBL1	protein_coding	chr20	36996349	37095995	-	243	262	228	377	192	289	112	300	193	0.193693	0.655117	0.00428912	0.994394
ENSG00000080845.17	DLGAP4	protein_coding	chr20	36306336	36528637	+	5916	6020	5858	8485	8080	8534	6571	6140	6151	0.494768	1.4405e-18	0.364267	3.55902e-09
ENSG00000080854.14	IGSF9B	protein_coding	chr11	133908564	133956985	-	30	31	28	59	13	32	0	45	33	0.104504	0.883896	0.0480226	0.965864
ENSG00000080910.11	CFHR2	protein_coding	chr1	196943772	196959226	+	0	0	0	0	0	0	0	0	0	NA	NA	NA	NA
ENSG00000080947.14	CROCCP3	transcribed_unprocessed_pseudogene	chr1	16467436	16499257	-	233	323	266	350	449	490	395	250	267	0.578308	0.0247549	0.401563	0.246246
ENSG00000080986.12	NDC80	protein_coding	chr18	2571511	2616635	+	124	207	169	83	94	92	99	99	60	-0.703921	0.0430307	-0.599141	0.189679
ENSG00000081014.10	AP4E1	protein_coding	chr15	50908672	51005900	+	3543	3156	3327	3231	2946	3371	4198	4318	4311	-0.0668688	0.632394	0.635227	3.83969e-18
ENSG00000081019.13	RSBN1	protein_coding	chr1	113761832	113812476	-	726	818	862	972	930	814	536	628	722	0.168853	0.439279	-0.0660632	0.837517
ENSG00000081026.18	MAGI3	protein_coding	chr1	113390749	113685923	+	754	1034	934	877	758	893	1097	1108	1201	-0.100978	0.724193	0.592154	0.000353863
ENSG00000081041.8	CXCL2	protein_coding	chr4	74097035	74099293	-	263	281	280	62	70	62	22	5	15	-1.76399	4.16155e-12	-3.39816	2.2157e-18
ENSG00000081051.7	AFP	protein_coding	chr4	73431138	73456174	+	16	13	41	38	20	19	15	17	18	0.0589828	0.939628	-0.117637	0.911765
ENSG00000081052.11	COL4A4	protein_coding	chr2	227002711	227164113	-	2951	2917	2741	3108	2492	3320	8062	8451	9012	0.0516044	0.802692	1.84218	2.47627e-146
ENSG00000081059.19	TCF7	protein_coding	chr5	134114711	134151865	+	92	156	165	235	215	189	207	166	214	0.510718	0.156213	0.715886	0.0592288
ENSG00000081087.14	OSTM1	protein_coding	chr6	108041409	108165854	-	3661	3308	3299	2770	2907	3161	2953	3072	3104	-0.211019	0.0353876	0.112318	0.308193
ENSG00000081138.13	CDH7	protein_coding	chr18	65750252	65890341	+	0	0	0	0	0	0	0	0	0	NA	NA	NA	NA
ENSG00000081148.11	IMPG2	protein_coding	chr3	101222546	101320560	-	35	26	12	13	49	41	12	31	15	0.210294	0.738659	-0.0311511	0.977854
ENSG00000081154.11	PCNP	protein_coding	chr3	101574095	101594437	+	3724	3758	2980	3321	3319	3423	3505	3376	3684	-0.0536713	0.7719	0.293056	0.0125231
ENSG00000081177.18	EXD2	protein_coding	chr14	69191511	69244020	+	985	1098	1368	1002	1063	1052	824	853	949	-0.13863	0.547524	-0.108577	0.676809
ENSG00000081181.7	ARG2	protein_coding	chr14	67619798	67651720	+	743	858	703	642	596	472	589	712	648	-0.401125	0.057964	0.0383558	0.905425
ENSG00000081189.15	MEF2C	protein_coding	chr5	88717117	88904257	-	371	382	498	1031	1040	1260	206	258	268	1.33118	8.01581e-16	-0.465656	0.108351
ENSG00000081237.18	PTPRC	protein_coding	chr1	198638671	198757283	+	0	0	0	13	0	0	0	0	2	0.0940224	NA	NA	NA
ENSG00000081248.10	CACNA1S	protein_coding	chr1	201039512	201112566	-	0	0	0	0	0	0	0	0	0	NA	NA	NA	NA
ENSG00000081277.12	PKP1	protein_coding	chr1	201283452	201332993	+	0	0	0	0	3	0	73	9	33	NA	NA	2.35996	5.06558e-05
ENSG00000081307.12	UBA5	protein_coding	chr3	132654446	132678097	+	1878	1627	1862	1698	1821	2006	2031	1778	1851	0.0435287	0.833428	0.355852	0.00201529
ENSG00000081320.10	STK17B	protein_coding	chr2	196133566	196176503	-	1895	1882	1944	2342	2501	2633	1131	1163	1050	0.381599	5.24333e-05	-0.488938	7.88665e-06
ENSG00000081377.16	CDC14B	protein_coding	chr9	96490241	96619830	-	1570	1187	1273	1730	1683	1813	1019	951	924	0.366864	0.00839583	-0.19189	0.306994
ENSG00000081386.12	ZNF510	protein_coding	chr9	96755865	96778129	-	784	569	555	562	487	457	294	361	395	-0.311749	0.213426	-0.553872	0.0253124
ENSG00000081479.12	LRP2	protein_coding	chr2	169127109	169362685	-	0	0	0	0	0	0	0	0	0	NA	NA	NA	NA
ENSG00000081665.13	ZNF506	protein_coding	chr19	19785839	19821751	-	155	105	205	96	172	174	170	156	119	-0.0524736	0.938064	0.19728	0.726222
ENSG00000081692.12	JMJD4	protein_coding	chr1	227730425	227735411	-	669	631	581	658	587	585	573	622	657	-0.0354012	0.91336	0.254436	0.235361
ENSG00000081721.11	DUSP12	protein_coding	chr1	161749758	161757238	+	383	442	491	562	547	437	549	564	479	0.216219	0.447766	0.5386	0.0108941
ENSG00000081760.16	AACS	protein_coding	chr12	125065379	125143333	+	1804	1911	1789	2169	1937	2059	2407	2429	2200	0.161988	0.220916	0.630216	3.28241e-11
ENSG00000081791.8	KIAA0141	protein_coding	chr5	141923808	141942047	+	1565	1599	1691	1650	1523	1588	1176	1156	968	-0.0255978	0.903052	-0.273299	0.0551775
ENSG00000081800.8	SLC13A1	protein_coding	chr7	123113531	123199986	-	0	0	0	0	0	0	0	0	0	NA	NA	NA	NA
ENSG00000081803.15	CADPS2	protein_coding	chr7	122318425	122886759	-	542	436	497	194	157	137	220	301	185	-1.42652	4.42606e-11	-0.744041	0.00470475
ENSG00000081818.3	PCDHB4	protein_coding	chr5	141121799	141125623	+	63	40	55	52	51	31	31	46	28	-0.140933	0.833315	-0.235557	0.772817
ENSG00000081842.17	PCDHA6	protein_coding	chr5	140827958	141012344	+	25	22	19	41	37	31	30	12	12	0.373553	0.49444	-0.00775257	0.994038
ENSG00000081853.14	PCDHGA2	protein_coding	chr5	141338760	141512979	+	396	369	412	489	434	413	184	269	237	0.172911	0.54421	-0.463868	0.10943
ENSG00000081870.11	HSPB11	protein_coding	chr1	53916574	53945929	-	1109	983	936	955	958	1038	633	706	599	-0.0335995	0.899432	-0.35567	0.0408913
ENSG00000081913.13	PHLPP1	protein_coding	chr18	62715450	62980433	+	474	405	480	398	403	334	349	381	358	-0.237274	0.379333	-0.0367154	0.922886
ENSG00000081923.11	ATP8B1	protein_coding	chr18	57646426	57803101	-	1812	1771	1623	1332	1114	1111	995	1143	986	-0.530814	3.08041e-05	-0.45019	0.000489633
ENSG00000081985.10	IL12RB2	protein_coding	chr1	67307364	67396900	+	0	0	0	0	0	0	0	0	0	NA	NA	NA	NA
ENSG00000082014.16	SMARCD3	protein_coding	chr7	151238764	151277896	-	1788	2041	1834	5718	5038	5760	3106	2850	2780	1.51875	1.55433e-66	0.898464	1.51499e-20
ENSG00000082068.8	WDR70	protein_coding	chr5	37379212	37753435	+	1563	1432	1583	1471	1375	1464	1033	1100	944	-0.0825169	0.632349	-0.288211	0.0359745
ENSG00000082074.15	FYB	protein_coding	chr5	39105236	39274528	-	5	0	28	5	2	0	0	0	0	-0.217659	NA	-0.56859	NA
ENSG00000082126.17	MPP4	protein_coding	chr2	201644870	201698694	-	0	12	13	4	2	0	5	12	0	-0.191264	NA	-0.0711291	0.941026
ENSG00000082146.12	STRADB	protein_coding	chr2	201387858	201480846	+	1123	997	1022	843	1020	797	644	547	666	-0.227518	0.236856	-0.466533	0.0053909
ENSG00000082153.17	BZW1	protein_coding	chr2	200810594	200827338	+	7521	7287	7046	6004	6678	5988	5784	5968	6275	-0.223068	0.00256847	0.00468868	0.971735
ENSG00000082175.14	PGR	protein_coding	chr11	101029624	101130524	-	23	43	13	62	52	67	12	12	4	0.634616	0.170649	-0.660951	0.394751
ENSG00000082196.20	C1QTNF3	protein_coding	chr5	34019448	34043832	-	17	6	9	14	5	56	41	4	23	0.344729	0.483908	0.683183	0.377112
ENSG00000082212.12	ME2	protein_coding	chr18	50878734	50954257	+	2334	2051	2521	1590	1748	1802	2320	2390	2292	-0.413489	0.000287808	0.300372	0.00584908
ENSG00000082213.17	C5orf22	protein_coding	chr5	31532266	31555058	+	1148	1077	1167	1311	1063	1022	828	860	896	0.00458004	0.988451	-0.108173	0.587683
ENSG00000082258.12	CCNT2	protein_coding	chr2	134918235	134959342	+	1843	1376	1309	1391	1686	1569	1259	1433	1459	0.0388301	0.894267	0.155676	0.469585
ENSG00000082269.16	FAM135A	protein_coding	chr6	70412941	70561174	+	415	422	390	357	390	391	413	361	349	-0.0997107	0.762585	0.14777	0.638443
ENSG00000082293.12	COL19A1	protein_coding	chr6	69866571	70209976	+	0	0	0	0	0	0	0	0	0	NA	NA	NA	NA
ENSG00000082397.17	EPB41L3	protein_coding	chr18	5392381	5630700	-	2364	2271	2315	3616	3887	3681	1487	1421	1715	0.680593	5.91387e-20	-0.30171	0.016472
ENSG00000082438.15	COBLL1	protein_coding	chr2	164653624	164843679	-	2056	1806	1835	1485	1640	1670	2089	2145	2003	-0.240822	0.0538327	0.409498	5.9169e-05
ENSG00000082458.11	DLG3	protein_coding	chrX	70444861	70505490	+	1044	1063	1207	988	1071	980	903	786	844	-0.118783	0.552591	-0.104106	0.636006
ENSG00000082482.13	KCNK2	protein_coding	chr1	215005775	215237093	+	513	351	437	158	144	125	129	77	67	-1.4143	7.65772e-10	-1.81846	1.45308e-09
ENSG00000082497.11	SERTAD4	protein_coding	chr1	210232799	210246631	+	212	134	254	367	349	360	782	829	704	0.730898	0.00846948	2.13484	1.18755e-21
ENSG00000082512.14	TRAF5	protein_coding	chr1	211326615	211374946	+	1958	1960	2175	2311	2063	2337	2225	2334	2301	0.138774	0.317111	0.450078	3.67114e-06
ENSG00000082515.17	MRPL22	protein_coding	chr5	154941070	154969411	+	588	659	536	502	480	593	420	307	403	-0.167122	0.542315	-0.363642	0.157434
ENSG00000082516.8	GEMIN5	protein_coding	chr5	154887416	154938209	-	1197	1116	1020	964	1215	1052	749	612	619	-0.0411706	0.882209	-0.461707	0.00553872
ENSG00000082556.10	OPRK1	protein_coding	chr8	53225716	53251697	-	0	0	0	0	0	0	0	0	0	NA	NA	NA	NA
ENSG00000082641.15	NFE2L1	protein_coding	chr17	48048329	48061487	+	51637	47516	50447	49985	54511	48822	50260	47149	49841	0.0378992	0.645242	0.259296	2.23473e-09
ENSG00000082684.14	SEMA5B	protein_coding	chr3	122909193	123028605	-	0	32	0	9	0	13	0	0	0	-0.0540171	NA	-0.417802	NA
ENSG00000082701.14	GSK3B	protein_coding	chr3	119821323	120094417	-	5559	5428	5398	4864	4580	5053	4192	4115	4466	-0.173125	0.0235658	-0.0764831	0.452198
ENSG00000082781.11	ITGB5	protein_coding	chr3	124761948	124901418	-	15227	14728	15036	33068	35327	33647	20726	19582	18259	1.17946	7.08748e-192	0.660302	1.26817e-44
ENSG00000082805.19	ERC1	protein_coding	chr12	990509	1495933	+	6224	5508	4957	6232	5651	6695	5714	5130	5327	0.154359	0.204471	0.234815	0.0177721
ENSG00000082898.16	XPO1	protein_coding	chr2	61477849	61538626	-	4605	4225	4055	4491	4821	4871	3998	3893	3878	0.139122	0.145642	0.150504	0.0982433
ENSG00000082929.8	LINC01587	processed_transcript	chr4	5524569	5527801	+	0	0	0	0	0	0	0	0	0	NA	NA	NA	NA
ENSG00000082996.19	RNF13	protein_coding	chr3	149812708	149962139	+	1777	1684	1885	1399	1577	1366	1943	1339	1651	-0.290428	0.0212948	0.163434	0.39656
ENSG00000083067.22	TRPM3	protein_coding	chr9	70529063	71446904	-	331	282	236	265	307	258	78	26	33	-0.0266804	0.958334	-2.03247	1.72135e-07
ENSG00000083093.9	PALB2	protein_coding	chr16	23603160	23641310	-	536	604	751	403	488	507	376	373	377	-0.401773	0.0821619	-0.450929	0.0494414
ENSG00000083097.14	DOPEY1	protein_coding	chr6	83067666	83171350	+	2080	1602	1616	2418	2247	2356	1339	1407	1396	0.398613	0.00174232	-0.0708817	0.745652
ENSG00000083099.10	LYRM2	protein_coding	chr6	89568144	89638753	-	1842	1763	1778	1262	1524	1549	887	1139	1358	-0.302514	0.0213536	-0.377122	0.0357145
ENSG00000083123.14	BCKDHB	protein_coding	chr6	80106647	80346270	+	622	529	596	469	566	602	248	442	379	-0.0857098	0.784259	-0.40473	0.167284
ENSG00000083168.9	KAT6A	protein_coding	chr8	41929479	42051990	-	5486	5492	5370	5190	5212	5477	4330	3796	4105	-0.0399002	0.709063	-0.136325	0.135958
ENSG00000083223.17	ZCCHC6	protein_coding	chr9	86287733	86354454	-	4470	4167	4553	2977	3078	3471	3728	3559	3478	-0.461042	2.58872e-08	-0.0110885	0.937241
ENSG00000083290.19	ULK2	protein_coding	chr17	19770829	19867936	-	1724	1806	1804	2047	1669	1631	1229	1155	1118	0.00555465	0.984227	-0.322944	0.00695085
ENSG00000083307.10	GRHL2	protein_coding	chr8	101492432	101669726	+	0	0	0	0	0	0	0	0	0	NA	NA	NA	NA
ENSG00000083312.17	TNPO1	protein_coding	chr5	72816312	72916733	+	10626	8851	8657	8135	8847	8783	6994	7109	7415	-0.122551	0.24192	-0.103161	0.337262
ENSG00000083444.16	PLOD1	protein_coding	chr1	11934205	11975538	+	24140	23944	23765	24186	26663	23581	33546	33187	33318	0.0526742	0.528498	0.758624	1.91741e-97
ENSG00000083454.21	P2RX5	protein_coding	chr17	3672199	3696404	-	18	22	18	10	19	6	0	0	21	-0.24929	0.663881	-0.365278	0.66445
ENSG00000083457.11	ITGAE	protein_coding	chr17	3714628	3801243	-	511	553	627	553	563	590	757	736	806	0.013663	0.971412	0.709926	2.72158e-05
ENSG00000083520.14	DIS3	protein_coding	chr13	72752169	72782096	-	2577	2375	2629	2624	2483	2613	2189	1982	2357	0.0284666	0.864032	0.0671083	0.68985
ENSG00000083535.15	PIBF1	protein_coding	chr13	72782059	73016461	+	657	877	732	665	646	880	563	651	476	-0.0460193	0.901378	-0.140746	0.64096
ENSG00000083544.13	TDRD3	protein_coding	chr13	60396457	60573878	+	773	725	782	652	718	685	401	570	533	-0.141638	0.51064	-0.307739	0.189448
ENSG00000083622.8	AC000111.6	antisense	chr7	117604791	117647415	-	0	0	0	0	0	0	0	0	0	NA	NA	NA	NA
ENSG00000083635.7	NUFIP1	protein_coding	chr13	44939249	44989483	-	579	483	556	574	508	529	310	251	379	-0.00265827	0.994411	-0.477689	0.0688256
ENSG00000083642.18	PDS5B	protein_coding	chr13	32586427	32778019	+	2364	2264	2230	2509	2221	2229	2624	2789	2931	0.023121	0.905171	0.561825	1.06954e-09
ENSG00000083720.12	OXCT1	protein_coding	chr5	41730065	41870519	-	2307	2145	2205	1857	1685	1585	1932	1952	2215	-0.366323	0.000793128	0.155715	0.244778
ENSG00000083750.12	RRAGB	protein_coding	chrX	55717739	55758774	+	994	1091	1002	1209	1318	1110	478	612	650	0.229996	0.168578	-0.531371	0.00430301
ENSG00000083782.7	EPYC	protein_coding	chr12	90963679	91005026	-	0	0	0	0	6	0	18	15	0	NA	NA	0.704581	0.217684
ENSG00000083799.17	CYLD	protein_coding	chr16	50742050	50801935	+	2240	2282	2219	2211	2390	2445	1424	1743	1941	0.0644253	0.665729	-0.114996	0.5546
ENSG00000083807.9	SLC27A5	protein_coding	chr19	58479512	58512413	-	145	136	157	113	102	134	34	30	68	-0.265722	0.540152	-1.21383	0.00689785
ENSG00000083812.11	ZNF324	protein_coding	chr19	58467045	58475436	+	430	360	386	402	398	460	419	420	356	0.0950026	0.779045	0.29463	0.256993
ENSG00000083814.13	ZNF671	protein_coding	chr19	57719751	57727624	-	166	181	240	266	194	194	208	184	204	0.134117	0.777778	0.28415	0.487362
ENSG00000083817.8	ZNF416	protein_coding	chr19	57571566	57578927	-	250	267	198	242	280	249	327	275	286	0.0966395	0.826203	0.562348	0.0502177
ENSG00000083828.15	ZNF586	protein_coding	chr19	57769655	57819939	+	147	132	62	143	133	176	203	199	103	0.302352	0.536875	0.726905	0.121493
ENSG00000083838.15	ZNF446	protein_coding	chr19	58474017	58481230	+	327	291	285	413	449	358	392	300	276	0.4001	0.106764	0.363026	0.227586
ENSG00000083844.10	ZNF264	protein_coding	chr19	57191500	57222846	+	567	602	426	674	670	719	815	681	772	0.347241	0.121352	0.765518	9.78037e-05
ENSG00000083845.8	RPS5	protein_coding	chr19	58386400	58394806	+	12032	12762	12720	11992	11082	11497	9590	9216	9197	-0.115416	0.105464	-0.140239	0.0210758
ENSG00000083857.13	FAT1	protein_coding	chr4	186587783	186726722	-	13476	12821	11691	21052	18101	22179	11491	11683	12631	0.684975	3.54923e-20	0.196395	0.0105115
ENSG00000083896.12	YTHDC1	protein_coding	chr4	68310387	68350089	-	5492	4950	5444	5308	6165	5567	5410	5447	4694	0.102681	0.338288	0.24952	0.00199628
ENSG00000083937.8	CHMP2B	protein_coding	chr3	87227271	87255548	+	2572	2603	2902	2613	2842	2921	2315	1999	2095	0.0534853	0.740527	-0.0516192	0.761175
ENSG00000084070.11	SMAP2	protein_coding	chr1	40344850	40423326	+	1141	968	1101	1378	1081	1501	848	926	812	0.292577	0.108429	-0.0290721	0.912327
ENSG00000084072.16	PPIE	protein_coding	chr1	39692182	39763914	+	1237	1363	1368	1205	1121	1094	1013	989	1051	-0.206708	0.184102	-0.0952204	0.627103
ENSG00000084073.8	ZMPSTE24	protein_coding	chr1	40258107	40294184	+	2728	2615	2599	1975	2348	2167	2305	2106	2097	-0.28411	0.00743189	-0.0058024	0.973582
ENSG00000084090.13	STARD7	protein_coding	chr2	96184859	96208825	-	3834	3807	4164	5656	5496	5766	3848	3765	4022	0.516588	1.01158e-14	0.260397	0.00178624
ENSG00000084092.6	NOA1	protein_coding	chr4	56963370	56978823	-	1059	1096	1072	1087	962	1064	833	591	664	-0.0485944	0.836759	-0.340124	0.0767411
ENSG00000084093.16	REST	protein_coding	chr4	56907876	56966678	+	3098	2659	2559	3663	3754	3735	2371	2626	2572	0.419398	4.83457e-06	0.14577	0.277429
ENSG00000084110.10	HAL	protein_coding	chr12	95972662	95996365	-	2	0	7	0	0	0	0	0	33	NA	NA	0.388548	NA
ENSG00000084112.14	SSH1	protein_coding	chr12	108778192	108857590	-	5893	5374	5337	6236	5957	6663	5838	5493	5634	0.184051	0.0224956	0.311984	6.43248e-06
ENSG00000084207.15	GSTP1	protein_coding	chr11	67583595	67586660	+	7817	8777	9217	9767	8894	8877	8234	8390	7764	0.0939731	0.399334	0.198277	0.0129781
ENSG00000084234.16	APLP2	protein_coding	chr11	130069837	130144811	+	66135	63643	65284	79595	78246	77645	56869	53839	55517	0.273438	1.53733e-17	0.0511803	0.290231
ENSG00000084444.13	FAM234B	protein_coding	chr12	13044284	13142521	+	712	520	677	450	332	389	122	156	122	-0.644838	0.00233964	-1.88307	1.31748e-16
ENSG00000084453.16	SLCO1A2	protein_coding	chr12	21264600	21419594	-	0	8	0	0	0	0	0	0	0	NA	NA	NA	NA
ENSG00000084463.7	WBP11	protein_coding	chr12	14784579	14803540	-	4370	4734	4793	4341	4036	4409	3188	3211	3367	-0.117331	0.2589	-0.22585	0.0110701
ENSG00000084623.11	EIF3I	protein_coding	chr1	32221928	32231604	+	6141	5965	5836	6054	5391	5462	4745	4597	4863	-0.0825937	0.425679	-0.0545869	0.593478
ENSG00000084628.9	NKAIN1	protein_coding	chr1	31179745	31239554	-	4	2	0	8	6	0	0	25	0	0.0944303	NA	0.359704	NA
ENSG00000084636.17	COL16A1	protein_coding	chr1	31652247	31704319	-	21539	21831	21517	37288	37318	36883	40007	38098	38859	0.780469	3.29416e-100	1.13017	3.89028e-188
ENSG00000084652.15	TXLNA	protein_coding	chr1	32179686	32198285	+	7960	7571	6890	6520	6582	6547	7594	6295	6479	-0.186645	0.0162856	0.141561	0.171738
ENSG00000084674.14	APOB	protein_coding	chr2	21001429	21044073	-	0	0	12	6	0	0	0	0	1	-0.0427473	NA	-0.20531	NA
ENSG00000084676.15	NCOA1	protein_coding	chr2	24491914	24770702	+	3328	3152	3399	2425	2887	2497	2071	2141	2077	-0.331122	0.00088763	-0.367331	1.46037e-05
ENSG00000084693.15	AGBL5	protein_coding	chr2	27042364	27070622	+	1519	1689	1986	2079	1929	1874	1492	1443	1349	0.176096	0.295629	0.00326052	0.989679
ENSG00000084710.13	EFR3B	protein_coding	chr2	25042130	25159137	+	30	22	54	504	361	500	318	186	128	2.94436	4.54752e-27	2.4	4.72125e-09
ENSG00000084731.14	KIF3C	protein_coding	chr2	25926596	25982749	-	1881	1954	1937	3399	3142	3077	2767	2689	2735	0.72733	2.24993e-17	0.78184	2.83598e-20
ENSG00000084733.10	RAB10	protein_coding	chr2	26034107	26137454	+	6840	6712	6283	6130	6064	6375	5494	5526	5574	-0.0925877	0.285026	0.0243107	0.83739
ENSG00000084734.8	GCKR	protein_coding	chr2	27496842	27523684	+	4	0	9	21	11	0	6	6	9	0.153463	NA	0.280453	0.744241
ENSG00000084754.10	HADHA	protein_coding	chr2	26190635	26244726	-	7190	7172	6800	7033	6555	7334	5049	4793	5061	-0.0145784	0.914835	-0.223293	0.00158586
ENSG00000084764.10	MAPRE3	protein_coding	chr2	26970612	27027196	+	2110	2311	2121	1934	2101	1850	2261	2378	2109	-0.148232	0.290698	0.32262	0.00230179
ENSG00000084774.13	CAD	protein_coding	chr2	27217390	27243943	+	2388	1918	2244	1649	1963	2089	1585	1610	1566	-0.191573	0.230583	-0.175414	0.2051
ENSG00000085063.14	CD59	protein_coding	chr11	33698261	33736445	-	12307	12369	12252	11866	12787	11807	8062	8416	7333	-0.0163783	0.877395	-0.351296	1.84349e-09
ENSG00000085117.11	CD82	protein_coding	chr11	44564427	44620363	+	255	265	240	162	101	99	29	37	68	-0.884457	0.00281962	-1.94756	1.3614e-07
ENSG00000085185.15	BCORL1	protein_coding	chrX	129981107	130058083	+	1623	1453	1477	1485	1257	1208	1064	1012	941	-0.195709	0.237007	-0.308633	0.0218928
ENSG00000085224.21	ATRX	protein_coding	chrX	77504878	77786269	-	7468	7331	6398	7228	7463	7649	5662	5201	5283	0.0765911	0.491632	-0.111049	0.277535
ENSG00000085231.13	AK6	protein_coding	chr5	69350984	69370013	-	347	395	507	259	282	235	351	405	371	-0.613243	0.0137892	0.128531	0.726944
ENSG00000085265.10	FCN1	protein_coding	chr9	134905890	134917963	-	0	0	0	0	0	0	0	0	0	NA	NA	NA	NA
ENSG00000085274.15	MYNN	protein_coding	chr3	169772831	169789716	+	940	732	691	732	739	693	609	675	634	-0.116918	0.665541	-0.0177267	0.95933
ENSG00000085276.17	MECOM	protein_coding	chr3	169083499	169663618	-	1178	1205	1347	1426	1233	1358	3319	3314	3384	0.105939	0.585568	1.69533	7.30564e-79
ENSG00000085365.17	SCAMP1	protein_coding	chr5	78360583	78479071	+	1976	1702	1405	1957	2116	1797	1975	1656	1696	0.202735	0.266488	0.343371	0.0300654
ENSG00000085377.13	PREP	protein_coding	chr6	105277565	105403084	-	1562	1632	1651	1646	2132	1973	1574	1553	1590	0.241673	0.100811	0.241066	0.0439089
ENSG00000085382.11	HACE1	protein_coding	chr6	104728093	104859919	-	600	661	761	615	681	699	697	706	750	-0.0169123	0.963759	0.364901	0.0571009
ENSG00000085415.15	SEH1L	protein_coding	chr18	12947133	12987536	+	1870	1500	1672	1115	1212	942	938	947	997	-0.59845	1.94717e-05	-0.516543	9.56422e-05
ENSG00000085433.15	WDR47	protein_coding	chr1	108970214	109042113	-	1263	1041	1120	1773	1665	1759	1336	1196	1115	0.589646	3.1637e-07	0.367531	0.0122717
ENSG00000085449.14	WDFY1	protein_coding	chr2	223855716	223945387	-	5784	5965	5754	7565	7860	8082	4631	3992	4988	0.424088	4.86208e-13	-0.0796627	0.562731
ENSG00000085465.12	OVGP1	protein_coding	chr1	111414314	111427777	-	51	60	36	44	62	37	82	32	35	-0.0239067	0.977445	0.221682	0.792582
ENSG00000085491.15	SLC25A24	protein_coding	chr1	108134036	108200849	-	2183	2088	2197	1890	1929	1677	2012	2128	2135	-0.227834	0.0540817	0.237167	0.0228074
ENSG00000085511.19	MAP3K4	protein_coding	chr6	160991727	161117385	+	1484	1361	1401	1118	1438	1353	1643	1745	1922	-0.113389	0.573331	0.599617	2.74643e-07
ENSG00000085514.15	PILRA	protein_coding	chr7	100367530	100400099	+	23	34	29	51	4	31	0	10	9	0.000287443	0.999604	-0.871596	0.225384
ENSG00000085552.16	IGSF9	protein_coding	chr1	159927039	159945604	-	44	48	23	29	23	53	10	4	38	-0.0677107	0.930008	-0.489473	0.560066
ENSG00000085563.14	ABCB1	protein_coding	chr7	87503633	87713323	-	0	4	11	0	0	3	0	16	7	-0.121419	NA	0.209314	0.803906
ENSG00000085644.13	ZNF213	protein_coding	chr16	3129777	3142805	+	1836	1943	1733	2329	1920	1716	1886	1956	1845	0.112111	0.587722	0.323257	0.00360623
ENSG00000085662.13	AKR1B1	protein_coding	chr7	134442350	134459284	-	4620	4165	4274	2566	2484	2546	2450	2328	2475	-0.770536	9.82116e-27	-0.562848	2.32253e-12
ENSG00000085719.12	CPNE3	protein_coding	chr8	86514427	86561498	+	2974	2430	2561	2711	2842	2701	1694	1974	1490	0.0537191	0.753036	-0.341275	0.0121977
ENSG00000085721.12	RRN3	protein_coding	chr16	15060022	15094317	-	1065	1264	1418	1209	1320	1199	1030	970	923	-0.00573387	0.985801	-0.0762103	0.758812
ENSG00000085733.15	CTTN	protein_coding	chr11	70398404	70436584	+	28771	27594	30142	34502	33972	35486	23840	21829	22971	0.266545	3.31583e-10	-0.0514291	0.460585
ENSG00000085741.12	WNT11	protein_coding	chr11	76186325	76210736	-	0	0	11	20	0	9	5	10	8	0.119274	NA	0.307302	0.692064
ENSG00000085760.14	MTIF2	protein_coding	chr2	55236595	55269347	-	1754	1936	1815	1625	1656	1852	1562	1385	1600	-0.09771	0.562677	0.00579287	0.980901
ENSG00000085788.13	DDHD2	protein_coding	chr8	38225218	38275558	+	2363	2294	2133	2589	2539	2812	2061	2299	2275	0.223796	0.0365013	0.246898	0.0305168
ENSG00000085831.15	TTC39A	protein_coding	chr1	51287258	51345116	-	31	11	5	22	29	17	8	13	21	0.185122	0.764688	0.0648628	0.953764
ENSG00000085832.16	EPS15	protein_coding	chr1	51354263	51519328	-	5547	6055	5781	8371	7407	8363	4205	3616	4062	0.470007	1.88335e-10	-0.265936	0.00316857
ENSG00000085840.12	ORC1	protein_coding	chr1	52372829	52404459	-	27	9	0	0	13	18	12	13	21	-0.0296843	NA	0.257791	0.786997
ENSG00000085871.8	MGST2	protein_coding	chr4	139665768	139740745	+	155	152	172	134	58	131	40	135	115	-0.423933	0.332314	-0.371319	0.539017
ENSG00000085872.14	CHERP	protein_coding	chr19	16517889	16542530	-	2928	2837	2885	2660	2840	2669	2081	2357	2144	-0.0793783	0.510655	-0.111574	0.364465
ENSG00000085978.21	ATG16L1	protein_coding	chr2	233210051	233295674	+	2087	1735	1952	1976	2061	1844	2027	1437	1635	0.0292643	0.89106	0.101201	0.639191
ENSG00000085982.13	USP40	protein_coding	chr2	233475520	233566782	-	3447	3280	3250	2604	2647	2858	2222	2558	2449	-0.293361	0.000562267	-0.181226	0.0969741
ENSG00000085998.13	POMGNT1	protein_coding	chr1	46188682	46220305	-	2285	2225	2346	2677	2621	2502	1737	1533	1790	0.185874	0.0673286	-0.154154	0.259044
ENSG00000085999.11	RAD54L	protein_coding	chr1	46247688	46278473	+	24	7	5	6	5	4	0	9	5	-0.270841	NA	-0.340448	0.691002
ENSG00000086015.20	MAST2	protein_coding	chr1	45786987	46036124	+	6714	5992	6731	6924	6798	7365	9472	8777	8845	0.11928	0.154056	0.759127	2.74499e-36
ENSG00000086061.15	DNAJA1	protein_coding	chr9	33025211	33039907	+	8931	8923	9305	8397	8851	8304	6027	6038	5883	-0.0853805	0.252	-0.315126	7.24771e-09
ENSG00000086062.12	B4GALT1	protein_coding	chr9	33104082	33167356	-	24470	21138	21850	22400	24158	22873	14967	15049	15456	0.0441967	0.636302	-0.285389	9.04576e-07
ENSG00000086065.13	CHMP5	protein_coding	chr9	33264879	33282069	+	5617	5375	6161	6312	6365	6220	5037	5040	4260	0.141001	0.0882156	0.0222391	0.884691
ENSG00000086102.18	NFX1	protein_coding	chr9	33290511	33371157	+	2279	2288	2799	2090	2272	2442	2193	1925	2140	-0.109649	0.522997	0.0469899	0.815553
ENSG00000086159.12	AQP6	protein_coding	chr12	49967194	49977139	+	0	0	10	0	0	0	0	0	0	NA	NA	NA	NA
ENSG00000086189.9	DIMT1	protein_coding	chr5	62387254	62403939	-	950	941	1140	841	694	966	739	719	532	-0.260699	0.221216	-0.319288	0.125549
ENSG00000086200.16	IPO11	protein_coding	chr5	62403972	62628582	+	766	794	864	695	801	718	703	572	705	-0.123401	0.594613	-0.00916056	0.978098
ENSG00000086205.16	FOLH1	protein_coding	chr11	49146635	49208670	-	0	0	0	0	0	0	0	0	0	NA	NA	NA	NA
ENSG00000086232.12	EIF2AK1	protein_coding	chr7	6022244	6059230	-	6637	5481	6291	5813	6041	6226	5798	5510	5324	-0.0225378	0.880338	0.135474	0.148215
ENSG00000086288.11	NME8	protein_coding	chr7	37848597	37900401	+	0	0	0	0	0	0	0	0	0	NA	NA	NA	NA
ENSG00000086289.11	EPDR1	protein_coding	chr7	37683843	37951941	+	4511	4260	4454	5846	4986	5745	2875	2888	3019	0.32436	8.31841e-05	-0.306681	8.43012e-05
ENSG00000086300.15	SNX10	protein_coding	chr7	26291895	26374329	+	37	47	13	46	71	53	11	12	2	0.425385	0.416921	-0.892719	0.210525
ENSG00000086475.14	SEPHS1	protein_coding	chr10	13317424	13348298	-	1784	1764	2121	1772	1591	1768	1461	1229	1189	-0.137786	0.400639	-0.26271	0.0821454
ENSG00000086504.15	MRPL28	protein_coding	chr16	367384	370527	-	1616	1391	1410	1653	1501	1823	1486	1269	1207	0.169957	0.298674	0.122812	0.509775
ENSG00000086506.2	HBQ1	protein_coding	chr16	180453	181181	+	0	0	16	16	0	0	0	0	0	0.00094641	NA	-0.246583	NA
ENSG00000086544.2	ITPKC	protein_coding	chr19	40717103	40740860	+	1378	1320	1667	1003	1031	804	1122	776	766	-0.590893	0.000131112	-0.421743	0.029065
ENSG00000086548.8	CEACAM6	protein_coding	chr19	41750977	41772208	+	0	0	0	0	0	0	0	0	0	NA	NA	NA	NA
ENSG00000086570.12	FAT2	protein_coding	chr5	151504093	151568944	-	14	11	7	8	12	2	0	0	6	-0.124116	NA	-0.490088	0.490593
ENSG00000086589.11	RBM22	protein_coding	chr5	150690794	150701107	-	1611	1700	1569	1759	1738	1797	1455	1577	1635	0.11659	0.42521	0.215416	0.116846
ENSG00000086598.10	TMED2	protein_coding	chr12	123584531	123598577	+	13928	12954	12739	11664	12169	11316	15598	14791	14432	-0.169343	0.00566695	0.458511	1.23939e-19
ENSG00000086619.13	ERO1B	protein_coding	chr1	236215555	236281985	-	125	121	126	91	103	78	189	108	120	-0.353968	0.4072	0.399148	0.397782
ENSG00000086666.18	ZFAND6	protein_coding	chr15	80059568	80138393	+	2048	2204	1872	2170	2118	2026	1912	2128	1939	0.0444177	0.820673	0.243805	0.0556015
ENSG00000086696.10	HSD17B2	protein_coding	chr16	82035004	82098534	+	0	0	0	0	0	0	0	0	0	NA	NA	NA	NA
ENSG00000086712.12	TXLNG	protein_coding	chrX	16786427	16844519	+	1790	1824	1652	1205	1366	1191	1246	1095	1115	-0.471019	8.18494e-05	-0.323192	0.0131303
ENSG00000086717.18	PPEF1	protein_coding	chrX	18675909	18827921	+	0	4	0	0	0	0	0	0	10	NA	NA	0.140166	NA
ENSG00000086730.16	LAT2	protein_coding	chr7	74199652	74229834	+	13	47	54	12	12	12	34	28	39	-0.66368	0.137902	0.0723676	0.944895
ENSG00000086758.15	HUWE1	protein_coding	chrX	53532096	53686729	-	31906	28361	28388	26735	26024	27273	27445	25009	26009	-0.144263	0.0121538	0.105742	0.108483
ENSG00000086827.8	ZW10	protein_coding	chr11	113733187	113773811	-	766	728	954	800	685	633	876	685	752	-0.193726	0.429718	0.195772	0.410237
ENSG00000086848.14	ALG9	protein_coding	chr11	111782195	111871581	-	271	240	333	238	293	266	208	270	228	-0.0705989	0.876319	0.0243334	0.96273
ENSG00000086967.9	MYBPC2	protein_coding	chr19	50432903	50466321	+	0	0	0	6	0	6	0	0	0	0.120792	NA	NA	NA
ENSG00000086991.12	NOX4	protein_coding	chr11	89324356	89498187	-	101	59	78	177	147	293	988	1078	1079	1.03897	0.0019994	3.86608	4.6579e-85
ENSG00000087008.15	ACOX3	protein_coding	chr4	8366282	8440723	-	699	574	569	1096	877	1031	1643	1689	1807	0.673345	3.63246e-05	1.73792	4.83258e-41
ENSG00000087053.18	MTMR2	protein_coding	chr11	95832882	95925315	-	2552	2286	2448	2054	2170	2240	2953	2734	2574	-0.167506	0.135315	0.459825	4.13607e-07
ENSG00000087074.7	PPP1R15A	protein_coding	chr19	48872392	48876057	+	15602	15274	16304	18130	18263	16871	19174	18329	18281	0.176462	0.00178055	0.522702	4.43642e-34
ENSG00000087076.8	HSD17B14	protein_coding	chr19	48813017	48836678	-	460	534	435	521	542	641	390	387	285	0.236997	0.352405	-0.144442	0.680192
ENSG00000087077.13	TRIP6	protein_coding	chr7	100867138	100873454	+	2939	3088	3541	3287	3172	3223	1869	1913	1680	0.0188471	0.921548	-0.523163	6.05152e-07
ENSG00000087085.13	ACHE	protein_coding	chr7	100889994	100896974	-	13	20	14	5	12	13	25	41	0	-0.202644	0.729732	0.332367	0.720153
ENSG00000087086.14	FTL	protein_coding	chr19	48965301	48966878	+	106755	106054	102638	80952	85641	77907	64945	66384	60339	-0.364097	1.42743e-16	-0.437204	5.55351e-29
ENSG00000087087.18	SRRT	protein_coding	chr7	100875111	100888664	+	5520	4641	5635	4965	5269	5320	4029	3903	3886	-0.0187907	0.90968	-0.134848	0.191478
ENSG00000087088.19	BAX	protein_coding	chr19	48954815	48961798	+	1534	1464	1621	1754	1973	1686	1721	1658	1362	0.225952	0.0916804	0.314499	0.0198569
ENSG00000087095.12	NLK	protein_coding	chr17	28041737	28196381	+	710	740	770	870	780	897	757	612	444	0.192069	0.328234	-0.0136431	0.972689
ENSG00000087111.20	PIGS	protein_coding	chr17	28553383	28571872	-	2658	2951	2761	3036	2573	2360	2190	2246	2006	-0.0673654	0.732523	-0.0967035	0.48324
ENSG00000087116.14	ADAMTS2	protein_coding	chr5	179110851	179345430	-	8855	8868	8954	26155	26586	26458	10159	9512	10155	1.56666	0	0.4419	7.86802e-16
ENSG00000087128.9	TMPRSS11E	protein_coding	chr4	68447449	68497604	+	0	0	0	0	0	0	0	0	0	NA	NA	NA	NA
ENSG00000087152.15	ATXN7L3	protein_coding	chr17	44191805	44200113	-	2300	2342	2534	2326	2665	2786	2571	2455	2481	0.115427	0.427146	0.344726	0.000199323
ENSG00000087157.18	PGS1	protein_coding	chr17	78378640	78425114	+	736	820	747	787	722	820	678	590	585	0.0165241	0.95997	-0.0327854	0.915013
ENSG00000087191.12	PSMC5	protein_coding	chr17	63827152	63832026	+	3350	3245	3769	3060	2866	3398	3184	2919	2990	-0.147666	0.24435	0.0928515	0.455543
ENSG00000087206.16	UIMC1	protein_coding	chr5	176905005	177022633	-	2134	1935	2243	1830	1687	2052	1383	1274	1392	-0.173893	0.232747	-0.354144	0.00261368
ENSG00000087237.10	CETP	protein_coding	chr16	56961850	56983845	+	8	17	8	0	0	3	0	0	0	-0.362753	NA	-0.846388	NA
ENSG00000087245.12	MMP2	protein_coding	chr16	55389700	55506691	+	347479	340967	358304	265653	300652	275488	365789	346655	334653	-0.31091	2.43052e-11	0.281647	3.74168e-16
ENSG00000087250.8	MT3	protein_coding	chr16	56589074	56591088	+	0	0	0	37	0	0	10	0	8	0.19782	NA	0.441667	NA
ENSG00000087253.12	LPCAT2	protein_coding	chr16	55508998	55586670	+	1466	1253	1072	1254	1217	1204	1396	1577	1721	-0.0405467	0.882281	0.58142	0.000164769
ENSG00000087258.14	GNAO1	protein_coding	chr16	56191347	56357457	+	7	0	3	0	7	24	35	21	32	0.175663	NA	1.58923	0.0107373
ENSG00000087263.16	OGFOD1	protein_coding	chr16	56451490	56479100	+	2591	2524	2691	2687	2514	2371	2214	2642	2606	-0.0407254	0.806888	0.216145	0.072106
ENSG00000087266.15	SH3BP2	protein_coding	chr4	2793023	2841098	+	1412	1384	1477	1460	1778	1475	1641	1494	1474	0.139567	0.424505	0.387042	0.000747619
ENSG00000087269.15	NOP14	protein_coding	chr4	2937933	2963385	-	5792	5332	5862	4374	4598	4668	3261	3218	2956	-0.311334	3.92162e-06	-0.56419	1.40723e-15
ENSG00000087274.16	ADD1	protein_coding	chr4	2843857	2930076	+	15601	15312	16042	18294	18288	18995	12070	11611	11819	0.244433	1.28525e-08	-0.121275	0.0188933
ENSG00000087299.11	L2HGDH	protein_coding	chr14	50237563	50312548	-	224	279	232	207	247	187	192	169	195	-0.17151	0.672722	-0.11473	0.808457
ENSG00000087301.8	TXNDC16	protein_coding	chr14	52430590	52552522	-	1111	984	939	1175	1344	1299	489	489	497	0.323223	0.0283394	-0.743786	1.99804e-06
ENSG00000087302.8	C14orf166	protein_coding	chr14	51989475	52010691	+	5046	5061	5157	4538	5144	4903	5389	5320	5265	-0.0631847	0.57372	0.346273	1.42008e-08
ENSG00000087303.17	NID2	protein_coding	chr14	52004803	52069228	-	25046	27178	28277	11193	10886	13378	7812	7340	7010	-1.16817	4.26253e-58	-1.57561	1.50264e-169
ENSG00000087338.4	GMCL1	protein_coding	chr2	69829642	69881396	+	603	634	444	426	472	581	566	672	574	-0.168695	0.603554	0.375978	0.115541
ENSG00000087365.15	SF3B2	protein_coding	chr11	66050729	66069308	+	18433	18830	18884	21362	19987	19801	16800	14944	15491	0.12455	0.0331392	0.0319277	0.716318
ENSG00000087448.9	KLHL42	protein_coding	chr12	27780020	27803040	+	1902	1990	1603	1950	2033	2305	2077	1950	2053	0.189745	0.234822	0.42234	0.000576919
ENSG00000087460.24	GNAS	protein_coding	chr20	58839718	58911192	+	38285	38930	40464	52651	53886	55027	48555	45179	41814	0.457679	5.81845e-33	0.483778	9.01913e-24
ENSG00000087470.17	DNM1L	protein_coding	chr12	32679200	32745650	+	2824	2491	2796	2907	2993	2859	2635	2313	2302	0.112299	0.337755	0.11921	0.356364
ENSG00000087494.15	PTHLH	protein_coding	chr12	27958084	27972705	-	106	154	267	91	74	70	585	586	399	-0.842391	0.0227447	1.70831	1.94033e-08
ENSG00000087495.16	PHACTR3	protein_coding	chr20	59577509	59847711	+	0	0	0	0	0	0	0	0	0	NA	NA	NA	NA
ENSG00000087502.17	ERGIC2	protein_coding	chr12	29337352	29381189	-	1855	1717	1570	1362	1575	1658	1250	1450	1418	-0.155907	0.356567	-0.0374479	0.869625
ENSG00000087510.6	TFAP2C	protein_coding	chr20	56629302	56639283	+	0	0	0	0	0	0	0	0	0	NA	NA	NA	NA
ENSG00000087586.17	AURKA	protein_coding	chr20	56369389	56392337	-	126	86	85	126	89	118	138	61	77	0.128574	0.825088	0.147889	0.841033
ENSG00000087589.16	CASS4	protein_coding	chr20	56412112	56460387	+	195	156	210	57	46	54	0	16	9	-1.44597	1.21389e-06	-3.07496	2.27969e-10
ENSG00000087842.10	PIR	protein_coding	chrX	15384799	15493564	-	1111	1191	1242	844	969	1029	472	554	583	-0.306009	0.0527542	-0.839651	8.64273e-08
ENSG00000087884.14	AAMDC	protein_coding	chr11	77821109	77918432	+	651	835	723	912	646	720	643	512	487	0.0420672	0.909516	-0.145223	0.617325
ENSG00000087903.12	RFX2	protein_coding	chr19	5993164	6199572	-	480	604	707	916	905	1046	472	352	367	0.637884	0.000540315	-0.296527	0.303796
ENSG00000087995.15	METTL2A	protein_coding	chr17	62423867	62450822	+	511	403	458	357	380	401	556	534	410	-0.247447	0.342631	0.396203	0.0992792
ENSG00000088002.11	SULT2B1	protein_coding	chr19	48552075	48599425	+	0	0	0	6	0	0	0	0	0	NA	NA	NA	NA
ENSG00000088035.15	ALG6	protein_coding	chr1	63367590	63438562	+	86	161	74	93	112	96	91	135	87	-0.0691532	0.918206	0.202717	0.767161
ENSG00000088038.17	CNOT3	protein_coding	chr19	54137728	54155681	+	3217	3352	3583	3363	3295	3330	2847	3028	2807	-0.0213111	0.893234	0.0555799	0.681367
ENSG00000088053.11	GP6	protein_coding	chr19	55013705	55038264	-	0	0	0	0	0	12	0	8	0	0.0883855	NA	NA	NA
ENSG00000088179.8	PTPN4	protein_coding	chr2	119759631	119983818	+	672	647	524	543	666	661	604	533	686	0.0209276	0.957102	0.259343	0.299016
ENSG00000088205.12	DDX18	protein_coding	chr2	117814650	117832379	+	2815	2886	2711	2831	2975	2932	2685	2356	2377	0.0557578	0.683836	0.0987444	0.450935
ENSG00000088247.17	KHSRP	protein_coding	chr19	6413348	6424794	-	10972	10346	10834	9630	9841	10379	7839	7120	6770	-0.104392	0.10054	-0.283174	6.33768e-06
ENSG00000088256.8	GNA11	protein_coding	chr19	3094410	3124004	+	5021	5148	4785	5658	5556	5726	3950	4096	3745	0.180005	0.0162445	-0.0616818	0.579737
ENSG00000088280.18	ASAP3	protein_coding	chr1	23428563	23484568	-	4526	4558	4946	3582	3523	3328	2426	1961	2275	-0.420339	2.99952e-08	-0.786458	1.25631e-16
ENSG00000088298.12	EDEM2	protein_coding	chr20	35115357	35147364	-	877	824	922	847	762	872	1050	928	891	-0.0749076	0.760335	0.40447	0.00773829
ENSG00000088305.18	DNMT3B	protein_coding	chr20	32762385	32809356	+	128	124	88	159	163	142	146	125	188	0.363489	0.368559	0.644054	0.117565
ENSG00000088320.3	REM1	protein_coding	chr20	31475293	31484905	+	37	47	25	32	18	11	0	0	0	-0.378145	0.486521	-2.28113	9.65393e-05
ENSG00000088325.15	TPX2	protein_coding	chr20	31739271	31801805	+	247	346	320	194	214	240	321	233	250	-0.43469	0.146314	0.0901633	0.847357
ENSG00000088340.15	FER1L4	transcribed_unitary_pseudogene	chr20	35558737	35607562	-	686	420	560	1073	1361	1202	731	808	737	1.05528	4.14453e-09	0.712056	0.000529172
ENSG00000088356.5	PDRG1	protein_coding	chr20	31944342	31952092	-	454	529	466	387	437	494	470	380	412	-0.126624	0.690371	0.0782795	0.824347
ENSG00000088367.21	EPB41L1	protein_coding	chr20	36091504	36232799	+	6156	5577	6437	6930	6277	7011	4914	4620	4634	0.155262	0.0823348	-0.0762152	0.449576
ENSG00000088386.16	SLC15A1	protein_coding	chr13	98683801	98752654	-	0	0	0	0	0	0	0	0	0	NA	NA	NA	NA
ENSG00000088387.18	DOCK9	protein_coding	chr13	98793429	99086625	-	1769	1732	1751	1441	1534	1199	2078	2276	2398	-0.319277	0.0224242	0.639859	4.66087e-10
ENSG00000088448.14	ANKRD10	protein_coding	chr13	110878540	110915069	-	2823	2396	2539	2367	2702	2734	2306	2264	1910	0.0108779	0.961226	0.0213764	0.916031
ENSG00000088451.10	TGDS	protein_coding	chr13	94574051	94596257	-	157	195	213	225	172	210	235	170	207	0.0891884	0.858655	0.368813	0.338599
ENSG00000088538.12	DOCK3	protein_coding	chr3	50675241	51384198	+	139	167	120	98	82	69	43	33	72	-0.599408	0.10816	-1.04906	0.021815
ENSG00000088543.14	C3orf18	protein_coding	chr3	50558025	50571027	-	711	843	726	921	912	834	799	593	622	0.217156	0.279604	0.0976584	0.74445
ENSG00000088682.13	COQ9	protein_coding	chr16	57447425	57461275	+	1133	1277	1307	1115	1346	1134	1007	979	959	-0.0451489	0.863206	-0.0541008	0.812921
ENSG00000088726.15	TMEM40	protein_coding	chr3	12733525	12769457	-	0	12	0	0	0	0	0	0	0	-0.0890258	NA	-0.219067	NA
ENSG00000088727.12	KIF9	protein_coding	chr3	47228026	47283451	-	101	89	101	55	70	48	82	106	92	-0.540174	0.200942	0.201165	0.739036
ENSG00000088756.12	ARHGAP28	protein_coding	chr18	6729718	6915716	+	262	194	327	130	115	121	71	73	165	-0.914027	0.00147333	-0.919892	0.0284735
ENSG00000088766.11	CRLS1	protein_coding	chr20	6006090	6040053	+	857	1058	1047	813	796	862	952	935	737	-0.249715	0.187298	0.101858	0.6985
ENSG00000088782.4	DEFB127	protein_coding	chr20	157470	159163	+	0	0	0	0	0	0	0	0	0	NA	NA	NA	NA
ENSG00000088808.16	PPP1R13B	protein_coding	chr14	103733752	103847590	-	984	823	999	808	860	967	746	757	785	-0.0841149	0.740466	-0.0106765	0.970757
ENSG00000088812.17	ATRN	protein_coding	chr20	3471040	3651122	+	7218	6864	6885	7862	8116	7580	7686	7316	7091	0.169345	0.00868471	0.356059	3.81334e-10
ENSG00000088826.17	SMOX	protein_coding	chr20	4120980	4187747	+	634	586	609	673	642	628	1065	1013	896	0.0858749	0.744924	0.965983	1.27369e-11
ENSG00000088827.12	SIGLEC1	protein_coding	chr20	3686970	3707128	-	0	0	15	0	0	0	0	0	0	-0.104174	NA	-0.234286	NA
ENSG00000088832.16	FKBP1A	protein_coding	chr20	1368978	1393172	-	3541	3274	3400	4266	4138	4167	2742	3279	2721	0.299134	3.1453e-05	0.0566273	0.717154
ENSG00000088833.17	NSFL1C	protein_coding	chr20	1442162	1473842	-	3822	3944	3512	4495	4124	4196	3771	3625	3426	0.183544	0.0617674	0.219854	0.0171276
ENSG00000088836.12	SLC4A11	protein_coding	chr20	3227417	3239190	-	85	139	78	154	79	100	59	96	117	0.0989252	0.879789	0.110339	0.885398
ENSG00000088854.12	C20orf194	protein_coding	chr20	3249305	3407625	-	2166	1883	1846	2211	2295	2348	1754	1710	2005	0.215906	0.0676784	0.173483	0.25448
ENSG00000088876.11	ZNF343	protein_coding	chr20	2481817	2524702	-	830	548	540	639	593	618	611	574	709	-0.0438975	0.911184	0.257677	0.363632
ENSG00000088881.20	EBF4	protein_coding	chr20	2692878	2760108	+	130	68	144	267	233	316	60	91	37	1.01236	0.000986274	-0.477005	0.433682
ENSG00000088882.7	CPXM1	protein_coding	chr20	2794069	2800637	-	386	320	343	379	516	418	79	59	71	0.298918	0.276004	-1.90534	1.04429e-11
ENSG00000088888.17	MAVS	protein_coding	chr20	3846799	3876123	+	6055	5762	5540	5597	5952	5537	4704	4345	4428	-0.0203263	0.879049	-0.0830743	0.387391
ENSG00000088899.14	LZTS3	protein_coding	chr20	3162617	3173592	-	968	836	895	1074	835	969	720	523	739	0.0917147	0.717793	-0.157532	0.556752
ENSG00000088926.13	F11	protein_coding	chr4	186265945	186288806	+	0	0	0	0	8	0	0	0	0	NA	NA	NA	NA
ENSG00000088930.7	XRN2	protein_coding	chr20	21303304	21389827	+	6192	5995	6271	5263	4787	5439	3766	3528	3803	-0.248495	0.000791812	-0.450014	4.68767e-11
ENSG00000088970.15	KIZ	protein_coding	chr20	21125983	21246622	+	1448	1660	1525	1232	1439	1303	1213	1473	1448	-0.214093	0.168582	0.115754	0.558069
ENSG00000088986.10	DYNLL1	protein_coding	chr12	120469850	120498493	+	9190	9362	8850	11908	11103	11415	8711	8320	7706	0.328944	7.89698e-09	0.132626	0.064162
ENSG00000088992.17	TESC	protein_coding	chr12	117038923	117099479	-	0	0	0	0	0	0	0	0	0	NA	NA	NA	NA
ENSG00000089006.16	SNX5	protein_coding	chr20	17941597	17968980	-	3643	3316	3638	2852	3438	3160	2378	2318	1938	-0.16015	0.168734	-0.391837	9.30986e-05
ENSG00000089009.15	RPL6	protein_coding	chr12	112405190	112418838	-	33028	34834	34064	32315	32005	30837	25461	24483	23234	-0.0970391	0.0875312	-0.196906	3.7412e-05
ENSG00000089012.14	SIRPG	protein_coding	chr20	1629152	1657779	-	0	0	0	0	0	0	0	0	0	NA	NA	NA	NA
ENSG00000089022.13	MAPKAPK5	protein_coding	chr12	111841978	111902238	+	1705	1830	1687	2182	1863	2089	1948	1742	1523	0.228388	0.0799944	0.273916	0.0447343
ENSG00000089041.16	P2RX7	protein_coding	chr12	121132819	121188032	+	212	124	159	198	127	42	0	0	0	-0.27753	0.61748	-4.91049	3.16792e-23
ENSG00000089048.14	ESF1	protein_coding	chr20	13714322	13784886	-	2590	3033	2995	2334	2071	2391	1516	1371	1558	-0.334234	0.00384687	-0.666856	2.66535e-09
ENSG00000089050.15	RBBP9	protein_coding	chr20	18486540	18497243	-	704	656	679	719	754	680	731	508	638	0.0777024	0.764418	0.158262	0.564016
ENSG00000089053.12	ANAPC5	protein_coding	chr12	121308245	121399896	-	3337	2916	3687	3160	3282	3499	3229	2897	3074	0.00311748	0.988599	0.170137	0.163497
ENSG00000089057.14	SLC23A2	protein_coding	chr20	4852356	5010293	-	2292	2463	2364	1997	1814	2329	1030	1152	1247	-0.207084	0.145411	-0.762671	9.05254e-11
ENSG00000089060.11	SLC8B1	protein_coding	chr12	113298759	113359493	-	1930	1814	1892	1146	1129	1126	1207	1282	1245	-0.711951	3.96314e-13	-0.308941	0.00720751
ENSG00000089063.14	TMEM230	protein_coding	chr20	5068232	5113103	-	4169	3949	3943	4352	3846	3798	3722	3791	3384	-0.00514867	0.979152	0.134198	0.14648
ENSG00000089091.16	DZANK1	protein_coding	chr20	18383367	18467281	-	131	116	114	210	163	128	194	147	219	0.384053	0.336055	0.841489	0.0151197
ENSG00000089094.18	KDM2B	protein_coding	chr12	121429097	121581015	-	1483	1667	1697	1944	1799	1906	1798	1358	1431	0.217276	0.100438	0.197717	0.256032
ENSG00000089101.17	CFAP61	protein_coding	chr20	20052514	20360702	+	0	6	20	11	0	0	0	0	0	-0.100171	NA	-0.485452	NA
ENSG00000089116.3	LHX5	protein_coding	chr12	113462034	113472280	-	0	0	0	0	0	0	0	0	0	NA	NA	NA	NA
ENSG00000089123.15	TASP1	protein_coding	chr20	13389392	13638940	-	266	297	234	277	246	268	309	337	266	-0.00896728	0.986174	0.451145	0.119969
ENSG00000089127.12	OAS1	protein_coding	chr12	112906777	112933222	+	77	255	217	90	334	96	53	30	56	-0.0507988	0.948589	-1.38827	0.00324683
ENSG00000089154.10	GCN1	protein_coding	chr12	120127203	120194710	-	6373	6344	6430	6440	6556	6757	6505	5612	5548	0.0465942	0.605396	0.164029	0.0502936
ENSG00000089157.15	RPLP0	protein_coding	chr12	120196686	120201235	-	76548	78057	76247	71968	68404	67268	59406	59552	57528	-0.150413	0.00109269	-0.105965	0.00643878
ENSG00000089159.16	PXN	protein_coding	chr12	120210439	120265771	-	6479	6798	6207	7696	7786	7964	6009	5822	5621	0.266353	5.48036e-05	0.121477	0.138959
ENSG00000089163.4	SIRT4	protein_coding	chr12	120302316	120313249	+	30	47	32	15	25	32	16	23	16	-0.296312	0.611251	-0.483179	0.536924
ENSG00000089169.14	RPH3A	protein_coding	chr12	112570380	112898881	+	0	0	0	0	0	0	0	0	0	NA	NA	NA	NA
ENSG00000089177.18	KIF16B	protein_coding	chr20	16272104	16573434	-	1271	1142	1087	879	806	779	708	745	870	-0.485928	0.000591398	-0.302019	0.0937023
ENSG00000089195.14	TRMT6	protein_coding	chr20	5937235	5950558	-	985	893	1172	916	828	918	923	741	732	-0.184984	0.371501	-0.0649742	0.823388
ENSG00000089199.9	CHGB	protein_coding	chr20	5911430	5925361	+	163	122	66	129	160	100	93	162	116	0.109686	0.863133	0.310446	0.609577
ENSG00000089220.4	PEBP1	protein_coding	chr12	118135858	118145584	+	7509	7385	7527	8180	8618	8257	3917	4289	4046	0.161444	0.00654827	-0.587918	1.65779e-20
ENSG00000089225.19	TBX5	protein_coding	chr12	114353931	114408442	-	12	40	23	141	69	84	29	27	32	1.1043	0.00504161	0.334536	0.701204
ENSG00000089234.15	BRAP	protein_coding	chr12	111642146	111685986	-	1638	1612	1799	1861	1701	1751	1628	1446	1365	0.074387	0.666847	0.0943699	0.589884
ENSG00000089248.6	ERP29	protein_coding	chr12	112013316	112023451	+	12179	12165	12997	11068	11386	11012	9784	9326	8964	-0.155127	0.00633752	-0.129795	0.0331961
ENSG00000089250.18	NOS1	protein_coding	chr12	117208142	117452170	-	0	0	0	0	0	0	0	0	0	NA	NA	NA	NA
ENSG00000089280.18	FUS	protein_coding	chr16	31180110	31194871	+	4036	3440	3972	4709	4197	4806	3308	3757	3201	0.259645	0.00684452	0.124286	0.306644
ENSG00000089289.15	IGBP1	protein_coding	chrX	70133449	70166324	+	3388	3467	3752	3707	3711	3639	2709	2315	2443	0.0613153	0.621078	-0.22336	0.0337881
ENSG00000089327.14	FXYD5	protein_coding	chr19	35154730	35169883	+	9020	9385	8566	7001	7451	7005	11665	10636	9497	-0.325797	6.23443e-07	0.515125	1.23086e-12
ENSG00000089335.20	ZNF302	protein_coding	chr19	34677639	34686397	+	1662	1501	1745	1746	1731	1583	1441	1394	1276	0.0460103	0.820026	0.0259302	0.904285
ENSG00000089351.14	GRAMD1A	protein_coding	chr19	34994784	35026471	+	2574	2817	2684	3153	3270	3296	2515	2499	2297	0.264988	0.00362865	0.13623	0.242468
ENSG00000089356.18	FXYD3	protein_coding	chr19	35115879	35124324	+	0	0	0	0	0	0	0	0	0	NA	NA	NA	NA
ENSG00000089472.16	HEPH	protein_coding	chrX	66162549	66268867	+	3070	2842	3261	3784	4262	4190	2249	2326	2044	0.412382	1.4871e-06	-0.187777	0.0870678
ENSG00000089486.16	CDIP1	protein_coding	chr16	4510675	4538828	-	901	895	802	975	977	1285	830	859	650	0.303368	0.109274	0.125296	0.614892
ENSG00000089505.17	CMTM1	protein_coding	chr16	66566393	66579137	+	233	221	295	123	286	271	434	403	305	-0.110586	0.840572	0.845928	0.000991566
ENSG00000089558.8	KCNH4	protein_coding	chr17	42156891	42181278	-	0	0	0	0	0	0	13	0	0	NA	NA	0.248233	NA
ENSG00000089597.16	GANAB	protein_coding	chr11	62624826	62646726	-	26802	26752	27332	24460	24848	23541	25957	26154	24910	-0.148346	0.00120651	0.210638	3.06074e-08
ENSG00000089639.10	GMIP	protein_coding	chr19	19629476	19643667	-	400	390	285	561	406	463	424	451	552	0.372949	0.179625	0.662656	0.00755968
ENSG00000089682.16	RBM41	protein_coding	chrX	107064420	107118823	-	709	943	527	726	778	805	649	671	668	0.0751372	0.845721	0.140751	0.682516
ENSG00000089685.14	BIRC5	protein_coding	chr17	78214186	78225636	+	6	9	36	22	16	2	26	20	0	-0.086505	0.891543	0.049281	0.964336
ENSG00000089692.8	LAG3	protein_coding	chr12	6772512	6778455	+	0	0	0	0	0	39	20	31	18	0.203286	NA	1.937	0.00106305
ENSG00000089693.10	MLF2	protein_coding	chr12	6747996	6767475	-	4667	5118	4828	5349	5020	5531	4608	4610	4016	0.121631	0.222277	0.136335	0.173092
ENSG00000089723.9	OTUB2	protein_coding	chr14	94026329	94048930	+	130	150	151	164	199	156	31	172	106	0.225922	0.595376	-0.159312	0.84291
ENSG00000089737.16	DDX24	protein_coding	chr14	94048291	94081245	-	11992	11489	12335	11359	10876	10934	8220	8100	7741	-0.107776	0.0778123	-0.291537	8.83084e-09
ENSG00000089775.11	ZBTB25	protein_coding	chr14	64449106	64505213	-	525	589	484	814	829	752	479	477	411	0.554992	0.00113701	0.0526064	0.881009
ENSG00000089818.17	NECAP1	protein_coding	chr12	8076939	8097859	+	812	669	949	657	721	637	702	598	704	-0.25133	0.262615	0.00600866	0.986633
ENSG00000089820.15	ARHGAP4	protein_coding	chrX	153907367	153934999	-	56	90	90	79	82	85	49	40	15	0.0426041	0.953058	-0.692794	0.267211
ENSG00000089847.12	ANKRD24	protein_coding	chr19	4183354	4224814	+	146	148	154	147	157	85	108	159	131	-0.158038	0.766999	0.101771	0.862614
ENSG00000089876.11	DHX32	protein_coding	chr10	125836337	125896436	-	2038	1758	1972	2042	1868	1956	2970	2788	3113	0.0269074	0.893533	0.897591	3.05239e-21
ENSG00000089902.9	RCOR1	protein_coding	chr14	102592661	102730576	+	1169	1303	1146	1024	1325	1401	1091	1282	1319	0.0498301	0.862327	0.30645	0.056683
ENSG00000089916.17	GPATCH2L	protein_coding	chr14	76151916	76254342	+	2229	2107	2103	2295	2094	2499	1968	2052	2093	0.0974338	0.52131	0.206022	0.0614266
ENSG00000090006.17	LTBP4	protein_coding	chr19	40592883	40629818	+	5212	4931	5366	3998	4258	4167	8039	7746	7025	-0.314949	3.97009e-06	0.834999	7.26319e-40
ENSG00000090013.9	BLVRB	protein_coding	chr19	40447789	40465840	-	1883	1637	1473	1337	1205	1280	675	761	741	-0.371082	0.00751721	-0.900367	1.43662e-10
ENSG00000090020.10	SLC9A1	protein_coding	chr1	27098815	27166981	-	7036	7138	6888	4009	4241	3885	8828	9389	8472	-0.786741	3.32349e-35	0.620946	5.13239e-27
ENSG00000090054.13	SPTLC1	protein_coding	chr9	92031999	92115384	-	3380	3036	3156	3210	3157	2874	3175	2935	3053	-0.0471832	0.756885	0.218141	0.0172707
ENSG00000090060.17	PAPOLA	protein_coding	chr14	96501433	96567111	+	6137	5645	5844	5728	5593	6382	5605	5623	5240	0.00848557	0.957102	0.183122	0.0076623
ENSG00000090061.17	CCNK	protein_coding	chr14	99481169	99535044	+	6083	6022	6322	5869	5758	6014	6561	6914	5046	-0.0603979	0.49844	0.284938	0.00675901
ENSG00000090097.21	PCBP4	protein_coding	chr3	51957454	51974016	-	1217	1501	1354	1924	2180	2157	847	870	1092	0.603068	8.26766e-07	-0.248012	0.217048
ENSG00000090104.11	RGS1	protein_coding	chr1	192575727	192580031	+	0	0	0	0	0	0	0	0	0	NA	NA	NA	NA
ENSG00000090238.11	YPEL3	protein_coding	chr16	30092314	30096915	-	2976	3015	3534	3800	4219	3951	2543	2653	2236	0.326392	0.00088508	-0.0762142	0.635197
ENSG00000090263.15	MRPS33	protein_coding	chr7	141002610	141015228	-	1056	1120	1257	1232	873	923	892	913	885	-0.169242	0.484055	-0.069039	0.763176
ENSG00000090266.12	NDUFB2	protein_coding	chr7	140690777	140722790	+	1345	1356	1408	1472	1241	1377	1047	1283	971	-0.00441182	0.987076	-0.0346607	0.893218
ENSG00000090273.13	NUDC	protein_coding	chr1	26900238	26946862	+	5946	5659	6258	5334	5607	5582	5051	4771	4434	-0.109249	0.186837	-0.0437908	0.70285
ENSG00000090316.15	MAEA	protein_coding	chr4	1289851	1340147	+	3350	3694	3093	3121	3462	3850	3223	2929	2854	0.0410947	0.83629	0.108485	0.429274
ENSG00000090339.8	ICAM1	protein_coding	chr19	10270835	10286615	+	20647	18686	19998	19418	16456	19577	4838	4913	5874	-0.0940406	0.318382	-1.63254	2.95209e-103
ENSG00000090372.14	STRN4	protein_coding	chr19	46719507	46746994	-	5388	5048	6127	5221	5907	6244	5413	4727	4521	0.0700978	0.631833	0.104969	0.391807
ENSG00000090376.10	IRAK3	protein_coding	chr12	66188879	66254622	+	1331	1307	1208	1036	1099	1179	364	364	375	-0.207099	0.182679	-1.4935	1.44441e-25
ENSG00000090382.6	LYZ	protein_coding	chr12	69348341	69354234	+	0	0	0	0	0	0	0	0	0	NA	NA	NA	NA
ENSG00000090402.7	SI	protein_coding	chr3	164978898	165078495	-	0	0	0	0	0	0	0	0	0	NA	NA	NA	NA
ENSG00000090432.6	MUL1	protein_coding	chr1	20499448	20508161	-	1315	1383	1344	1842	1783	1810	1198	1296	1240	0.420344	6.21295e-05	0.165413	0.273272
ENSG00000090447.11	TFAP4	protein_coding	chr16	4257186	4273075	-	344	426	445	244	300	277	168	174	202	-0.511253	0.0389741	-0.833251	0.00144707
ENSG00000090470.14	PDCD7	protein_coding	chr15	65117379	65133836	-	1579	1354	1420	1452	1323	1345	1050	1062	1058	-0.074318	0.703876	-0.172847	0.269217
ENSG00000090487.10	SPG21	protein_coding	chr15	64963021	64990310	-	1640	1652	1959	1524	1586	1617	933	1005	856	-0.145764	0.356834	-0.620417	2.43264e-06
ENSG00000090512.11	FETUB	protein_coding	chr3	186635969	186653141	+	1	7	0	0	0	0	0	0	0	NA	NA	NA	NA
ENSG00000090520.11	DNAJB11	protein_coding	chr3	186567403	186585800	+	2486	2920	2570	2292	2673	2213	3006	3238	3146	-0.147548	0.350444	0.512306	2.33513e-07
ENSG00000090530.9	P3H2	protein_coding	chr3	189956728	190122437	-	1071	1141	1347	882	798	900	565	548	761	-0.443848	0.00402044	-0.623865	0.00108711
ENSG00000090534.17	THPO	protein_coding	chr3	184371935	184378144	-	27	9	26	25	8	7	14	39	45	-0.199878	0.73757	0.599462	0.435128
ENSG00000090539.15	CHRD	protein_coding	chr3	184380073	184390736	+	160	209	201	166	201	185	215	241	189	-0.0393329	0.944441	0.428308	0.223431
ENSG00000090554.12	FLT3LG	protein_coding	chr19	49474207	49486231	+	0	3	0	0	0	0	0	0	0	NA	NA	NA	NA
ENSG00000090565.15	RAB11FIP3	protein_coding	chr16	425619	523011	+	3592	3636	3685	3859	3915	3814	2388	2254	2235	0.0877316	0.371778	-0.382865	2.15302e-06
ENSG00000090581.9	GNPTG	protein_coding	chr16	1351923	1364113	+	2672	2975	2746	2710	2579	2592	2579	2551	2128	-0.0881392	0.524071	0.0692882	0.677037
ENSG00000090612.20	ZNF268	protein_coding	chr12	133181409	133214831	+	1100	951	860	1031	985	1075	768	797	828	0.0856586	0.723854	5.61155e-06	0.999969
ENSG00000090615.14	GOLGA3	protein_coding	chr12	132768909	132828858	-	7394	5755	6832	6754	6896	7229	11829	10604	11067	0.0661798	0.624523	1.02346	9.33893e-40
ENSG00000090621.13	PABPC4	protein_coding	chr1	39560816	39576790	-	11421	11245	10550	12121	12208	12896	7821	7580	7261	0.165173	0.00736252	-0.269757	5.0939e-06
ENSG00000090659.17	CD209	protein_coding	chr19	7739994	7747564	-	0	0	0	0	0	0	0	0	0	NA	NA	NA	NA
ENSG00000090661.11	CERS4	protein_coding	chr19	8206736	8262421	+	252	385	429	156	140	178	11	77	37	-0.996264	0.000220812	-2.30794	9.40869e-08
ENSG00000090674.15	MCOLN1	protein_coding	chr19	7522626	7534009	+	1203	1288	1372	1104	1390	1193	992	824	823	-0.0633894	0.793631	-0.264916	0.113274
ENSG00000090686.15	USP48	protein_coding	chr1	21678298	21783606	-	4900	4555	4940	4774	4663	5116	4423	4265	4504	0.0179899	0.897688	0.156143	0.0548849
ENSG00000090776.5	EFNB1	protein_coding	chrX	68828997	68842147	+	2806	3270	3154	3762	3349	3791	1240	1211	1124	0.236831	0.0341388	-1.07828	1.5864e-25
ENSG00000090857.13	PDPR	protein_coding	chr16	70113626	70162537	+	3445	2894	3158	3094	3126	3303	2564	2485	2495	0.00685773	0.972372	-0.0490974	0.744241
ENSG00000090861.15	AARS	protein_coding	chr16	70252295	70289543	-	10218	9811	9692	11209	12059	11272	8644	8550	8407	0.217714	0.000125998	0.0663298	0.336576
ENSG00000090863.11	GLG1	protein_coding	chr16	74447427	74607144	-	18117	16871	17326	17499	18742	17650	18856	19281	19492	0.0450805	0.546617	0.421331	8.24228e-21
ENSG00000090889.11	KIF4A	protein_coding	chrX	70290090	70420832	+	20	7	45	21	16	45	19	16	0	0.0721657	0.920703	-0.321014	0.729769
ENSG00000090905.18	TNRC6A	protein_coding	chr16	24610209	24827632	+	6319	5520	5488	5204	5457	5866	5501	5012	5161	-0.0649461	0.599547	0.136867	0.143631
ENSG00000090924.14	PLEKHG2	protein_coding	chr19	39412585	39428415	+	2253	2485	2374	4646	4253	4496	2767	2662	2713	0.902168	2.82717e-29	0.473242	1.83519e-07
ENSG00000090932.10	DLL3	protein_coding	chr19	39498895	39508481	+	0	8	7	30	15	25	0	0	0	0.518244	0.210563	-0.317663	NA
ENSG00000090971.4	NAT14	protein_coding	chr19	55485004	55487568	+	464	514	477	493	504	438	639	485	425	-0.0173362	0.965792	0.356209	0.160077
ENSG00000090975.12	PITPNM2	protein_coding	chr12	122983480	123150015	-	1251	971	1228	1626	1445	1584	1055	946	920	0.421504	0.0028955	0.0419738	0.874771
ENSG00000090989.17	EXOC1	protein_coding	chr4	55853616	55905034	+	2605	2199	2297	2681	2484	2597	1946	1804	2077	0.129223	0.325367	-0.00174801	0.993404
ENSG00000091009.7	RBM27	protein_coding	chr5	146203600	146289132	+	300	229	285	155	288	281	316	174	303	-0.13978	0.769937	0.230028	0.601507
ENSG00000091010.4	POU4F3	protein_coding	chr5	146339024	146340520	+	0	0	0	0	0	0	0	0	0	NA	NA	NA	NA
ENSG00000091039.16	OSBPL8	protein_coding	chr12	76351797	76559809	-	14038	11362	11978	7915	8831	8799	8843	9045	9064	-0.539711	8.48132e-13	-0.187879	0.0211416
ENSG00000091073.19	DTX2	protein_coding	chr7	76461676	76505995	+	798	515	561	411	494	388	751	409	522	-0.483705	0.0448067	0.120356	0.772441
ENSG00000091106.18	NLRC4	protein_coding	chr2	32224453	32265854	-	18	16	4	32	7	14	0	0	0	0.140593	0.819481	-0.920106	0.119371
ENSG00000091127.13	PUS7	protein_coding	chr7	105439661	105522267	-	1137	1125	903	1283	1124	1008	672	678	781	0.106627	0.674394	-0.282189	0.159866
ENSG00000091128.12	LAMB4	protein_coding	chr7	108023548	108130356	-	44	0	8	10	3	0	0	15	0	-0.241853	NA	-0.328542	0.664081
ENSG00000091129.19	NRCAM	protein_coding	chr7	108147623	108456717	-	466	395	604	265	295	344	281	319	253	-0.623917	0.0100951	-0.475597	0.0835614
ENSG00000091136.13	LAMB1	protein_coding	chr7	107923799	108003255	-	40973	37423	42283	24954	26966	26731	29778	27917	28081	-0.611952	5.46254e-37	-0.209829	1.79886e-05
ENSG00000091137.11	SLC26A4	protein_coding	chr7	107660635	107717809	+	17	36	66	61	37	21	25	31	10	0.00149912	0.998498	-0.366577	0.674703
ENSG00000091138.12	SLC26A3	protein_coding	chr7	107765467	107803225	-	0	0	0	0	0	0	0	0	0	NA	NA	NA	NA
ENSG00000091140.13	DLD	protein_coding	chr7	107890970	107931730	+	2941	2701	2986	2612	2509	2821	2289	2193	2228	-0.115315	0.343057	-0.0798449	0.531514
ENSG00000091157.13	WDR7	protein_coding	chr18	56651343	57036606	+	1248	1113	1341	1233	1220	1410	1045	1098	1297	0.0621356	0.785628	0.175825	0.366438
ENSG00000091164.12	TXNL1	protein_coding	chr18	56597208	56651600	-	3633	3316	3589	3068	3059	3134	2425	2256	2500	-0.181805	0.0348299	-0.268775	0.00471973
ENSG00000091181.19	IL5RA	protein_coding	chr3	3066326	3126613	-	0	0	0	0	0	0	0	0	0	NA	NA	NA	NA
ENSG00000091262.15	ABCC6	protein_coding	chr16	16148928	16223522	-	0	22	1	4	10	0	0	0	3	-0.0708725	NA	-0.339986	NA
ENSG00000091317.7	CMTM6	protein_coding	chr3	32481312	32503408	-	2870	3075	3192	4190	4904	4578	2170	1921	2220	0.574206	2.84028e-11	-0.24967	0.0284735
ENSG00000091409.14	ITGA6	protein_coding	chr2	172427354	172506282	+	791	990	804	806	679	703	622	613	624	-0.227413	0.307606	-0.191228	0.405491
ENSG00000091428.17	RAPGEF4	protein_coding	chr2	172735274	173052893	+	93	63	34	54	63	52	71	24	56	-0.101876	0.884003	-0.0365478	0.969902
ENSG00000091436.16	MAP3K20	protein_coding	chr2	173075435	173268010	+	3852	3780	3346	3492	3365	3304	1439	1641	1585	-0.10809	0.374917	-0.944718	4.59579e-21
ENSG00000091482.5	SMPX	protein_coding	chrX	21705972	21758163	-	0	0	0	2	0	7	0	0	0	NA	NA	NA	NA
ENSG00000091483.6	FH	protein_coding	chr1	241497603	241519761	-	1391	1465	1383	1587	1390	1280	946	835	1141	0.00787289	0.978979	-0.248821	0.18572
ENSG00000091490.10	SEL1L3	protein_coding	chr4	25747427	25863760	-	17458	15158	16405	19485	19981	20610	15666	15136	15769	0.294625	3.08195e-08	0.208413	0.000358067
ENSG00000091513.14	TF	protein_coding	chr3	133745956	133779006	+	0	0	4	25	13	11	16	12	0	0.480085	NA	0.506617	NA
ENSG00000091527.15	CDV3	protein_coding	chr3	133573730	133590261	+	17930	16992	17371	13764	12554	14062	11030	10925	10964	-0.368563	6.68974e-12	-0.384986	1.23328e-18
ENSG00000091536.16	MYO15A	protein_coding	chr17	18108706	18179802	+	17	13	15	25	11	8	28	31	22	-0.00878212	0.99039	0.729419	0.307361
ENSG00000091542.8	ALKBH5	protein_coding	chr17	18183078	18209954	+	4771	4668	5052	5501	5107	5054	5312	4918	4841	0.113473	0.22394	0.336971	1.28246e-06
ENSG00000091583.10	APOH	protein_coding	chr17	66212033	66256525	-	0	0	0	0	0	0	0	0	0	NA	NA	NA	NA
ENSG00000091592.15	NLRP1	protein_coding	chr17	5499427	5619424	-	2856	2630	3174	4456	4504	4851	5197	5204	5214	0.666183	2.37284e-15	1.12732	3.61653e-47
ENSG00000091622.15	PITPNM3	protein_coding	chr17	6451264	6556494	-	47	74	37	202	161	215	128	74	41	1.4005	1.23215e-05	0.69608	0.246443
ENSG00000091640.7	SPAG7	protein_coding	chr17	4959226	4967872	-	3464	3466	3405	3614	3213	3620	3528	2980	3006	0.017238	0.918232	0.160443	0.139962
ENSG00000091651.8	ORC6	protein_coding	chr16	46689643	46698394	+	173	222	139	197	213	270	216	126	178	0.290534	0.464809	0.21825	0.678362
ENSG00000091656.15	ZFHX4	protein_coding	chr8	76681219	76867285	+	7948	7984	6977	7390	7413	7701	5116	5091	4881	-0.0239719	0.863256	-0.32018	2.56015e-05
ENSG00000091664.7	SLC17A6	protein_coding	chr11	22338097	22379503	+	0	0	0	0	0	0	0	0	0	NA	NA	NA	NA
ENSG00000091704.9	CPA1	protein_coding	chr7	130380339	130388114	+	58	38	8	15	14	1	0	0	5	-0.501029	0.257552	-1.40651	0.0245589
ENSG00000091732.15	ZC3HC1	protein_coding	chr7	130018286	130051451	-	407	526	623	411	517	418	361	339	252	-0.189174	0.561582	-0.410165	0.1625
ENSG00000091831.22	ESR1	protein_coding	chr6	151656691	152129619	+	85	72	73	25	41	19	8	32	18	-0.873172	0.0326943	-1.24359	0.0278039
ENSG00000091844.7	RGS17	protein_coding	chr6	153004459	153131249	-	231	140	195	91	200	142	120	67	62	-0.294746	0.528123	-0.794174	0.0653627
ENSG00000091879.13	ANGPT2	protein_coding	chr8	6499651	6563409	-	0	1	0	0	0	7	0	0	0	NA	NA	NA	NA
ENSG00000091947.9	TMEM101	protein_coding	chr17	44011188	44023946	-	636	666	717	702	817	729	786	571	606	0.149736	0.514867	0.233752	0.328347
ENSG00000091972.18	CD200	protein_coding	chr3	112332347	112362812	+	3976	3900	3731	4488	3739	4645	2501	2568	2557	0.148549	0.230636	-0.322543	8.75455e-05
ENSG00000091986.15	CCDC80	protein_coding	chr3	112596794	112649530	-	824537	787173	808339	302455	297225	314512	427023	425582	416387	-1.39928	0	-0.649031	2.96355e-128
ENSG00000092009.10	CMA1	protein_coding	chr14	24505353	24508265	-	0	0	0	0	0	0	0	0	0	NA	NA	NA	NA
ENSG00000092010.14	PSME1	protein_coding	chr14	24136158	24138967	+	5926	6010	6258	3749	4050	3535	2421	2317	2145	-0.673166	2.11013e-20	-1.11639	2.37242e-55
ENSG00000092020.10	PPP2R3C	protein_coding	chr14	35085467	35122517	-	1126	1395	1137	1368	1359	1258	1134	1228	908	0.119454	0.575683	0.114005	0.646842
ENSG00000092036.18	HAUS4	protein_coding	chr14	22946228	22957161	-	130	182	179	228	92	104	90	130	62	-0.153745	0.792912	-0.460665	0.353147
ENSG00000092051.16	JPH4	protein_coding	chr14	23568035	23578800	-	10	0	0	0	0	0	0	0	0	NA	NA	NA	NA
ENSG00000092054.12	MYH7	protein_coding	chr14	23412738	23435718	-	0	0	0	0	0	0	0	0	0	NA	NA	NA	NA
ENSG00000092067.5	CEBPE	protein_coding	chr14	23117304	23119616	-	0	0	0	0	0	0	0	0	0	NA	NA	NA	NA
ENSG00000092068.19	SLC7A8	protein_coding	chr14	23125295	23183674	-	342	387	418	165	193	275	111	90	110	-0.74802	0.00472358	-1.5079	1.06303e-08
ENSG00000092094.10	OSGEP	protein_coding	chr14	20446411	20455105	-	830	669	636	716	713	731	602	409	570	0.0188934	0.957102	-0.145086	0.654454
ENSG00000092096.16	SLC22A17	protein_coding	chr14	23346306	23352912	-	393	377	384	406	371	391	595	586	612	0.0183674	0.96526	0.895775	3.18396e-07
ENSG00000092098.16	RNF31	protein_coding	chr14	24146683	24160661	+	684	646	577	806	927	606	695	603	436	0.276472	0.266386	0.136574	0.672396
ENSG00000092108.20	SCFD1	protein_coding	chr14	30622112	30735812	+	3368	3277	3251	3617	3280	3019	3670	3702	3763	0.00533275	0.98041	0.450336	7.69487e-10
ENSG00000092140.14	G2E3	protein_coding	chr14	30559123	30620063	+	493	342	350	338	370	433	367	329	404	-0.0459569	0.917569	0.169622	0.640676
ENSG00000092148.12	HECTD1	protein_coding	chr14	31100112	31207804	-	11040	10538	10325	10860	10798	11291	7960	7607	8490	0.0484024	0.541684	-0.124163	0.114564
ENSG00000092199.17	HNRNPC	protein_coding	chr14	21209136	21269494	-	13381	14130	13290	12757	13037	12221	10302	9795	9206	-0.0998297	0.168214	-0.196501	0.0015782
ENSG00000092200.12	RPGRIP1	protein_coding	chr14	21287939	21351301	+	0	0	0	0	0	0	0	0	0	NA	NA	NA	NA
ENSG00000092201.9	SUPT16H	protein_coding	chr14	21351472	21384266	-	10854	10648	11193	10456	10289	10339	7688	7019	7410	-0.0703654	0.282241	-0.281174	1.41219e-06
ENSG00000092203.13	TOX4	protein_coding	chr14	21476597	21499175	+	3576	3676	3623	4461	4161	4242	3199	3164	3117	0.241747	0.0019994	0.0830354	0.423502
ENSG00000092208.16	GEMIN2	protein_coding	chr14	39114223	39136973	+	254	234	328	166	182	169	244	118	123	-0.570386	0.0457906	-0.427384	0.330491
ENSG00000092295.11	TGM1	protein_coding	chr14	24249114	24264432	-	215	263	322	374	287	319	605	474	591	0.259559	0.452143	1.28777	1.18524e-08
ENSG00000092330.15	TINF2	protein_coding	chr14	24239643	24242674	-	1793	1470	1602	1809	1732	1705	1873	1551	1739	0.109583	0.508835	0.364308	0.00603865
ENSG00000092345.13	DAZL	protein_coding	chr3	16586792	16670306	-	0	0	0	0	0	0	0	0	0	NA	NA	NA	NA
ENSG00000092377.13	TBL1Y	protein_coding	chrY	6910686	7091683	+	0	0	0	0	0	0	0	0	0	NA	NA	NA	NA
ENSG00000092421.16	SEMA6A	protein_coding	chr5	116443616	116574934	-	12	11	0	35	43	41	42	43	49	0.716477	0.081371	1.55223	0.0121122
ENSG00000092439.13	TRPM7	protein_coding	chr15	50552473	50686815	-	7843	6977	7296	6415	6006	6216	5382	5465	6095	-0.24219	0.00032006	-0.100474	0.330241
ENSG00000092445.11	TYRO3	protein_coding	chr15	41557675	41583586	+	535	441	605	1427	1644	1527	546	453	529	1.47659	1.05237e-25	0.227437	0.400547
ENSG00000092470.11	WDR76	protein_coding	chr15	43826963	43868419	+	84	134	155	163	120	124	132	56	97	0.0973822	0.871312	-0.0921745	0.904394
ENSG00000092529.23	CAPN3	protein_coding	chr15	42359500	42412318	+	16	19	36	2	13	36	0	8	19	-0.144317	0.815649	-0.469348	0.581566
ENSG00000092531.9	SNAP23	protein_coding	chr15	42491233	42545356	+	4596	4523	4458	4494	4514	4496	4967	4881	5211	-0.00570173	0.969395	0.430096	5.55216e-10
ENSG00000092607.13	TBX15	protein_coding	chr1	118883046	118989556	-	156	64	107	89	136	136	172	89	129	0.107531	0.866456	0.462893	0.396857
ENSG00000092621.11	PHGDH	protein_coding	chr1	119659798	119744215	+	12198	12526	13117	10614	10285	10539	10144	9912	9940	-0.264083	7.26327e-07	-0.0533272	0.476457
ENSG00000092758.15	COL9A3	protein_coding	chr20	62816244	62841159	+	71	48	48	137	130	115	19	25	25	0.891329	0.0117268	-0.741615	0.236651
ENSG00000092820.17	EZR	protein_coding	chr6	158765741	158819412	-	11050	11220	10250	13200	11873	13960	7728	7214	8039	0.262337	0.000431772	-0.218087	0.00350153
ENSG00000092841.18	MYL6	protein_coding	chr12	56158161	56163496	+	49490	52972	48674	73375	65482	70068	63890	64916	60574	0.465707	1.09384e-17	0.60502	4.25374e-40
ENSG00000092847.11	AGO1	protein_coding	chr1	35869808	35930528	+	2606	2311	2386	2177	2320	2399	1670	1905	1747	-0.0789223	0.583997	-0.172656	0.173861
ENSG00000092850.11	TEKT2	protein_coding	chr1	36084075	36088275	+	11	13	0	0	0	0	0	0	0	-0.21287	NA	-0.466304	NA
ENSG00000092853.13	CLSPN	protein_coding	chr1	35720218	35769967	-	22	21	3	20	29	39	23	17	35	0.332101	0.536255	0.54868	0.50247
ENSG00000092871.16	RFFL	protein_coding	chr17	35005990	35089319	-	339	300	316	265	321	276	187	263	314	-0.131843	0.714318	-0.0340329	0.947666
ENSG00000092929.11	UNC13D	protein_coding	chr17	75827225	75844717	-	29	51	36	72	64	31	63	8	25	0.297329	0.605314	-3.04083e-05	0.999969
ENSG00000092931.11	MFSD11	protein_coding	chr17	76735865	76781449	+	571	672	651	726	784	741	715	661	787	0.238388	0.242467	0.462862	0.0131404
ENSG00000092964.17	DPYSL2	protein_coding	chr8	26514022	26658178	+	9982	9068	9860	12103	12617	12341	6355	5733	5922	0.359119	1.8145e-12	-0.399299	1.71538e-10
ENSG00000092969.11	TGFB2	protein_coding	chr1	218346235	218444619	+	3616	3208	3319	3059	2670	2608	3156	3284	3605	-0.274963	0.00872986	0.267715	0.00734152
ENSG00000092978.10	GPATCH2	protein_coding	chr1	217426992	217631082	-	798	667	814	651	774	768	698	776	777	-0.0499198	0.869664	0.260688	0.184356
ENSG00000093000.18	NUP50	protein_coding	chr22	45163841	45188015	+	2678	2498	2857	2893	2839	3093	2345	2034	2388	0.136154	0.237861	0.0354017	0.851
ENSG00000093009.9	CDC45	protein_coding	chr22	19479459	19520612	+	19	30	10	10	12	0	31	25	34	-0.314028	0.494829	0.576499	0.450445
ENSG00000093010.13	COMT	protein_coding	chr22	19941607	19969975	+	5700	5873	5411	6343	5995	5340	4879	4954	5000	0.0589662	0.669008	0.08586	0.365041
ENSG00000093072.15	CECR1	protein_coding	chr22	17178790	17221989	-	197	169	147	120	148	75	104	103	85	-0.44978	0.266386	-0.483997	0.246679
ENSG00000093100.13	XXbac-B461K10.4	processed_transcript	chr22	17787652	17811497	-	9	19	0	5	23	31	0	20	12	0.220967	0.651621	0.131532	0.890357
ENSG00000093134.14	VNN3	protein_coding	chr6	132722787	132734765	-	0	0	0	0	0	0	0	0	0	NA	NA	NA	NA
ENSG00000093144.18	ECHDC1	protein_coding	chr6	127288710	127343609	-	3825	3209	3473	3654	3571	3806	2268	1940	2282	0.072295	0.582976	-0.408172	0.000164842
[truncated: 56,278 more rows]

## Sheet: Differential_BMP4
ENSEMBL	name	type	chr	start	end	str	ReadCount_Untreated_1	ReadCount_Untreated_2	ReadCount_Untreated_3	ReadCount_BMP4_1	ReadCount_BMP4_2	ReadCount_BMP4_3	ReadCount_TGFb1_1	ReadCount_TGFb1_2	ReadCount_TGFb1_3	LogFC_BMP4_vs_Untreated	padj_BMP4_vs_Untreated	LogFC_TGFb1_vs_Untreated	padj_TGFb1_vs_Untreated
ENSG00000003989.17	SLC7A2	protein_coding	chr8	17497088	17570573	+	388	394	372	41	171	181	127	63	122	-1.12757	0.00108834	-1.47809	1.60096e-06
ENSG00000004777.18	ARHGAP33	protein_coding	chr19	35774532	35788822	+	154	108	143	300	336	272	107	157	169	1.01114	8.51421e-05	0.345493	0.474866
ENSG00000005379.15	TSPOAP1	protein_coding	chr17	58301228	58328760	-	80	54	96	594	617	677	17	39	29	2.68757	9.71326e-35	-0.883899	0.125552
ENSG00000006432.15	MAP3K9	protein_coding	chr14	70722526	70809534	-	49	108	96	24	7	16	29	36	16	-1.25789	0.00114473	-1.04457	0.0619538
ENSG00000010438.16	PRSS3	protein_coding	chr9	33750466	33799231	+	586	438	427	223	191	143	272	276	307	-1.21099	3.14811e-07	-0.459593	0.0807643
ENSG00000011347.9	SYT7	protein_coding	chr11	61515313	61581148	-	423	517	500	85	31	62	754	622	736	-2.4326	4.54935e-19	0.811733	1.18435e-05
ENSG00000013297.10	CLDN11	protein_coding	chr3	170418865	170860380	+	8348	6505	7067	2453	2133	3099	94	82	48	-1.46435	2.39717e-36	-5.95567	2.43296e-124
ENSG00000017427.15	IGF1	protein_coding	chr12	102395867	102480645	-	320	728	674	1588	2069	1341	2406	2466	2116	1.12194	0.00107308	2.05575	2.47522e-09
ENSG00000023902.13	PLEKHO1	protein_coding	chr1	150149183	150164720	+	2672	2176	2140	4655	4771	4775	3658	3504	3345	1.0083	4.32955e-29	0.863451	1.59814e-18
ENSG00000023909.9	GCLM	protein_coding	chr1	93885205	93909456	-	3235	2385	2571	1058	1069	1022	1952	2086	1773	-1.33336	1.68691e-29	-0.210224	0.166814
ENSG00000027644.4	INSRR	protein_coding	chr1	156840063	156859018	-	0	0	2	22	45	44	0	4	0	1.20009	0.000869975	NA	NA
ENSG00000028137.18	TNFRSF1B	protein_coding	chr1	12167003	12209228	+	281	338	258	111	151	98	0	8	29	-1.08157	7.88764e-05	-1.39162	0.0249465
ENSG00000028277.21	POU2F2	protein_coding	chr19	42086110	42196585	-	665	821	532	95	101	197	916	995	1027	-1.98247	1.31665e-14	0.799514	2.41891e-05
ENSG00000033170.16	FUT8	protein_coding	chr14	65410592	65744121	+	12229	10110	10918	4268	4982	4822	3893	3988	3787	-1.22237	7.05577e-59	-1.22337	2.16451e-70
ENSG00000042062.11	FAM65C	protein_coding	chr20	50586108	50691528	-	63	63	134	3	23	1	8	0	0	-1.14633	0.00283313	-2.50937	1.04252e-05
ENSG00000049192.14	ADAMTS6	protein_coding	chr5	65148736	65481920	-	1354	867	995	553	390	477	3474	3316	3594	-1.08257	2.19115e-08	1.94502	3.9836e-48
ENSG00000049540.16	ELN	protein_coding	chr7	74027789	74069907	+	74	125	126	320	327	282	703	970	819	1.26513	3.53784e-06	3.06438	3.05351e-40
ENSG00000054356.13	PTPRN	protein_coding	chr2	219289623	219309648	-	145	166	215	587	747	584	2163	1902	1859	1.68139	1.21975e-15	3.69587	1.47656e-129
ENSG00000055813.5	CCDC85A	protein_coding	chr2	56184123	56386173	+	85	48	45	331	507	413	142	192	195	2.29813	1.22096e-17	1.63161	1.56577e-05
ENSG00000057294.14	PKP2	protein_coding	chr12	32790745	32896840	-	1791	1746	1857	655	452	857	647	758	773	-1.35384	5.06757e-14	-1.01148	1.83941e-15
ENSG00000061455.10	PRDM6	protein_coding	chr5	123089121	123194266	+	273	290	298	874	745	902	357	425	393	1.4611	3.23991e-19	0.703559	0.00201073
ENSG00000062282.14	DGAT2	protein_coding	chr11	75759512	75801535	+	100	77	127	28	41	33	29	19	6	-1.05513	0.00452883	-1.64439	0.00173057
ENSG00000062524.15	LTK	protein_coding	chr15	41503638	41513887	-	5	0	0	24	53	47	0	18	16	1.03105	0.00467651	0.558805	0.382114
ENSG00000064042.17	LIMCH1	protein_coding	chr4	41359607	41700044	+	1093	955	832	4058	4043	3764	1781	1706	1941	1.9957	1.03893e-81	1.17955	5.49989e-19
ENSG00000064205.10	WISP2	protein_coding	chr20	44714844	44728509	+	237	240	254	59	70	19	52	70	50	-1.6266	9.0237e-07	-1.64589	3.65876e-07
ENSG00000064655.18	EYA2	protein_coding	chr20	46894624	47188844	+	171	215	169	62	51	60	67	107	121	-1.33086	9.11131e-06	-0.56249	0.196323
ENSG00000065361.14	ERBB3	protein_coding	chr12	56079857	56103505	+	80	101	71	323	242	239	111	104	52	1.38211	5.78496e-07	0.302065	0.639326
ENSG00000065717.14	TLE2	protein_coding	chr19	2997638	3047635	-	257	165	179	647	449	498	59	80	83	1.24438	1.14284e-07	-1.03025	0.0063065
ENSG00000066279.17	ASPM	protein_coding	chr1	197084128	197146694	-	781	721	778	65	37	29	37	45	77	-3.54807	5.48259e-53	-3.33458	9.17832e-38
ENSG00000067113.16	PLPP1	protein_coding	chr5	55424854	55535050	-	1071	1277	1116	2307	2272	2558	1348	1480	1330	1.01548	1.39556e-19	0.536311	6.79478e-05
ENSG00000067141.16	NEO1	protein_coding	chr15	73051710	73305206	+	4419	4608	4312	17832	17301	17282	5906	5868	5732	1.96418	0	0.671022	1.61494e-25
ENSG00000068078.17	FGFR3	protein_coding	chr4	1793307	1808872	+	17	35	15	1710	1369	1781	98	54	143	5.44408	3.13358e-149	1.84431	0.000220334
ENSG00000071246.10	VASH1	protein_coding	chr14	76762189	76783015	+	1645	1804	1726	3605	3868	3747	2031	1942	2028	1.10113	2.68719e-40	0.490972	1.98315e-06
ENSG00000071575.11	TRIB2	protein_coding	chr2	12716889	12742734	+	3204	3063	3103	6841	6735	6646	953	927	1035	1.10379	2.28034e-79	-1.39026	4.2723e-46
ENSG00000072041.16	SLC6A15	protein_coding	chr12	84859488	84913615	-	372	352	367	117	178	150	84	190	201	-1.13449	2.30729e-06	-0.83341	0.0195525
ENSG00000072163.19	LIMS2	protein_coding	chr2	127638381	127681786	-	1724	2123	1810	4184	3619	4160	5451	5249	5186	1.05505	1.93135e-23	1.7567	5.07381e-82
ENSG00000073350.13	LLGL2	protein_coding	chr17	75525080	75575208	+	25	37	48	134	131	108	23	48	8	1.22898	0.000455196	-0.130317	0.898297
ENSG00000073849.14	ST6GAL1	protein_coding	chr3	186930485	187078553	+	364	397	446	861	877	916	520	400	397	1.08126	2.61088e-12	0.391588	0.124003
ENSG00000074047.21	GLI2	protein_coding	chr2	120735623	120992653	+	3278	3213	3410	7326	7993	7853	5121	5340	4892	1.21857	5.82533e-87	0.910977	1.4188e-42
ENSG00000074181.8	NOTCH3	protein_coding	chr19	15159038	15200981	-	2179	2402	1970	5149	5725	5697	4251	3914	3922	1.31571	4.75531e-48	1.15505	1.76432e-34
ENSG00000074416.13	MGLL	protein_coding	chr3	127689062	127823250	-	1881	1669	1496	4009	3894	3532	2718	2494	2470	1.15702	1.89299e-30	0.87925	3.294e-16
ENSG00000075213.10	SEMA3A	protein_coding	chr7	83955777	84492724	-	473	455	508	217	185	237	92	159	51	-1.06562	1.66366e-07	-1.78519	7.29796e-08
ENSG00000075618.17	FSCN1	protein_coding	chr7	5592823	5606655	+	6317	6349	6684	16482	15759	16039	9414	9709	9266	1.31434	2.44478e-161	0.832731	2.94962e-56
ENSG00000076356.6	PLXNA2	protein_coding	chr1	208022242	208244320	-	1424	1739	1642	6077	6434	6382	1384	1429	1594	1.94274	1.07486e-110	0.154967	0.387618
ENSG00000076706.16	MCAM	protein_coding	chr11	119308529	119321521	-	172	300	259	1440	1065	1383	351	374	342	2.19295	8.50572e-29	0.776921	0.00673891
ENSG00000076716.8	GPC4	protein_coding	chrX	133300103	133415490	-	54	86	89	285	298	222	72	79	88	1.47054	2.26499e-07	0.292113	0.645911
ENSG00000077942.18	FBLN1	protein_coding	chr22	45502238	45601135	+	42959	43534	46759	17474	18732	18244	15073	16574	14567	-1.28328	1.21367e-174	-1.24348	2.29564e-130
ENSG00000078081.7	LAMP3	protein_coding	chr3	183122213	183163839	-	1189	1216	1322	242	386	323	1574	1775	1428	-1.83951	5.3145e-27	0.631213	4.04484e-07
ENSG00000078114.18	NEBL	protein_coding	chr10	20779973	21174187	-	29	34	9	130	100	175	26	5	35	1.50098	3.70308e-05	0.0880843	0.936358
ENSG00000079308.16	TNS1	protein_coding	chr2	217799789	218002995	-	16608	18458	16296	36161	34969	36215	44063	41414	42553	1.0572	1.21129e-79	1.59418	1.47737e-183
ENSG00000079337.15	RAPGEF3	protein_coding	chr12	47734367	47771040	-	131	155	169	579	540	592	93	63	110	1.74614	4.70661e-19	-0.435004	0.373744
ENSG00000079931.14	MOXD1	protein_coding	chr6	132296055	132401545	-	881	751	781	175	171	244	316	289	388	-1.86799	1.99762e-23	-0.966362	7.33119e-07
ENSG00000080573.6	COL5A3	protein_coding	chr19	9959561	10010471	-	668	647	680	219	228	233	288	220	240	-1.45422	5.74277e-18	-1.09789	3.11985e-08
ENSG00000081041.8	CXCL2	protein_coding	chr4	74097035	74099293	-	263	281	280	62	70	62	22	5	15	-1.76399	4.16155e-12	-3.39816	2.2157e-18
ENSG00000081189.15	MEF2C	protein_coding	chr5	88717117	88904257	-	371	382	498	1031	1040	1260	206	258	268	1.33118	8.01581e-16	-0.465656	0.108351
ENSG00000081803.15	CADPS2	protein_coding	chr7	122318425	122886759	-	542	436	497	194	157	137	220	301	185	-1.42652	4.42606e-11	-0.744041	0.00470475
ENSG00000082014.16	SMARCD3	protein_coding	chr7	151238764	151277896	-	1788	2041	1834	5718	5038	5760	3106	2850	2780	1.51875	1.55433e-66	0.898464	1.51499e-20
ENSG00000082482.13	KCNK2	protein_coding	chr1	215005775	215237093	+	513	351	437	158	144	125	129	77	67	-1.4143	7.65772e-10	-1.81846	1.45308e-09
ENSG00000082781.11	ITGB5	protein_coding	chr3	124761948	124901418	-	15227	14728	15036	33068	35327	33647	20726	19582	18259	1.17946	7.08748e-192	0.660302	1.26817e-44
ENSG00000084710.13	EFR3B	protein_coding	chr2	25042130	25159137	+	30	22	54	504	361	500	318	186	128	2.94436	4.54752e-27	2.4	4.72125e-09
ENSG00000086991.12	NOX4	protein_coding	chr11	89324356	89498187	-	101	59	78	177	147	293	988	1078	1079	1.03897	0.0019994	3.86608	4.6579e-85
ENSG00000087116.14	ADAMTS2	protein_coding	chr5	179110851	179345430	-	8855	8868	8954	26155	26586	26458	10159	9512	10155	1.56666	0	0.4419	7.86802e-16
ENSG00000087303.17	NID2	protein_coding	chr14	52004803	52069228	-	25046	27178	28277	11193	10886	13378	7812	7340	7010	-1.16817	4.26253e-58	-1.57561	1.50264e-169
ENSG00000087589.16	CASS4	protein_coding	chr20	56412112	56460387	+	195	156	210	57	46	54	0	16	9	-1.44597	1.21389e-06	-3.07496	2.27969e-10
ENSG00000088340.15	FER1L4	transcribed_unitary_pseudogene	chr20	35558737	35607562	-	686	420	560	1073	1361	1202	731	808	737	1.05528	4.14453e-09	0.712056	0.000529172
ENSG00000088881.20	EBF4	protein_coding	chr20	2692878	2760108	+	130	68	144	267	233	316	60	91	37	1.01236	0.000986274	-0.477005	0.433682
ENSG00000089225.19	TBX5	protein_coding	chr12	114353931	114408442	-	12	40	23	141	69	84	29	27	32	1.1043	0.00504161	0.334536	0.701204
ENSG00000091622.15	PITPNM3	protein_coding	chr17	6451264	6556494	-	47	74	37	202	161	215	128	74	41	1.4005	1.23215e-05	0.69608	0.246443
ENSG00000091986.15	CCDC80	protein_coding	chr3	112596794	112649530	-	824537	787173	808339	302455	297225	314512	427023	425582	416387	-1.39928	0	-0.649031	2.96355e-128
ENSG00000092445.11	TYRO3	protein_coding	chr15	41557675	41583586	+	535	441	605	1427	1644	1527	546	453	529	1.47659	1.05237e-25	0.227437	0.400547
ENSG00000094963.13	FMO2	protein_coding	chr1	171185208	171211230	+	327	340	323	80	64	92	0	0	1	-1.77239	5.80046e-13	-5.97884	7.93038e-42
ENSG00000095015.5	MAP3K1	protein_coding	chr5	56815574	56896152	+	473	558	516	1303	1491	1649	266	218	235	1.4568	3.30554e-25	-0.79439	0.000403605
ENSG00000095739.10	BAMBI	protein_coding	chr10	28677342	28682939	+	1279	1521	1375	4775	5650	4854	910	813	777	1.8321	3.98023e-77	-0.453089	0.00237828
ENSG00000096696.13	DSP	protein_coding	chr6	7541575	7586717	+	3399	3367	3550	6708	7009	7376	7364	7135	7719	1.02493	8.8894e-60	1.38423	2.62887e-100
ENSG00000099204.18	ABLIM1	protein_coding	chr10	114431113	114685003	-	1225	1030	975	382	349	533	310	268	277	-1.25562	4.8722e-12	-1.59558	3.72708e-21
ENSG00000099860.8	GADD45B	protein_coding	chr19	2476122	2478259	+	1925	1682	1964	4240	4685	4015	6145	6379	6205	1.19738	4.89347e-40	2.02232	3.94035e-165
ENSG00000099953.9	MMP11	protein_coding	chr22	23768226	23784316	+	495	612	801	3377	3313	3133	1130	1161	1131	2.25951	8.78242e-58	1.09521	9.96776e-10
ENSG00000099960.12	SLC7A4	protein_coding	chr22	21028718	21032840	-	61	147	114	30	8	22	262	172	188	-1.32485	0.000498772	1.08344	0.00591965
ENSG00000100234.11	TIMP3	protein_coding	chr22	32801701	32863043	+	39516	43809	40550	187560	163677	177540	71441	67314	74657	2.08028	1.12241e-299	1.06354	2.46876e-82
ENSG00000100368.13	CSF2RB	protein_coding	chr22	36913628	36940449	+	954	754	635	1772	1421	1693	91	137	202	1.00727	2.84144e-10	-2.01517	2.62087e-13
ENSG00000100427.15	MLC1	protein_coding	chr22	50059391	50085902	-	55	38	52	99	128	188	0	0	31	1.08417	0.00212976	-0.761805	0.299107
ENSG00000100628.11	ASB2	protein_coding	chr14	93934153	93976791	-	10	22	11	50	49	118	0	0	16	1.15037	0.00358858	-0.315818	0.705061
ENSG00000101224.17	CDC25B	protein_coding	chr20	3786772	3806121	+	2910	3024	3163	1504	1191	1371	841	769	664	-1.13195	8.41775e-27	-1.70195	2.20995e-54
ENSG00000101384.11	JAG1	protein_coding	chr20	10637684	10674107	-	2136	2448	2164	5544	4850	5960	1650	1876	1943	1.25255	2.02539e-39	-0.0212138	0.924798
ENSG00000101463.5	SYNDIG1	protein_coding	chr20	24469199	24666616	+	24	3	43	273	222	304	489	271	330	2.05712	4.52003e-09	2.38061	3.09564e-05
ENSG00000101665.8	SMAD7	protein_coding	chr18	48919853	48950711	-	750	614	654	4477	4432	4128	3206	2950	2638	2.64194	1.46289e-175	2.37891	6.27066e-102
ENSG00000101825.7	MXRA5	protein_coding	chrX	3308565	3346641	-	1175	1088	926	17568	19589	16845	15852	16968	16616	4.02243	0	4.2147	0
ENSG00000102755.11	FLT1	protein_coding	chr13	28300344	28495145	-	217	297	166	512	495	610	82	69	95	1.09742	4.88598e-06	-1.0645	0.0041956
ENSG00000102935.11	ZNF423	protein_coding	chr16	49487524	49857919	-	164	178	273	886	798	753	153	252	144	1.79776	2.08521e-18	0.106272	0.861078
ENSG00000103196.11	CRISPLD2	protein_coding	chr16	84819984	84920768	+	462	383	355	3435	3968	3159	1538	1240	1308	3.03325	4.29392e-135	2.00702	6.15219e-39
ENSG00000103811.15	CTSH	protein_coding	chr15	78921058	78949574	-	382	418	365	157	102	166	74	98	78	-1.26022	3.42645e-07	-1.82074	9.0619e-12
ENSG00000104081.13	BMF	protein_coding	chr15	40087890	40108892	-	155	269	300	573	726	817	404	346	292	1.35013	1.77613e-08	0.74836	0.0187236
ENSG00000104369.4	JPH1	protein_coding	chr8	74234700	74321328	-	112	73	53	256	194	234	88	188	194	1.19093	0.000140401	1.07889	0.0161403
ENSG00000104415.13	WISP1	protein_coding	chr8	133191039	133230344	+	401	414	425	215	179	169	315	307	398	-1.02695	2.20974e-06	0.00196284	0.99581
ENSG00000104435.13	STMN2	protein_coding	chr8	79610814	79666175	+	35	33	28	131	142	171	1	4	0	1.62826	3.26051e-07	-1.69462	0.00586656
ENSG00000104812.14	GYS1	protein_coding	chr19	48968125	48993310	-	5044	4957	5041	12030	12427	12225	5364	5806	5758	1.28182	2.48683e-162	0.451081	1.5533e-11
ENSG00000104863.11	LIN7B	protein_coding	chr19	49114324	49118460	+	189	161	109	753	668	785	127	226	257	2.03519	2.77249e-22	0.622571	0.142775
ENSG00000104903.4	LYL1	protein_coding	chr19	13099033	13103161	-	46	39	5	195	91	130	26	23	27	1.14471	0.00371798	0.0215023	0.984567
ENSG00000105290.11	APLP1	protein_coding	chr19	35867899	35879791	+	726	746	715	1622	1665	1345	1314	1479	1292	1.04595	1.0028e-15	1.16671	1.53447e-20
ENSG00000105808.17	RASA4	protein_coding	chr7	102573807	102616757	-	19	16	31	85	133	126	14	25	24	1.53157	1.50714e-05	0.138527	0.892744
ENSG00000105825.11	TFPI2	protein_coding	chr7	93885397	93890991	-	27653	25830	26866	5745	7652	5415	7514	6909	6414	-1.97668	1.46141e-36	-1.66185	7.87883e-217
ENSG00000105894.11	PTN	protein_coding	chr7	137227341	137343865	-	239	289	312	883	850	819	33	49	53	1.50507	2.99979e-19	-2.12617	1.0617e-10
ENSG00000105991.7	HOXA1	protein_coding	chr7	27092993	27095996	-	109	121	147	31	68	36	145	148	85	-1.01171	0.00640076	0.251188	0.653024
ENSG00000105997.22	HOXA3	protein_coding	chr7	27106184	27152581	-	689	673	671	1483	1441	1321	663	762	643	1.03196	9.03158e-18	0.29989	0.111565
ENSG00000106003.12	LFNG	protein_coding	chr7	2512529	2529177	+	134	73	70	311	314	350	529	505	473	1.49321	7.3942e-08	2.5518	1.60942e-21
ENSG00000106034.17	CPED1	protein_coding	chr7	120988677	121297444	+	2077	2144	2236	852	931	1074	678	477	652	-1.14194	2.01022e-23	-1.52675	7.78145e-26
ENSG00000106123.11	EPHB6	protein_coding	chr7	142855061	142871094	+	319	451	424	231	137	127	20	49	53	-1.06403	0.000129295	-2.68027	4.38086e-15
ENSG00000106278.11	PTPRZ1	protein_coding	chr7	121873089	122062036	+	447	415	406	158	125	242	12	8	21	-1.0918	2.54693e-05	-4.15297	3.79825e-36
ENSG00000106484.14	MEST	protein_coding	chr7	130486171	130506296	+	9816	9519	10336	3665	3115	3723	1736	1721	1730	-1.47805	2.00732e-89	-2.22628	3.70423e-281
ENSG00000106631.8	MYL7	protein_coding	chr7	44138864	44141332	-	56	105	51	2341	1892	2215	180	142	89	4.47644	1.32374e-120	1.03795	0.0234113
ENSG00000106772.17	PRUNE2	protein_coding	chr9	76611376	76906087	-	11481	10219	10177	22646	20510	24166	5757	4856	5653	1.07135	1.25488e-62	-0.684484	1.76888e-18
ENSG00000106780.8	MEGF9	protein_coding	chr9	120600813	120714470	-	2659	2533	2353	1198	1122	1134	748	784	919	-1.10227	6.76002e-30	-1.32164	4.10182e-27
ENSG00000106991.13	ENG	protein_coding	chr9	127815012	127854756	-	8819	8458	8793	44481	47447	45597	9248	8991	8007	2.3932	0	0.289863	2.76376e-06
ENSG00000107104.18	KANK1	protein_coding	chr9	470291	746106	+	2530	2631	2424	6248	6016	7042	5096	4560	4346	1.33066	1.11542e-63	1.158	2.58146e-45
ENSG00000107282.7	APBA1	protein_coding	chr9	69427530	69672306	-	426	261	507	987	870	976	297	281	233	1.13533	7.15426e-08	-0.257355	0.516499
ENSG00000107562.16	CXCL12	protein_coding	chr10	44370165	44386493	-	1097	759	996	187	193	179	806	739	658	-2.17602	1.88171e-34	-0.0875393	0.76437
ENSG00000107731.12	UNC5B	protein_coding	chr10	71212570	71302864	+	9926	10367	10373	28848	29178	27537	26138	26338	25881	1.47507	1.13891e-220	1.6323	0
ENSG00000107779.13	BMPR1A	protein_coding	chr10	86756601	86932838	+	2220	1757	1983	4784	5242	4928	2220	2100	1897	1.30797	1.1694e-49	0.339551	0.00565458
ENSG00000107821.14	KAZALD1	protein_coding	chr10	101061841	101068131	+	109	143	183	1197	1406	1215	255	199	269	2.89169	3.53125e-57	0.936297	0.00440116
ENSG00000107957.16	SH3PXD2A	protein_coding	chr10	103594027	103855543	-	34456	30441	29931	67370	63091	68491	119309	116171	121597	1.06531	5.12345e-93	2.19074	0
ENSG00000108381.10	ASPA	protein_coding	chr17	3472374	3503419	+	114	86	122	27	14	17	17	0	0	-1.56378	1.0319e-05	-0.700233	0.253922
ENSG00000108576.9	SLC6A4	protein_coding	chr17	30194319	30236002	-	589	679	573	3077	2162	2611	4	0	7	2.00232	6.73201e-47	-5.98263	3.37902e-62
ENSG00000108950.11	FAM20A	protein_coding	chr17	68535113	68601389	-	2020	1903	2260	462	452	306	138	192	216	-2.2126	5.14393e-47	-3.13611	2.07813e-78
ENSG00000109846.7	CRYAB	protein_coding	chr11	111908565	111923722	-	1660	1974	1969	5177	4143	4754	379	342	211	1.29788	6.77862e-35	-2.24099	1.34086e-33
ENSG00000110900.14	TSPAN11	protein_coding	chr12	30926428	30996599	+	13	28	19	101	69	81	1	25	0	1.21916	0.00136418	-0.335111	0.705468
ENSG00000111424.10	VDR	protein_coding	chr12	47841537	47943048	-	1491	1436	1294	403	389	417	3572	3665	3408	-1.73455	9.10933e-41	1.60455	1.18492e-72
ENSG00000111452.12	ADGRD1	protein_coding	chr12	130953907	131141469	+	1239	1352	1458	436	482	526	239	209	282	-1.42466	4.53717e-25	-2.13367	1.4113e-36
ENSG00000111674.8	ENO2	protein_coding	chr12	6913745	6923698	+	2500	2796	2416	5793	5896	4793	5074	5213	4748	1.07405	1.98603e-27	1.23591	4.58151e-50
ENSG00000111817.16	DSE	protein_coding	chr6	116254173	116444860	+	8222	7121	8301	3572	3693	3563	7051	7431	7067	-1.11222	4.46973e-60	0.148426	0.0616869
ENSG00000112096.16	SOD2	protein_coding	chr6	159669057	159762529	-	42824	29889	35328	8375	11160	9156	2558	3010	3150	-1.77169	3.71078e-23	-3.26078	7.16944e-83
ENSG00000112414.14	ADGRG6	protein_coding	chr6	142301854	142446266	+	1360	1418	1225	468	357	476	603	486	450	-1.53754	5.58866e-24	-1.07716	9.13304e-12
ENSG00000113070.7	HBEGF	protein_coding	chr5	140332843	140346631	-	256	249	247	1167	1244	1092	867	893	912	2.12009	4.87309e-50	2.06517	6.17033e-39
ENSG00000113319.12	RASGRF2	protein_coding	chr5	80960672	81230156	+	654	552	515	1323	1354	1527	1179	1476	1671	1.23829	2.49904e-19	1.57673	1.5327e-21
ENSG00000113389.15	NPR3	protein_coding	chr5	32689070	32791724	+	3104	3453	3437	26864	31519	26571	1295	1033	1566	3.05401	0	-1.05842	6.01148e-14
ENSG00000114200.9	BCHE	protein_coding	chr3	165772904	165837472	-	156	151	81	51	47	41	28	21	4	-1.03739	0.0041308	-1.91491	0.000204145
ENSG00000114268.11	PFKFB4	protein_coding	chr3	48517684	48562015	-	310	481	269	796	784	738	771	794	706	1.01321	5.07724e-06	1.31715	7.89551e-09
ENSG00000114315.3	HES1	protein_coding	chr3	194136145	194138732	+	50	81	24	855	863	756	366	592	400	3.28572	4.52091e-37	3.03001	8.31744e-19
ENSG00000114698.14	PLSCR4	protein_coding	chr3	146192339	146251179	-	3908	4170	3509	1789	1816	1799	1900	2130	2089	-1.07967	1.70135e-32	-0.634469	4.56792e-10
ENSG00000115290.9	GRB14	protein_coding	chr2	164492812	164621848	-	105	118	132	348	220	295	55	44	16	1.08043	8.2589e-05	-1.08709	0.0325117
ENSG00000115461.4	IGFBP5	protein_coding	chr2	216672105	216695525	-	16853	17424	18113	3032	2674	3260	2423	2026	2613	-2.51797	1.94756e-291	-2.5927	4.86961e-219
ENSG00000115468.11	EFHD1	protein_coding	chr2	232606057	232682781	+	21	1	8	136	63	129	107	106	120	1.49938	6.40619e-05	2.6356	2.82798e-07
ENSG00000115525.17	ST3GAL5	protein_coding	chr2	85837120	85905199	-	2803	2824	2918	980	929	982	251	246	215	-1.53439	6.59379e-67	-3.26413	3.85805e-172
ENSG00000115738.9	ID2	protein_coding	chr2	8678845	8684453	+	1299	1203	1319	4629	5799	4696	1706	1762	1649	1.94442	1.48165e-86	0.697153	2.75843e-11
ENSG00000115844.10	DLX2	protein_coding	chr2	172099439	172102900	-	88	109	103	956	1212	1277	287	289	248	3.25541	1.763e-74	1.6255	3.78954e-09
ENSG00000116194.12	ANGPTL1	protein_coding	chr1	178849705	178871052	-	1272	1129	1093	486	579	435	593	608	588	-1.15629	4.64381e-14	-0.672596	3.38826e-06
ENSG00000116254.17	CHD5	protein_coding	chr1	6101793	6180123	-	15	35	10	130	88	178	4	19	6	1.5748	1.58612e-05	-0.377504	0.678264
ENSG00000116815.15	CD58	protein_coding	chr1	116514535	116571039	-	283	352	280	833	715	708	182	176	257	1.21153	2.17114e-11	-0.271922	0.493471
ENSG00000117016.9	RIMS3	protein_coding	chr1	40620679	40665657	-	407	346	369	65	128	104	116	95	164	-1.60816	8.12325e-10	-1.20656	3.92557e-05
ENSG00000117152.13	RGS4	protein_coding	chr1	163068775	163076802	+	2746	2983	3125	6355	5654	6184	2675	2954	3014	1.02666	1.232e-38	0.245697	0.0236687
ENSG00000117318.8	ID3	protein_coding	chr1	23557918	23559794	-	698	895	996	12687	12243	11898	3024	3223	2676	3.74859	0	2.03426	1.18355e-54
ENSG00000117595.10	IRF6	protein_coding	chr1	209785623	209806175	-	32	26	19	88	54	116	4	15	0	1.04993	0.00733989	-0.742069	0.319624
ENSG00000118194.18	TNNT2	protein_coding	chr1	201359008	201377762	-	1821	3176	2871	1143	727	846	243	291	316	-1.26549	6.71255e-06	-2.83704	4.74204e-51
ENSG00000118369.12	USP35	protein_coding	chr11	78188812	78214711	+	672	743	870	2622	3127	2959	1955	2086	1604	1.87112	5.78805e-56	1.5585	4.12853e-29
ENSG00000118513.18	MYB	protein_coding	chr6	135181315	135219173	+	22	22	55	223	295	252	0	0	0	2.14677	7.49588e-12	-2.0461	0.000529028
ENSG00000118523.5	CTGF	protein_coding	chr6	131948176	131951373	-	40113	41361	39045	106020	86535	107429	152431	143161	141175	1.30437	1.97921e-85	2.13556	0
ENSG00000118849.9	RARRES1	protein_coding	chr3	158696892	158732696	-	923	659	694	167	164	158	12	28	28	-2.03163	8.63401e-27	-4.40768	1.8839e-54
ENSG00000118898.15	PPL	protein_coding	chr16	4882507	4960741	-	996	1212	1104	85	53	73	7	33	1	-3.62166	7.51925e-81	-2.42127	3.13746e-05
ENSG00000119508.17	NR4A3	protein_coding	chr9	99821855	99866891	+	39	65	57	164	101	157	62	96	66	1.0018	0.00484991	0.620978	0.267665
ENSG00000120075.5	HOXB5	protein_coding	chr17	48591257	48593961	-	66	22	36	121	168	96	81	45	24	1.05405	0.00576363	0.394588	0.619871
ENSG00000120093.11	HOXB3	protein_coding	chr17	48548870	48604912	-	1623	1817	2012	4084	4815	4909	1903	1531	1385	1.31139	9.56778e-38	0.100001	0.649368
ENSG00000120129.5	DUSP1	protein_coding	chr5	172768090	172771195	-	1671	1569	1678	6901	6079	6760	2235	2167	2398	1.98267	6.23057e-156	0.744484	3.6695e-14
ENSG00000120217.13	CD274	protein_coding	chr9	5450503	5470566	+	783	641	657	238	169	131	643	499	609	-1.72917	5.1343e-15	0.0330495	0.923786
ENSG00000120693.13	SMAD9	protein_coding	chr13	36844831	36920765	-	879	777	777	5630	6413	6000	639	684	648	2.8476	6.94266e-254	-0.0211423	0.943891
ENSG00000120899.17	PTK2B	protein_coding	chr8	27311482	27459391	+	2329	2267	2766	1228	1138	1235	879	828	962	-1.00332	2.77522e-20	-1.16531	1.83819e-21
ENSG00000121068.13	TBX2	protein_coding	chr17	61399896	61409466	+	311	333	327	764	617	759	245	381	359	1.06897	9.43308e-10	0.288636	0.395062
ENSG00000121440.14	PDZRN3	protein_coding	chr3	73382433	73624940	-	4154	4108	4137	1905	1938	1791	2040	2129	2018	-1.12204	4.90019e-51	-0.717819	1.49606e-21
ENSG00000122035.6	RASL11A	protein_coding	chr13	27270327	27273690	+	194	246	244	546	626	658	46	64	26	1.30479	1.6637e-11	-1.79622	2.12887e-06
ENSG00000122121.10	XPNPEP2	protein_coding	chrX	129738974	129769538	+	266	320	327	183	102	98	63	106	124	-1.02426	0.000519379	-1.23573	0.000213545
ENSG00000122176.10	FMOD	protein_coding	chr1	203340628	203351489	-	12210	13053	12882	44131	50660	43544	13392	12382	11007	1.84541	2.94856e-209	0.226644	0.0017389
ENSG00000122420.9	PTGFR	protein_coding	chr1	78303884	78539749	+	865	639	812	308	320	246	298	185	229	-1.29525	4.56784e-12	-1.35936	1.50033e-09
ENSG00000122756.14	CNTFR	protein_coding	chr9	34551432	34590140	-	6	40	21	73	149	100	0	0	10	1.15736	0.00329713	-0.733271	0.291713
ENSG00000122863.5	CHST3	protein_coding	chr10	71964365	72013564	+	3043	3090	2780	9446	8878	8639	3094	2999	2899	1.58191	1.59437e-115	0.291965	0.0014097
ENSG00000123329.17	ARHGAP9	protein_coding	chr12	57472255	57488814	-	91	181	214	50	46	43	115	175	241	-1.27145	0.000236148	0.360434	0.513053
ENSG00000123453.17	SARDH	protein_coding	chr9	133663560	133739955	-	21	67	80	235	236	255	10	10	27	1.48135	1.14801e-05	-0.996833	0.128742
ENSG00000123572.16	NRK	protein_coding	chrX	105822543	105958610	+	375	320	235	101	78	63	183	115	147	-1.58417	1.14596e-08	-0.72335	0.0329395
ENSG00000123610.4	TNFAIP6	protein_coding	chr2	151357592	151380048	+	2736	2626	2838	869	1133	667	5125	5372	5418	-1.53395	7.51218e-24	1.23401	6.11524e-70
ENSG00000124145.6	SDC4	protein_coding	chr20	45325288	45348424	-	7679	7690	7621	2659	3235	3045	1228	1278	1258	-1.34399	2.56076e-70	-2.31936	5.13618e-255
ENSG00000124171.8	PARD6B	protein_coding	chr20	50731544	50756795	+	114	53	30	7	11	4	0	8	20	-1.30586	0.000647043	-1.33272	0.0381078
ENSG00000124216.3	SNAI1	protein_coding	chr20	49982999	49988886	+	297	257	309	2393	2612	2524	1688	1628	1309	3.03619	1.57189e-157	2.65079	4.65762e-72
ENSG00000124249.6	KCNK15	protein_coding	chr20	44745780	44752313	+	265	361	273	118	46	74	75	124	110	-1.4775	1.521e-06	-1.15636	0.00038301
ENSG00000124749.16	COL21A1	protein_coding	chr6	56056590	56394094	-	499	713	626	131	76	127	39	19	6	-2.13085	1.8775e-19	-3.99887	1.4615e-29
ENSG00000124766.6	SOX4	protein_coding	chr6	21592768	21598619	+	2117	1997	2309	4892	6224	5416	2673	3079	2083	1.33932	6.06456e-45	0.55915	3.16519e-05
ENSG00000124772.11	CPNE5	protein_coding	chr6	36740775	36840002	-	45	124	41	698	635	770	107	24	32	2.60876	2.50515e-20	-0.0703333	0.94526
ENSG00000124920.13	MYRF	protein_coding	chr11	61752642	61788518	+	492	479	594	1741	1642	2001	593	567	420	1.71438	8.116e-38	0.284234	0.277429
ENSG00000125378.15	BMP4	protein_coding	chr14	53949736	53958761	-	726	918	840	310	337	374	171	144	170	-1.20132	3.27147e-12	-2.00414	8.18115e-24
ENSG00000125538.11	IL1B	protein_coding	chr2	112829751	112836903	-	377	533	656	144	148	175	15	11	32	-1.52196	1.53955e-10	-3.94844	9.13145e-31
ENSG00000125675.17	GRIA3	protein_coding	chrX	123184153	123490915	+	70	73	93	519	484	484	190	208	187	2.36219	6.79786e-28	1.45631	5.71957e-06
ENSG00000125848.9	FLRT3	protein_coding	chr20	14322988	14337616	-	1237	1554	1411	561	658	712	77	93	66	-1.06991	5.44413e-13	-3.74913	3.18138e-87
ENSG00000125965.8	GDF5	protein_coding	chr20	35433347	35454746	-	416	350	452	35	71	33	0	22	54	-2.50956	5.63833e-20	-1.09269	0.0865016
ENSG00000125966.9	MMP24	protein_coding	chr20	35226654	35277000	+	264	378	381	928	773	729	114	167	157	1.14643	6.10697e-09	-0.876843	0.00486212
ENSG00000125968.8	ID1	protein_coding	chr20	31605283	31606515	+	150	186	186	4285	4958	4580	883	801	753	4.59003	0	2.42877	4.37788e-40
ENSG00000126391.13	FRMD8	protein_coding	chr11	65386599	65413525	+	1476	1325	1276	2922	2742	2939	1484	1288	1233	1.05967	5.985e-30	0.252135	0.0919584
ENSG00000126562.16	WNK4	protein_coding	chr17	42780678	42796936	+	1777	1744	2055	3945	4123	4245	807	699	874	1.12669	6.30581e-39	-0.930283	1.05673e-11
ENSG00000126803.9	HSPA2	protein_coding	chr14	64535905	64546173	+	1982	1988	1900	5255	4906	4989	605	491	527	1.3542	1.43738e-78	-1.55203	7.94402e-35
ENSG00000126804.13	ZBTB1	protein_coding	chr14	64503712	64533690	+	2930	2904	3030	5760	6660	6983	2685	2607	2719	1.11655	3.56482e-45	0.135484	0.182387
ENSG00000126860.11	EVI2A	protein_coding	chr17	31317560	31321884	-	327	322	269	15	22	33	3	21	11	-2.877	3.68772e-24	-3.6901	2.60492e-20
ENSG00000126861.4	OMG	protein_coding	chr17	31272013	31297539	-	470	364	394	55	33	54	15	7	0	-2.6061	4.68102e-25	-2.49683	1.57658e-05
ENSG00000127324.8	TSPAN8	protein_coding	chr12	71125085	71441898	-	674	768	846	313	213	375	55	14	36	-1.21164	1.58342e-08	-3.79194	3.58039e-35
ENSG00000127329.15	PTPRB	protein_coding	chr12	70515866	70637440	-	401	452	471	154	238	141	636	398	412	-1.14167	3.76831e-06	0.388858	0.169069
ENSG00000127418.14	FGFRL1	protein_coding	chr4	1009936	1026897	+	5802	4990	5931	13348	14228	13314	9274	9063	9091	1.28134	6.10363e-88	0.993023	1.93723e-51
ENSG00000127585.11	FBXL16	protein_coding	chr16	692498	705829	-	36	64	46	158	114	124	50	52	31	1.03112	0.00370169	0.108047	0.904697
ENSG00000127920.5	GNG11	protein_coding	chr7	93921699	93928610	+	3704	3577	3656	909	997	1065	1195	1020	887	-1.84596	1.40458e-97	-1.52229	4.26246e-45
ENSG00000127951.6	FGL2	protein_coding	chr7	77193371	77199848	-	218	356	341	1277	1783	1482	160	74	96	2.12403	8.94512e-30	-1.07274	0.00361847
ENSG00000128045.6	RASL11B	protein_coding	chr4	52862290	52866835	+	9	13	0	678	677	556	200	217	286	1.3479	0.000157521	4.1692	3.17312e-22
ENSG00000128203.6	ASPHD2	protein_coding	chr22	26429273	26445015	+	189	281	286	92	98	35	178	170	260	-1.27705	0.000133693	-0.0282665	0.963004
ENSG00000128567.16	PODXL	protein_coding	chr7	131500262	131558217	-	1065	1172	1089	3897	3847	3808	1256	1391	1358	1.76909	7.43837e-97	0.542741	2.218e-05
ENSG00000129521.13	EGLN3	protein_coding	chr14	33924231	34462774	-	23	33	12	77	119	109	52	49	41	1.30427	0.000474476	0.960205	0.11723
ENSG00000129951.18	PLPPR3	protein_coding	chr19	812488	821977	-	2	0	11	51	100	73	0	7	2	1.38542	0.000195462	-0.0408002	NA
ENSG00000130176.7	CNN1	protein_coding	chr19	11538717	11550323	+	3294	4474	3685	16909	14119	16044	15843	16560	16583	1.92348	8.33021e-34	2.35956	7.28397e-151
ENSG00000130433.7	CACNG6	protein_coding	chr19	53992288	54012669	+	103	106	102	285	196	265	278	208	228	1.06159	0.000125994	1.37562	2.76095e-06
ENSG00000130487.5	KLHDC7B	protein_coding	chr22	50548033	50551023	+	260	321	335	88	68	35	465	630	591	-1.75581	3.49863e-09	1.118	2.9066e-07
ENSG00000130528.11	HRC	protein_coding	chr19	49151198	49155424	-	8	12	0	56	77	54	2	10	27	1.1469	0.00288516	0.412676	0.618327
ENSG00000130584.10	ZBTB46	protein_coding	chr20	63743666	63831244	-	287	336	412	835	748	789	453	357	391	1.11515	8.56161e-10	0.474875	0.0769706
ENSG00000130600.17	H19	processed_transcript	chr11	1995163	2001470	-	105	105	90	1086	693	818	64	104	61	2.79941	2.89451e-42	-0.0948085	0.897258
ENSG00000130700.6	GATA5	protein_coding	chr20	62463497	62475970	-	0	0	0	43	45	76	0	0	0	1.73833	1.20883e-06	NA	NA
ENSG00000130751.9	NPAS1	protein_coding	chr19	47019820	47045775	+	152	174	135	761	762	754	145	155	106	2.13678	4.55316e-33	0.0861254	0.88586
ENSG00000131149.18	GSE1	protein_coding	chr16	85169525	85676204	+	3066	2710	2907	9240	10360	9739	2746	2416	2548	1.74246	2.11341e-155	0.110126	0.377961
ENSG00000131378.13	RFTN1	protein_coding	chr3	16313574	16514026	-	4466	4724	5226	13036	11439	12135	3179	3431	3436	1.33112	2.21672e-75	-0.237296	0.013654
ENSG00000131477.10	RAMP2	protein_coding	chr17	42758447	42763041	+	205	239	226	504	473	512	96	110	95	1.06174	5.58124e-08	-0.808044	0.014741
ENSG00000131724.10	IL13RA1	protein_coding	chrX	118727572	118794539	+	4442	3918	3562	8190	8225	8199	4503	5066	5173	1.03494	3.23904e-41	0.584822	1.74684e-09
ENSG00000131773.13	KHDRBS3	protein_coding	chr8	135457457	135656722	+	1448	1193	1220	603	577	598	624	591	638	-1.07409	5.27589e-16	-0.763027	1.66873e-07
ENSG00000131979.18	GCH1	protein_coding	chr14	54842008	54902852	-	214	195	171	67	26	108	160	103	121	-1.03573	0.00528674	-0.287897	0.536924
ENSG00000132205.10	EMILIN2	protein_coding	chr18	2847030	2915993	+	2573	2634	2248	14907	14778	15108	1543	1632	1690	2.56326	0	-0.330781	0.00602569
ENSG00000132669.12	RIN2	protein_coding	chr20	19886521	20002457	+	1582	1623	1499	3633	3976	4060	1298	1138	1275	1.29177	5.16504e-53	-0.0597557	0.769553
ENSG00000133048.12	CHI3L1	protein_coding	chr1	203178931	203186749	-	570	507	421	105	114	43	27	55	34	-2.02261	3.44793e-13	-3.13109	4.20732e-26
ENSG00000133321.10	RARRES3	protein_coding	chr11	63536809	63546462	+	353	475	437	163	92	158	40	46	60	-1.37209	1.15188e-07	-2.61798	1.24487e-19
ENSG00000133687.15	TMTC1	protein_coding	chr12	29500840	29784759	-	902	676	897	306	266	219	462	334	376	-1.50984	1.87369e-15	-0.77009	0.000194747
ENSG00000133985.2	TTC9	protein_coding	chr14	70641787	70675360	+	14	25	55	74	119	146	100	77	120	1.06544	0.00700516	1.50383	0.00307424
ENSG00000134138.19	MEIS2	protein_coding	chr15	36889204	37101299	-	3279	2986	3170	6469	7070	6649	1888	2129	2051	1.08978	9.65662e-63	-0.351654	0.000298749
ENSG00000134470.20	IL15RA	protein_coding	chr10	5943639	5978187	-	236	441	322	77	57	109	102	58	105	-1.60864	4.91242e-08	-1.47086	2.46213e-05
ENSG00000134508.12	CABLES1	protein_coding	chr18	23134564	23260467	+	1508	1452	1719	4673	4164	4792	619	784	725	1.51649	7.91496e-62	-0.839206	7.3994e-09
ENSG00000134668.12	SPOCD1	protein_coding	chr1	31790422	31816051	-	345	145	377	694	668	644	504	392	349	1.03243	0.0001464	0.741936	0.0344751
ENSG00000134769.21	DTNA	protein_coding	chr18	34493290	34891844	+	479	248	294	134	119	106	78	122	36	-1.23954	1.00152e-05	-1.59023	5.78962e-05
ENSG00000134802.17	SLC43A3	protein_coding	chr11	57406954	57427580	-	569	448	509	223	152	298	96	69	105	-1.02546	4.53664e-05	-2.08682	3.5936e-16
ENSG00000135047.14	CTSL	protein_coding	chr9	87725519	87731393	+	15035	14902	16707	6828	8457	7593	6457	6386	5717	-1.01341	2.15677e-42	-1.04486	5.59997e-66
ENSG00000135111.15	TBX3	protein_coding	chr12	114670254	114684164	-	1033	924	868	2036	2582	2334	1950	1992	1887	1.26066	1.12815e-25	1.31279	2.45042e-32
ENSG00000135205.14	CCDC146	protein_coding	chr7	77122434	77329533	+	182	217	213	1059	916	852	149	187	131	2.06337	8.62266e-34	-0.102728	0.847316
ENSG00000135299.16	ANKRD6	protein_coding	chr6	89433170	89633834	+	1487	1457	1512	3979	3670	3937	3275	3297	3149	1.36201	3.45312e-67	1.39916	3.42928e-68
ENSG00000135363.11	LMO2	protein_coding	chr11	33858576	33892289	-	177	221	214	573	644	448	74	26	20	1.30006	1.51887e-09	-1.71284	0.000117207
ENSG00000135378.3	PRRG4	protein_coding	chr11	32829943	32858123	+	0	4	0	50	42	50	6	45	42	1.31978	0.000295691	1.65676	0.00660622
ENSG00000135472.8	FAIM2	protein_coding	chr12	49866896	49904217	-	296	370	248	5	27	16	16	20	41	-2.90475	4.38477e-20	-2.84829	1.8241e-14
ENSG00000135547.8	HEY2	protein_coding	chr6	125747664	125761269	+	106	125	120	353	516	476	55	98	45	1.70178	1.4432e-13	-0.465784	0.405537
ENSG00000135549.14	PKIB	protein_coding	chr6	122471917	122726373	+	34	79	52	6	4	0	45	19	0	-1.31364	0.000431694	-0.584275	0.469585
ENSG00000135914.5	HTR2B	protein_coding	chr2	231108230	231125118	-	264	279	218	57	67	80	0	9	13	-1.56417	1.06096e-08	-3.77407	9.16433e-18
ENSG00000136158.11	SPRY2	protein_coding	chr13	80335976	80340951	-	420	491	367	1015	994	783	643	581	574	1.05197	5.68523e-09	0.748983	0.000184481
ENSG00000136274.8	NACAD	protein_coding	chr7	45080438	45088914	-	439	394	453	1257	999	908	293	273	384	1.22559	1.57468e-13	-0.145244	0.6934
ENSG00000136305.11	CIDEB	protein_coding	chr14	24305096	24311430	-	7	34	9	129	71	50	0	19	15	1.05381	0.0087714	-0.10869	0.918248
ENSG00000136546.13	SCN7A	protein_coding	chr2	166403573	166494247	-	203	282	345	107	89	56	337	187	251	-1.35047	8.05885e-06	0.167552	0.737377
ENSG00000136574.17	GATA4	protein_coding	chr8	11676959	11760002	+	2062	2291	2219	5947	6713	6477	889	937	780	1.52258	1.65414e-85	-1.04228	5.78811e-19
ENSG00000137033.11	IL33	protein_coding	chr9	6215786	6257983	+	6091	5312	5079	2148	2490	2470	632	635	646	-1.19025	5.30963e-41	-2.80212	3.37501e-192
ENSG00000137193.13	PIM1	protein_coding	chr6	37170203	37175426	+	5600	5037	5619	1806	2125	1871	2886	2672	2490	-1.46123	8.84139e-70	-0.728867	1.07757e-20
ENSG00000137198.9	GMPR	protein_coding	chr6	16238580	16295549	+	602	881	698	291	312	279	73	185	107	-1.1997	9.92094e-10	-2.12462	5.20246e-13
ENSG00000137203.10	TFAP2A	protein_coding	chr6	10393186	10419659	-	133	103	105	241	277	249	23	61	21	1.00367	0.000159146	-1.12633	0.0293435
ENSG00000137752.23	CASP1	protein_coding	chr11	105025443	105035250	-	676	604	741	294	248	199	66	70	67	-1.32053	2.76986e-11	-2.89859	4.15912e-39
ENSG00000137834.14	SMAD6	protein_coding	chr15	66702228	66782848	+	223	195	287	8314	8259	7906	660	582	637	5.00188	0	1.63644	1.97004e-15
ENSG00000137841.11	PLCB2	protein_coding	chr15	40278176	40307935	-	31	21	32	80	86	109	36	26	17	1.1215	0.00258077	0.130157	0.895101
ENSG00000137975.7	CLCA2	protein_coding	chr1	86424086	86456558	+	346	285	301	100	140	106	33	52	43	-1.22814	1.21951e-06	-2.35446	4.26949e-14
ENSG00000138193.15	PLCE1	protein_coding	chr10	94030812	94332823	+	251	285	421	833	784	938	204	221	213	1.29241	1.96876e-10	-0.283397	0.46671
ENSG00000138316.10	ADAMTS14	protein_coding	chr10	70672803	70762441	+	519	270	406	103	85	96	39	63	74	-1.72973	3.85212e-11	-2.23099	1.51205e-11
ENSG00000138395.14	CDK15	protein_coding	chr2	201790461	201895550	+	123	115	122	31	13	14	0	6	9	-1.65886	2.45634e-06	-2.96512	4.95684e-09
ENSG00000138411.10	HECW2	protein_coding	chr2	196194370	196593692	-	316	571	398	1041	1111	1304	121	97	129	1.29735	1.72907e-10	-1.49085	5.88107e-07
ENSG00000138449.10	SLC40A1	protein_coding	chr2	189560579	189583758	-	2383	2750	2358	507	486	585	40	59	36	-2.17322	1.56437e-72	-5.34841	4.0653e-193
ENSG00000138622.3	HCN4	protein_coding	chr15	73319859	73369264	-	1	0	0	40	42	59	1	8	0	1.60483	8.27956e-06	NA	NA
ENSG00000138623.9	SEMA7A	protein_coding	chr15	74409289	74434467	-	515	472	506	6099	5672	6193	1483	1269	1142	3.53792	0	1.63446	2.28962e-30
ENSG00000138759.18	FRAS1	protein_coding	chr4	78057570	78544269	+	2291	2156	2079	803	778	789	570	509	519	-1.4268	7.97511e-46	-1.72787	4.85979e-50
ENSG00000138771.14	SHROOM3	protein_coding	chr4	76435100	76783253	+	978	1152	1091	2844	2215	2802	602	635	558	1.24516	1.41284e-23	-0.553106	0.000512748
ENSG00000138772.12	ANXA3	protein_coding	chr4	78551519	78610451	+	3250	3415	3389	1667	974	1173	1304	1386	1454	-1.32624	2.44396e-18	-0.988952	7.67331e-26
ENSG00000139044.10	B4GALNT3	protein_coding	chr12	460364	563509	+	20	13	8	127	132	76	33	12	45	1.78667	5.23909e-07	0.846863	0.23134
ENSG00000139211.6	AMIGO2	protein_coding	chr12	47075707	47079951	-	1090	988	1107	2683	3151	2833	11237	10542	9986	1.41554	5.62584e-46	3.58546	0
ENSG00000139269.2	INHBE	protein_coding	chr12	57452323	57459280	+	650	692	718	129	213	119	2481	2204	2095	-1.90822	1.07501e-17	1.97747	2.37276e-70
ENSG00000139304.12	PTPRQ	protein_coding	chr12	80402178	80680234	+	1491	1246	1236	303	219	307	55	33	60	-2.12148	9.71456e-39	-4.27616	1.00893e-89
ENSG00000140092.14	FBLN5	protein_coding	chr14	91869412	91947987	-	12844	14242	15218	31050	25539	29484	22374	20962	22069	1.0139	1.50969e-41	0.907236	3.02418e-48
ENSG00000140285.9	FGF7	protein_coding	chr15	49423096	49488775	+	20724	21251	21540	6591	5720	6702	2438	2850	2560	-1.72371	1.6371e-172	-2.72586	0
ENSG00000140416.19	TPM1	protein_coding	chr15	63042632	63071915	+	65431	68903	67580	217219	209349	211223	187330	190288	183100	1.65558	0	1.75278	0
ENSG00000140538.16	NTRK3	protein_coding	chr15	87859751	88256768	-	244	166	252	32	77	27	20	27	51	-1.58646	2.36188e-06	-2.09984	1.70063e-07
ENSG00000140795.12	MYLK3	protein_coding	chr16	46703369	46790407	-	9	40	38	210	135	98	0	12	0	1.36206	0.000273039	-0.866595	0.206428
ENSG00000141469.16	SLC14A1	protein_coding	chr18	45724127	45752520	+	410	391	381	54	78	34	0	0	0	-2.31078	6.27531e-18	-6.37548	1.7775e-47
ENSG00000141480.17	ARRB2	protein_coding	chr17	4710489	4721499	+	462	638	507	248	201	274	148	114	177	-1.03668	2.87946e-06	-1.50088	7.45039e-09
ENSG00000141858.11	SAMD1	protein_coding	chr19	14087840	14091036	-	2572	2525	2218	5325	5670	5276	3463	3503	3426	1.13895	1.72578e-45	0.782825	4.95231e-19
ENSG00000142627.12	EPHA2	protein_coding	chr1	16124337	16156087	-	1878	1827	2342	4579	4877	4505	1943	1871	1852	1.18448	2.65152e-33	0.186535	0.20893
ENSG00000142910.15	TINAGL1	protein_coding	chr1	31576485	31587686	+	452	439	331	1230	980	1178	252	252	219	1.3819	2.30476e-16	-0.455454	0.107641
ENSG00000143320.8	CRABP2	protein_coding	chr1	156699606	156705816	-	6984	10229	8557	19277	17698	17877	12784	11804	10881	1.01908	7.87371e-09	0.718832	0.000179081
ENSG00000143375.14	CGN	protein_coding	chr1	151510510	151538692	+	130	141	113	476	226	287	70	17	46	1.10886	0.000183645	-1.00116	0.0556362
ENSG00000143512.12	HHIPL2	protein_coding	chr1	222522258	222548103	-	111	86	63	343	476	426	27	21	44	1.91408	3.72721e-14	-0.950876	0.0831049
ENSG00000143847.15	PPFIA4	protein_coding	chr1	203026498	203078740	+	1028	979	867	2207	2624	2707	1594	1850	1726	1.35202	1.74824e-31	1.11444	2.05918e-19
ENSG00000143850.13	PLEKHA6	protein_coding	chr1	204218851	204377665	-	330	319	365	2775	3130	3682	90	76	71	3.13073	9.63799e-143	-1.69841	7.08834e-10
ENSG00000144218.18	AFF3	protein_coding	chr2	99545419	100142739	-	131	132	114	714	644	700	180	189	229	2.2597	6.25908e-35	0.878139	0.00669342
ENSG00000144366.15	GULP1	protein_coding	chr2	188291669	188595931	+	1561	1546	1650	788	687	707	919	855	1037	-1.08891	2.13598e-20	-0.469236	0.00067033
ENSG00000144655.14	CSRNP1	protein_coding	chr3	39141855	39154562	-	187	260	202	555	726	494	1135	1098	986	1.29484	6.17942e-09	2.51849	1.05474e-46
ENSG00000144668.11	ITGA9	protein_coding	chr3	37452115	37823514	+	8	3	0	70	77	83	2	0	0	1.71836	2.81033e-06	-0.203265	NA
ENSG00000144681.10	STAC	protein_coding	chr3	36380344	36548007	+	313	227	332	98	160	120	328	287	253	-1.00259	0.000418287	0.261763	0.461434
ENSG00000144749.13	LRIG1	protein_coding	chr3	66378797	66501263	-	1342	1397	1438	331	481	565	1540	1393	1404	-1.49326	1.05174e-17	0.332142	0.0066311
ENSG00000144857.14	BOC	protein_coding	chr3	113211003	113287459	+	819	1132	817	1993	2282	2392	401	507	489	1.20917	1.23537e-16	-0.683953	0.00120212
ENSG00000145087.12	STXBP5L	protein_coding	chr3	120908072	121424761	+	0	6	0	66	57	33	0	0	0	1.16808	0.0014284	NA	NA
ENSG00000145506.13	NKD2	protein_coding	chr5	1008829	1038943	+	326	278	209	102	98	75	14	19	7	-1.28748	4.11596e-06	-3.4669	1.01197e-19
ENSG00000146054.17	TRIM7	protein_coding	chr5	181193924	181205293	-	44	60	66	19	8	7	75	30	38	-1.09677	0.00603624	0.021356	0.982602
ENSG00000146197.8	SCUBE3	protein_coding	chr6	35214419	35253079	+	28	146	124	459	262	444	145	124	177	1.33747	0.000139718	0.695726	0.216848
ENSG00000146250.6	PRSS35	protein_coding	chr6	83512538	83525704	+	233	170	155	583	383	479	214	243	219	1.20459	6.06627e-07	0.522634	0.124657
ENSG00000146376.10	ARHGAP18	protein_coding	chr6	129576132	129710225	-	1970	2034	2157	1088	991	871	374	462	473	-1.02894	2.30101e-18	-1.92037	1.60887e-45
ENSG00000146592.16	CREB5	protein_coding	chr7	28299321	28825894	+	120	48	119	251	197	274	75	150	167	1.01639	0.00237985	0.619544	0.251383
ENSG00000147041.11	SYTL5	protein_coding	chrX	38006582	38128819	+	100	106	59	508	637	577	143	138	160	2.34134	1.39771e-23	0.901237	0.0251182
ENSG00000147257.13	GPC3	protein_coding	chrX	133535745	133985895	-	196	125	321	1468	1796	1347	147	121	64	2.50159	1.17582e-28	-0.578172	0.248887
ENSG00000147642.16	SYBU	protein_coding	chr8	109573978	109691791	-	318	231	370	103	136	92	517	415	508	-1.22384	8.81924e-06	0.891477	0.000249117
ENSG00000147872.9	PLIN2	protein_coding	chr9	19108375	19149290	-	12105	10988	12157	4695	5005	4409	1990	2029	1950	-1.30647	1.81745e-94	-2.27235	0
ENSG00000148344.10	PTGES	protein_coding	chr9	129738331	129753047	-	695	952	681	1838	2131	1592	1139	1388	1116	1.18573	2.41516e-13	0.9018	2.923e-07
ENSG00000148677.6	ANKRD1	protein_coding	chr10	90912096	90921276	-	2860	2432	2591	15111	10722	13715	5713	5635	6428	2.2778	1.5465e-114	1.44771	1.838e-64
ENSG00000149212.11	SESN3	protein_coding	chr11	95165513	95232541	-	1965	2114	1861	4401	3867	4520	1263	1345	1297	1.08709	5.80451e-32	-0.320853	0.00912504
ENSG00000149294.16	NCAM1	protein_coding	chr11	112961247	113278436	+	336	311	241	3344	3436	3078	187	219	270	3.35397	5.66382e-163	-0.102841	0.832784
ENSG00000149571.11	KIRREL3	protein_coding	chr11	126423359	127003460	-	256	211	230	569	478	621	231	267	169	1.15753	4.82133e-09	0.203073	0.638237
ENSG00000149633.11	KIAA1755	protein_coding	chr20	38210488	38260772	-	147	144	195	465	498	354	201	158	125	1.26805	7.23507e-08	0.250286	0.60813
ENSG00000149809.14	TM7SF2	protein_coding	chr11	65111845	65116384	+	161	198	179	107	56	31	89	93	81	-1.00875	0.00642934	-0.685685	0.0694874
ENSG00000149948.13	HMGA2	protein_coding	chr12	65824131	65966295	+	478	357	455	840	1073	838	167	200	165	1.02564	6.78063e-09	-0.946941	0.000165343
ENSG00000149970.14	CNKSR2	protein_coding	chrX	21374418	21654695	+	510	516	696	195	204	217	203	209	121	-1.34711	3.57034e-11	-1.33311	3.9416e-07
ENSG00000150510.16	FAM124A	protein_coding	chr13	51222334	51284241	+	754	710	600	267	274	405	436	496	459	-1.02247	1.17245e-06	-0.280199	0.221957
ENSG00000150637.8	CD226	protein_coding	chr18	69831158	69961803	-	113	182	113	797	749	771	76	62	14	2.24476	9.72765e-27	-0.900209	0.11019
ENSG00000151276.23	MAGI1	protein_coding	chr3	65353525	66038834	-	5891	5697	5755	12085	11238	12551	5631	5125	5372	1.0435	8.76596e-78	0.176481	0.0151197
ENSG00000151320.10	AKAP6	protein_coding	chr14	32329273	32837681	+	1309	1173	1364	5044	4345	4913	348	437	399	1.86394	2.98987e-96	-1.38791	2.35494e-19
ENSG00000151617.15	EDNRA	protein_coding	chr4	147480917	147544954	+	693	981	749	2848	2704	2639	628	733	713	1.68761	1.01053e-36	0.0538997	0.87466
ENSG00000151640.12	DPYSL4	protein_coding	chr10	132186900	132205776	+	234	214	324	692	583	572	453	486	464	1.1445	5.3498e-08	1.0965	2.24149e-06
ENSG00000152580.8	IGSF10	protein_coding	chr3	151425384	151458709	-	14548	14785	14212	2681	4013	3422	150	180	230	-1.9837	1.94353e-35	-5.80514	1.15388e-211
ENSG00000152661.7	GJA1	protein_coding	chr6	121435692	121449727	+	38408	40125	38916	17036	15502	17034	8381	7473	8035	-1.23617	1.0759e-138	-2.01147	0
ENSG00000153012.11	LGI2	protein_coding	chr4	24998847	25030879	-	88	109	38	515	459	504	44	17	49	2.13287	1.42416e-14	-0.60282	0.37231
ENSG00000153132.12	CLGN	protein_coding	chr4	140388455	140427968	-	119	92	131	8	48	35	35	27	64	-1.06747	0.00718908	-0.942672	0.0630132
ENSG00000153162.8	BMP6	protein_coding	chr6	7726797	7881422	+	761	1021	716	2764	2693	2369	5585	5564	5682	1.57511	5.71862e-29	2.99499	1.66305e-144
ENSG00000153714.5	LURAP1L	protein_coding	chr9	12775021	12822131	+	2005	1990	1875	771	1012	798	1566	1590	1676	-1.14197	5.63983e-19	0.00140911	0.994311
ENSG00000154027.18	AK5	protein_coding	chr1	77282051	77559969	+	575	482	683	200	254	304	245	180	136	-1.07495	1.12342e-06	-1.27873	8.96814e-07
ENSG00000154258.16	ABCA9	protein_coding	chr17	68974488	69061064	-	9998	8522	8539	3608	3981	3822	801	921	916	-1.2285	4.55346e-64	-3.05416	7.72499e-262
ENSG00000154262.12	ABCA6	protein_coding	chr17	69078702	69141888	-	2540	2083	1875	660	943	755	330	348	451	-1.38804	2.46117e-20	-2.18819	2.92564e-41
ENSG00000154330.12	PGM5	protein_coding	chr9	68328308	68531061	+	176	107	151	493	471	586	353	260	283	1.62915	4.35771e-13	1.23902	2.24729e-05
ENSG00000154380.17	ENAH	protein_coding	chr1	225486835	225653142	-	12081	12097	11984	35168	33721	34661	20559	20107	19174	1.5146	0	1.00634	2.12063e-128
ENSG00000154553.13	PDLIM3	protein_coding	chr4	185500660	185535612	-	2002	2448	1952	10587	10572	9569	13065	12928	13733	2.22202	5.00468e-133	2.8957	2.36442e-257
ENSG00000154654.14	NCAM2	protein_coding	chr21	20998315	21543329	+	1237	1290	1342	317	266	327	305	329	316	-1.9918	9.65873e-45	-1.7127	1.94607e-32
ENSG00000154736.5	ADAMTS5	protein_coding	chr21	26917912	26966513	-	2092	1956	1699	868	977	931	330	450	439	-1.01612	2.16261e-17	-1.91255	2.31056e-34
ENSG00000154930.14	ACSS1	protein_coding	chr20	25006230	25058980	-	362	654	612	117	105	144	7	21	8	-1.83643	1.8228e-13	-4.54464	7.63725e-38
ENSG00000155324.9	GRAMD3	protein_coding	chr5	126360132	126496494	+	4087	3748	3952	1763	1483	1959	2159	2305	2138	-1.15027	3.15219e-29	-0.551249	5.55385e-12
ENSG00000155816.19	FMN2	protein_coding	chr1	240014348	240475189	+	134	126	114	532	512	521	30	49	59	1.88323	1.29387e-21	-0.977223	0.0341936
ENSG00000155849.15	ELMO1	protein_coding	chr7	36854361	37449249	-	237	176	223	43	56	26	92	57	48	-1.75778	1.40033e-08	-1.25456	0.000806616
ENSG00000155962.12	CLIC2	protein_coding	chrX	155276211	155334657	-	659	460	529	184	115	100	145	158	154	-1.75047	1.15543e-12	-1.49577	1.09213e-10
ENSG00000155966.13	AFF2	protein_coding	chrX	148500619	149000663	+	144	52	29	240	336	192	36	72	52	1.15486	0.00190485	-0.150303	0.870185
ENSG00000156049.6	GNA14	protein_coding	chr9	77423079	77648307	-	1391	1284	1243	474	533	388	353	333	265	-1.41425	3.91896e-21	-1.72466	7.26689e-28
ENSG00000156140.9	ADAMTS3	protein_coding	chr4	72280969	72569386	-	480	471	303	1463	1176	1496	132	113	165	1.59641	1.36844e-18	-1.23851	2.49473e-05
ENSG00000156218.12	ADAMTSL3	protein_coding	chr15	83654086	84039842	+	51	27	58	443	476	534	601	619	699	2.86557	3.87634e-30	3.85539	2.35262e-51
ENSG00000156463.17	SH3RF2	protein_coding	chr5	145936579	146081791	+	1024	963	1166	501	411	471	177	242	221	-1.1281	1.10709e-13	-1.95783	1.79869e-26
ENSG00000156510.12	HKDC1	protein_coding	chr10	69220303	69267559	+	1953	1745	2296	449	427	327	338	306	247	-2.1969	2.6608e-49	-2.41722	1.54883e-55
ENSG00000156804.7	FBXO32	protein_coding	chr8	123497889	123541206	-	6889	6150	6434	1872	2557	2008	12761	12168	11604	-1.55765	2.3064e-52	1.18635	1.73605e-102
ENSG00000157214.13	STEAP2	protein_coding	chr7	90167590	90238137	+	1440	1036	1050	352	338	334	462	371	361	-1.67442	9.97344e-25	-1.24438	1.28185e-11
ENSG00000157216.15	SSBP3	protein_coding	chr1	54225432	54413479	-	2514	2569	2595	6074	6821	6539	3014	3256	3308	1.32746	2.70676e-82	0.59774	2.35527e-12
ENSG00000157240.3	FZD1	protein_coding	chr7	91264364	91271326	+	1008	1053	881	5515	6012	5245	874	797	989	2.46398	1.02728e-154	0.134313	0.569663
ENSG00000157680.15	DGKI	protein_coding	chr7	137381037	137847092	-	179	148	75	662	629	612	567	377	502	1.91068	1.95222e-14	1.95876	8.70599e-11
ENSG00000158050.4	DUSP2	protein_coding	chr2	96143166	96145440	-	32	13	11	126	70	94	65	150	163	1.3348	0.000417198	2.34088	9.49787e-07
ENSG00000158186.12	MRAS	protein_coding	chr3	138347648	138405534	+	3719	4171	3822	12620	12834	12585	5614	5660	5716	1.68598	4.42735e-161	0.81404	2.89677e-28
ENSG00000158220.13	ESYT3	protein_coding	chr3	138434586	138481686	+	31	29	66	136	99	213	81	71	50	1.19896	0.0010982	0.751878	0.200917
ENSG00000158258.16	CLSTN2	protein_coding	chr3	139935185	140577397	+	4172	3416	3511	1363	995	1616	2748	3308	3735	-1.41352	3.47485e-23	0.102842	0.578627
ENSG00000158445.9	KCNB1	protein_coding	chr20	49293394	49484297	-	72	86	51	312	165	332	6	6	25	1.49415	1.3885e-06	-1.46313	0.0128108
ENSG00000159023.19	EPB41	protein_coding	chr1	28887091	29120046	+	1898	1654	2206	716	842	814	736	910	924	-1.22895	8.55843e-21	-0.86354	6.82848e-09
ENSG00000159176.13	CSRP1	protein_coding	chr1	201483530	201509456	-	16796	18449	16365	37558	34231	36484	34698	36048	33389	1.06212	8.33561e-74	1.28987	2.1471e-124
ENSG00000159251.6	ACTC1	protein_coding	chr15	34788096	34796139	-	0	0	0	657	742	769	145	50	55	6.15835	2.4902e-106	3.95832	NA
ENSG00000159753.13	CARMIL2	protein_coding	chr16	67644919	67657569	+	37	41	13	180	139	112	23	28	32	1.43255	6.64894e-05	0.0987034	0.923257
ENSG00000160097.16	FNDC5	protein_coding	chr1	32862268	32872482	-	88	105	102	469	319	372	201	77	98	1.70538	2.17237e-12	0.535641	0.31022
ENSG00000160145.15	KALRN	protein_coding	chr3	124080023	124726325	+	104	117	108	561	460	619	124	168	106	2.08004	3.55582e-23	0.497449	0.259394
ENSG00000160179.18	ABCG1	protein_coding	chr21	42199689	42297244	+	516	434	495	151	151	221	590	694	645	-1.3046	5.31357e-09	0.682869	0.000172651
ENSG00000160233.7	LRRC3	protein_coding	chr21	44455486	44462196	+	242	247	301	655	501	724	293	310	237	1.14105	2.9714e-08	0.350825	0.271077
ENSG00000160678.11	S100A1	protein_coding	chr1	153627926	153632039	+	20	8	24	62	39	138	8	16	25	1.0683	0.00781972	0.11474	0.915429
ENSG00000160801.13	PTH1R	protein_coding	chr3	46877746	46903799	+	0	0	0	435	522	550	0	0	0	5.5639	8.00688e-80	NA	NA
ENSG00000160808.9	MYL3	protein_coding	chr3	46857872	46882169	-	0	0	0	115	113	66	0	0	0	2.63295	7.58719e-14	NA	NA
ENSG00000161649.12	CD300LG	protein_coding	chr17	43847148	43863629	+	0	0	0	71	24	63	0	0	0	1.55211	1.39984e-05	NA	NA
ENSG00000161921.14	CXCL16	protein_coding	chr17	4733526	4739922	-	411	562	536	198	164	198	32	96	54	-1.28335	3.69818e-09	-2.49489	4.40686e-14
ENSG00000162144.9	CYB561A3	protein_coding	chr11	61348745	61362299	-	2900	2696	3045	1066	1187	932	960	762	905	-1.39942	1.67678e-37	-1.41883	4.55739e-35
ENSG00000162437.14	RAVER2	protein_coding	chr1	64745095	64833232	+	386	437	448	936	907	1069	425	268	309	1.13772	1.03613e-13	-0.0603827	0.891364
ENSG00000162493.16	PDPN	protein_coding	chr1	13583465	13617957	+	333	386	358	63	90	58	149	123	107	-1.99141	2.21346e-15	-1.15702	1.85754e-05
ENSG00000162552.14	WNT4	protein_coding	chr1	22117305	22143969	-	43	36	23	205	250	236	60	60	129	2.12868	4.37023e-13	1.23014	0.0182458
ENSG00000162591.15	MEGF6	protein_coding	chr1	3489920	3611495	-	5769	5678	5129	14461	13432	15014	14966	13736	15005	1.36143	4.07146e-100	1.67447	1.1256e-148
ENSG00000162595.5	DIRAS3	protein_coding	chr1	68045962	68051631	-	210	235	246	40	72	26	78	62	43	-1.70226	9.30115e-08	-1.47534	2.16675e-05
ENSG00000162777.16	DENND2D	protein_coding	chr1	111187174	111204535	-	131	141	126	43	67	32	10	41	21	-1.05553	0.00303911	-1.72205	0.000351747
ENSG00000162817.6	C1orf115	protein_coding	chr1	220689845	220699157	+	145	145	191	52	59	72	23	29	9	-1.07741	0.00082534	-2.20623	4.67917e-07
ENSG00000163072.15	NOSTRIN	protein_coding	chr2	168786539	168865514	+	18	18	7	48	68	117	10	18	28	1.24225	0.00137496	0.368576	0.683825
ENSG00000163347.5	CLDN1	protein_coding	chr3	190305701	190322475	-	429	319	396	113	106	77	142	175	37	-1.67422	8.1383e-12	-1.22506	0.00324311
ENSG00000163485.16	ADORA1	protein_coding	chr1	203090654	203167405	+	233	173	235	51	38	72	0	42	47	-1.53371	5.14449e-07	-0.825404	0.229675
ENSG00000163520.13	FBLN2	protein_coding	chr3	13549131	13638422	+	16916	16191	16875	84537	92749	82798	25801	23109	22947	2.37072	0	0.80355	2.65348e-62
ENSG00000164023.14	SGMS2	protein_coding	chr4	107824563	107915047	+	4255	3717	3863	2001	1702	1935	2718	2786	3172	-1.048	8.06867e-31	-0.162931	0.174275
ENSG00000164107.8	HAND2	protein_coding	chr4	173524969	173530229	-	2732	2971	3260	8230	8626	7423	1431	1369	1075	1.41764	8.66202e-65	-0.918668	6.32162e-14
ENSG00000164112.12	TMEM155	protein_coding	chr4	121758933	121765427	-	87	69	90	206	223	224	16	29	29	1.17467	2.42764e-05	-1.13676	0.0300262
ENSG00000164161.9	HHIP	protein_coding	chr4	144646021	144745271	+	510	509	503	1428	1271	1270	171	147	134	1.33589	1.50628e-25	-1.41015	2.6563e-10
ENSG00000164236.11	ANKRD33B	protein_coding	chr5	10564330	10657816	+	721	650	563	158	172	184	61	26	45	-1.75511	1.89955e-20	-3.33164	8.4701e-33
ENSG00000164309.14	CMYA5	protein_coding	chr5	79689877	79800240	+	392	515	381	1244	1041	1464	180	158	207	1.43631	3.14157e-16	-0.908685	0.000694173
ENSG00000164418.19	GRIK2	protein_coding	chr6	101398788	102070083	+	95	137	96	461	471	544	105	184	175	1.90992	2.73203e-17	0.693889	0.104497
ENSG00000164440.14	TXLNB	protein_coding	chr6	139240061	139292139	-	193	178	137	26	39	39	4	43	16	-1.69313	8.11007e-08	-2.02511	6.61076e-05
ENSG00000164591.13	MYOZ3	protein_coding	chr5	150660874	150679365	+	4	0	15	62	69	43	11	0	33	1.01755	0.00836287	0.417649	0.592772
ENSG00000164647.8	STEAP1	protein_coding	chr7	90154375	90164829	+	1722	1390	1808	330	347	264	270	230	248	-2.25843	1.86177e-50	-2.38304	1.06688e-53
ENSG00000164674.15	SYTL3	protein_coding	chr6	158650014	158764876	+	441	401	405	895	952	917	236	114	171	1.10098	1.35404e-14	-0.911814	0.00278869
ENSG00000164683.16	HEY1	protein_coding	chr8	79764010	79767863	-	70	68	84	287	353	311	66	142	114	1.79667	3.86972e-13	0.700762	0.15414
ENSG00000164684.13	ZNF704	protein_coding	chr8	80628451	80874781	-	314	281	277	1579	1674	1606	620	836	776	2.39284	2.00925e-81	1.58912	4.52754e-17
ENSG00000164694.16	FNDC1	protein_coding	chr6	159169397	159272109	+	982	1180	844	369	372	520	2277	2658	2216	-1.15703	1.48823e-09	1.50462	6.8688e-28
ENSG00000164761.8	TNFRSF11B	protein_coding	chr8	118923557	118952200	-	536	536	496	254	170	237	406	484	327	-1.12427	1.54771e-07	-0.0832221	0.821135
ENSG00000164764.10	SBSPON	protein_coding	chr8	73064540	73124088	-	27	28	18	101	81	103	0	0	0	1.27574	0.000453707	-1.69674	0.00450571
ENSG00000164855.15	TMEM184A	protein_coding	chr7	1542235	1560821	-	7	4	3	63	41	44	26	27	76	1.38068	0.000267766	2.01955	0.000511057
ENSG00000164949.7	GEM	protein_coding	chr8	94249253	94262350	-	513	894	773	2950	2869	2763	3556	4087	4159	1.86347	1.18062e-31	2.65818	3.06291e-65
ENSG00000165023.6	DIRAS2	protein_coding	chr9	90609832	90643105	-	102	128	106	48	24	31	0	11	0	-1.14755	0.00164068	-0.952831	0.119969
ENSG00000165124.17	SVEP1	protein_coding	chr9	110365251	110579880	-	23419	20361	21542	6529	6348	6615	2970	2645	2626	-1.73127	7.93746e-242	-2.69556	0
ENSG00000165434.7	PGM2L1	protein_coding	chr11	74330318	74398473	-	711	579	701	1267	1345	1523	1388	1555	1620	1.01596	1.11929e-13	1.45735	6.5559e-27
ENSG00000165507.8	C10orf10	protein_coding	chr10	44970981	44978810	-	11038	9928	11794	4315	4582	4610	1259	1639	1378	-1.26327	4.00585e-82	-2.63497	1.24897e-180
ENSG00000165996.13	HACD1	protein_coding	chr10	17589032	17617377	-	988	918	911	2275	2022	2525	715	481	657	1.24288	3.83814e-28	-0.313456	0.159004
ENSG00000166165.12	CKB	protein_coding	chr14	103519659	103523111	-	172	365	186	581	696	511	617	685	580	1.09711	5.95148e-05	1.54968	1.9126e-08
ENSG00000166289.5	PLEKHF1	protein_coding	chr19	29665056	29675457	+	1049	983	950	483	433	482	932	1002	982	-1.04467	1.63913e-13	0.246483	0.121488
ENSG00000166317.11	SYNPO2L	protein_coding	chr10	73644881	73663803	-	223	272	346	838	432	841	20	27	0	1.14423	7.78596e-06	-1.39785	0.0257626
ENSG00000166398.12	KIAA0355	protein_coding	chr19	34254537	34355586	+	2160	2069	2293	5071	5295	5062	3176	3190	3509	1.23109	2.2029e-68	0.875715	1.10592e-22
ENSG00000166473.17	PKD1L2	polymorphic_pseudogene	chr16	81100875	81220370	-	319	358	389	153	78	95	1	8	21	-1.41504	2.21742e-07	-3.93787	4.0136e-21
ENSG00000166592.11	RRAD	protein_coding	chr16	66921679	66925644	-	197	316	217	103	89	99	189	199	120	-1.08514	0.000218126	-0.227251	0.649445
ENSG00000166670.9	MMP10	protein_coding	chr11	102770503	102780628	-	26	0	6	62	110	79	47	27	30	1.0193	0.00901516	0.949545	0.176811
ENSG00000166833.19	NAV2	protein_coding	chr11	19350724	20121598	+	3302	3337	3561	8034	7717	8850	2299	2431	2359	1.25859	1.16043e-73	-0.241555	0.0084588
ENSG00000166897.14	ELFN2	protein_coding	chr22	37367960	37427470	-	255	182	173	311	643	487	462	502	411	1.04858	0.000134465	1.38722	4.44795e-09
ENSG00000166922.8	SCG5	protein_coding	chr15	32641676	32697098	+	2383	2391	2295	715	636	751	363	418	414	-1.70453	3.55384e-58	-2.25336	1.60837e-78
ENSG00000166924.8	NYAP1	protein_coding	chr7	100483927	100494799	+	51	45	40	160	151	123	29	12	37	1.26299	9.6631e-05	-0.364208	0.656247
ENSG00000167157.10	PRRX2	protein_coding	chr9	129665641	129722674	+	153	119	130	577	982	826	126	175	102	2.29175	1.06939e-26	0.25592	0.62888
ENSG00000167244.18	IGF2	protein_coding	chr11	2129112	2141238	-	1912	2092	2219	5098	3899	5100	643	831	868	1.15036	2.05694e-25	-1.10715	1.49272e-14
ENSG00000167525.13	PROCA1	protein_coding	chr17	28703197	28711854	-	32	25	65	136	139	143	66	38	32	1.21251	0.000703578	0.319925	0.694507
ENSG00000167680.15	SEMA6B	protein_coding	chr19	4542593	4559808	-	41	88	106	12	13	26	0	0	0	-1.15353	0.00337733	-3.49843	1.70991e-10
ENSG00000167941.2	SOST	protein_coding	chr17	43753731	43758788	-	29	5	6	4260	5848	4300	17	32	18	2.4975	1.51168e-12	0.544942	0.508705
ENSG00000167972.13	ABCA3	protein_coding	chr16	2275881	2340746	-	451	557	445	218	197	179	552	741	458	-1.16604	4.36093e-08	0.525473	0.035217
ENSG00000168062.9	BATF2	protein_coding	chr11	64987943	64997045	-	185	164	108	40	36	36	13	6	11	-1.47362	6.85965e-06	-2.89872	5.90887e-11
ENSG00000168243.10	GNG4	protein_coding	chr1	235547687	235650754	-	11	5	16	37	48	81	11	15	0	1.0709	0.00751224	-0.00833695	0.993619
ENSG00000168386.18	FILIP1L	protein_coding	chr3	99830141	100114513	-	11560	12813	11277	30483	30602	32777	10043	10220	9880	1.38687	2.48955e-123	0.0384664	0.72263
ENSG00000168675.18	LDLRAD4	protein_coding	chr18	13217498	13652755	+	0	4	0	90	97	64	299	222	381	2.08796	6.04442e-09	5.86824	6.89149e-43
ENSG00000168874.12	ATOH8	protein_coding	chr2	85751344	85788066	+	1491	1392	1303	10568	10581	10763	788	865	827	2.9059	0	-0.466852	0.000673121
ENSG00000168916.15	ZNF608	protein_coding	chr5	124636913	124748807	-	648	512	507	219	178	238	208	161	155	-1.26156	1.03259e-09	-1.32671	1.11562e-08
ENSG00000169174.10	PCSK9	protein_coding	chr1	55039548	55064852	+	38	38	21	119	131	145	27	9	36	1.41699	3.21031e-05	-0.0931455	0.928766
ENSG00000169218.13	RSPO1	protein_coding	chr1	37611350	37634923	-	176	281	231	114	92	86	0	17	16	-1.00344	0.000888671	-3.04764	2.00424e-10
ENSG00000169583.12	CLIC3	protein_coding	chr9	136994635	136996803	-	176	193	210	829	905	875	384	301	271	2.0421	6.42741e-36	0.949503	0.000360665
ENSG00000169604.19	ANTXR1	protein_coding	chr2	69013178	69249327	+	21179	22777	21014	51776	47856	53781	17785	17562	16997	1.23286	9.86195e-116	-0.0308585	0.7204
ENSG00000169679.14	BUB1	protein_coding	chr2	110637698	110678114	-	27	32	14	129	95	145	82	55	59	1.51375	1.82474e-05	1.29481	0.0154431
ENSG00000169933.13	FRMPD4	protein_coding	chrX	12138466	12724523	+	671	628	598	239	197	293	179	210	188	-1.26186	1.85354e-10	-1.38686	4.90337e-12
ENSG00000170390.15	DCLK2	protein_coding	chr4	150078274	150257457	+	353	608	556	1650	1594	1910	2835	2701	2774	1.63737	5.49758e-20	2.67063	3.38763e-62
ENSG00000170525.19	PFKFB3	protein_coding	chr10	6144934	6254644	+	2521	2566	2324	6424	6773	5743	5647	6010	6547	1.33522	2.03036e-58	1.56922	3.93596e-77
ENSG00000170558.8	CDH2	protein_coding	chr18	27950966	28177446	-	35267	33488	33348	74544	80021	74694	65800	64069	65476	1.16499	4.09492e-182	1.21664	1.30288e-241
ENSG00000171246.5	NPTX1	protein_coding	chr17	80467148	80477843	-	5	0	0	59	31	85	24	31	0	1.34151	0.000230842	0.797586	0.205513
ENSG00000171385.9	KCND3	protein_coding	chr1	111770662	111989155	-	627	781	689	230	355	377	94	110	175	-1.01718	2.55242e-06	-2.05654	1.41207e-15
ENSG00000171401.14	KRT13	protein_coding	chr17	41500981	41505705	-	43	20	16	178	86	92	55	61	58	1.29128	0.000596905	1.06134	0.0648304
ENSG00000171509.15	RXFP1	protein_coding	chr4	158315311	158653372	+	47	44	56	154	179	163	8	7	7	1.36846	7.71575e-06	-1.62583	0.00469261
ENSG00000171617.13	ENC1	protein_coding	chr5	74627406	74641424	-	3066	3286	2827	9277	8089	8251	9601	9099	9267	1.46077	1.16372e-72	1.87985	4.67778e-155
ENSG00000171791.12	BCL2	protein_coding	chr18	63123346	63320128	-	190	139	192	47	65	36	15	25	25	-1.3563	2.56528e-05	-2.30765	7.89832e-09
ENSG00000171877.20	FRMD5	protein_coding	chr15	43870761	44195252	-	1666	1446	1474	581	483	408	620	666	761	-1.55503	3.08063e-25	-0.865257	1.39683e-09
ENSG00000171951.4	SCG2	protein_coding	chr2	223596940	223602503	-	1975	1595	1726	619	789	451	643	561	404	-1.40596	8.56723e-16	-1.40588	3.62082e-17
ENSG00000172061.8	LRRC15	protein_coding	chr3	194355247	194369743	-	185	235	199	578	642	649	1295	1117	1107	1.46904	7.37114e-15	2.72013	1.03234e-61
ENSG00000172156.3	CCL11	protein_coding	chr17	34285668	34288334	+	1367	1272	1204	74	21	73	153	182	210	-2.76775	1.60616e-16	-2.46662	9.24204e-46
ENSG00000172201.11	ID4	protein_coding	chr6	19837386	19840684	+	1189	1213	1265	5498	5138	4889	1840	1784	1841	2.05401	2.96468e-143	0.850069	1.20167e-16
ENSG00000172349.17	IL16	protein_coding	chr15	81159575	81314058	+	335	400	267	55	60	77	220	143	204	-1.97801	5.83288e-14	-0.505207	0.144405
ENSG00000172738.11	TMEM217	protein_coding	chr6	37212180	37258155	-	148	198	155	72	29	42	79	88	73	-1.27721	0.000210655	-0.704683	0.0780717
ENSG00000173432.10	SAA1	protein_coding	chr11	18266174	18269977	+	1002	492	751	201	437	321	44	97	58	-1.02907	0.000192635	-2.94197	1.52759e-22
ENSG00000173641.17	HSPB7	protein_coding	chr1	16014028	16019594	-	980	1120	1068	3122	2955	3207	659	790	702	1.52081	1.52935e-56	-0.272564	0.137211
ENSG00000173918.14	C1QTNF1	protein_coding	chr17	79022814	79049788	+	6382	5923	6014	12684	13701	12293	1669	1789	1344	1.07281	4.21325e-77	-1.63821	3.907e-66
ENSG00000174136.11	RGMB	protein_coding	chr5	98768650	98798643	+	1850	1693	1847	669	867	706	1058	1135	1037	-1.21859	1.43924e-21	-0.452146	9.14752e-05
ENSG00000174332.5	GLIS1	protein_coding	chr1	53506237	53738106	-	82	125	168	358	296	386	111	138	159	1.21829	1.37244e-05	0.358176	0.496216
ENSG00000174804.3	FZD4	protein_coding	chr11	86945679	86955391	-	2260	2236	1975	6078	6260	6535	1407	1491	1371	1.52619	9.36988e-90	-0.316012	0.00828536
ENSG00000174899.10	PQLC2L	protein_coding	chr3	157543246	157677749	+	370	573	521	205	172	193	250	178	133	-1.20507	1.95458e-07	-1.03439	0.000486673
ENSG00000175084.11	DES	protein_coding	chr2	219418377	219426739	+	122	113	131	1524	1227	1302	58	23	35	3.26712	3.6415e-94	-1.13909	0.0165271
ENSG00000175130.6	MARCKSL1	protein_coding	chr1	32333832	32336379	-	4743	4983	4260	13914	13514	13883	1608	1446	1413	1.54893	8.42458e-123	-1.35584	6.36088e-47
ENSG00000175170.14	FAM182B	protein_coding	chr20	25763466	25868225	-	9	8	6	57	44	30	19	21	0	1.07991	0.00676974	0.386351	0.655249
ENSG00000175471.19	MCTP1	protein_coding	chr5	94703741	95284575	-	72	70	62	9	5	9	35	0	13	-1.6071	1.41214e-05	-1.01446	0.138076
ENSG00000175538.10	KCNE3	protein_coding	chr11	74454841	74467729	-	693	494	572	136	252	220	68	64	68	-1.33702	2.19581e-08	-2.70245	6.25867e-29
ENSG00000176532.3	PRR15	protein_coding	chr7	29563811	29567295	+	445	365	370	96	135	142	328	303	172	-1.44888	1.09489e-09	-0.260405	0.508156
ENSG00000176692.5	FOXC2	protein_coding	chr16	86567251	86569728	+	580	587	488	1882	1861	2174	1048	923	768	1.77446	4.13587e-45	0.98157	1.40501e-08
ENSG00000176771.16	NCKAP5	protein_coding	chr2	132671799	133568463	-	317	289	378	144	102	81	125	131	142	-1.32484	9.81806e-07	-0.962474	0.000546743
ENSG00000176971.3	FIBIN	protein_coding	chr11	26994184	26996121	+	1072	1081	902	398	481	401	3467	3059	3250	-1.18668	6.2483e-14	1.94014	5.06213e-76
ENSG00000177283.7	FZD8	protein_coding	chr10	35638249	35642278	-	660	678	510	3132	3063	3092	3319	2897	3000	2.25904	3.06321e-83	2.56395	9.43546e-97
ENSG00000177363.4	LRRN4CL	protein_coding	chr11	62686402	62689899	-	1572	1749	1791	295	304	343	450	391	316	-2.34501	3.44178e-72	-1.82675	4.75743e-33
ENSG00000177679.15	SRRM3	protein_coding	chr7	76201900	76287288	+	82	44	15	242	226	126	123	145	108	1.27912	0.000597896	1.33543	0.00830855
ENSG00000178776.4	C5orf46	protein_coding	chr5	147880726	147906538	-	263	309	243	796	675	598	2761	2807	2763	1.23662	1.93199e-10	3.58799	6.30978e-198
ENSG00000179348.11	GATA2	protein_coding	chr3	128479427	128493185	-	528	686	897	2285	2604	2322	428	469	566	1.67458	4.72045e-26	-0.234973	0.46308
ENSG00000179403.11	VWA1	protein_coding	chr1	1434861	1442882	+	1184	1437	1202	2984	3521	2714	3842	3962	4144	1.2285	3.71078e-23	1.90736	7.17614e-78
ENSG00000179588.8	ZFPM1	protein_coding	chr16	88453317	88537016	+	1311	1366	1234	3504	4040	3600	2702	2187	1885	1.48333	3.8377e-57	1.05583	1.06604e-15
ENSG00000179841.8	AKAP5	protein_coding	chr14	64465499	64474503	+	46	84	72	352	339	294	155	92	115	1.88145	2.43649e-12	0.959613	0.0323641
ENSG00000180447.6	GAS1	protein_coding	chr9	86944363	86947189	-	10678	9965	9977	3960	4689	4220	282	328	344	-1.23545	1.50682e-72	-4.69042	0
ENSG00000180875.4	GREM2	protein_coding	chr1	240489573	240612149	-	56	93	84	2642	3120	3211	15	14	8	4.97179	9.65072e-233	-1.7537	0.000773999
ENSG00000180914.10	OXTR	protein_coding	chr3	8750408	8769628	-	594	591	831	3976	3371	4927	319	259	340	2.483	1.72086e-65	-0.817232	0.000400854
ENSG00000180998.11	GPR137C	protein_coding	chr14	52553148	52637713	+	26	15	41	466	427	320	39	35	17	3.0269	7.09233e-27	0.287086	0.748923
ENSG00000181072.11	CHRM2	protein_coding	chr7	136868669	137020255	+	10	33	8	256	256	276	0	0	0	2.60907	1.14154e-15	-1.17165	NA
ENSG00000181104.6	F2R	protein_coding	chr5	76716043	76735781	+	6148	7109	7135	20400	21396	22091	5955	5576	5374	1.63302	8.96338e-139	0.00987445	0.949361
ENSG00000181195.10	PENK	protein_coding	chr8	56436674	56446734	-	678	827	872	2581	4330	2607	2705	2716	2286	1.8708	7.30749e-28	1.95061	1.6138e-56
ENSG00000181291.6	TMEM132E	protein_coding	chr17	34580749	34639318	+	0	19	8	76	93	44	5	0	15	1.01431	0.00948745	-0.0377744	0.96887
ENSG00000181652.19	ATG9B	protein_coding	chr7	151012209	151024499	-	30	29	27	181	291	157	137	183	116	2.11054	9.65374e-12	2.2611	4.45845e-09
ENSG00000182175.13	RGMA	protein_coding	chr15	93035273	93089204	-	220	235	189	23	32	38	22	37	31	-2.14051	4.31374e-13	-2.2482	6.15837e-10
ENSG00000182481.8	KPNA2	protein_coding	chr17	68035519	68046842	+	4674	4304	4560	2088	1958	1979	1751	1932	1749	-1.15188	1.35807e-56	-1.02967	1.1224e-37
ENSG00000182575.7	NXPH3	protein_coding	chr17	49575858	49583827	+	54	78	71	235	236	337	420	285	339	1.61745	7.61266e-09	2.44919	8.54008e-18
ENSG00000182580.2	EPHB3	protein_coding	chr3	184561784	184582409	+	307	357	241	842	677	706	805	766	682	1.18976	2.04202e-09	1.54187	5.66466e-15
ENSG00000182621.17	PLCB1	protein_coding	chr20	8077251	8968360	+	3788	3038	3441	1155	1135	1009	730	732	896	-1.59574	5.86499e-54	-1.81369	4.67528e-50
ENSG00000182752.9	PAPPA	protein_coding	chr9	116153804	116402322	+	12674	10185	10146	20552	23842	22124	12025	12524	12616	1.00115	2.27264e-38	0.452182	1.03281e-08
ENSG00000182809.10	CRIP2	protein_coding	chr14	105472962	105480170	+	1829	1960	1776	5890	5165	4960	4144	3793	3596	1.49975	6.77631e-63	1.32273	1.1905e-51
ENSG00000182957.15	SPATA13	protein_coding	chr13	23979805	24307074	+	1720	1437	1621	341	421	425	189	240	218	-1.92259	4.47576e-45	-2.54626	6.31498e-61
ENSG00000183160.8	TMEM119	protein_coding	chr12	108589846	108598320	-	945	1034	1157	418	366	396	261	322	311	-1.33831	9.48358e-19	-1.48871	1.21401e-17
ENSG00000183337.16	BCOR	protein_coding	chrX	40049815	40177329	-	1321	1624	1652	4020	4485	4225	2836	2495	2643	1.43665	6.33139e-45	1.06353	1.30126e-20
ENSG00000183496.5	MEX3B	protein_coding	chr15	82041778	82046141	-	1874	2328	1876	8877	8641	9301	1520	2006	1719	2.10329	1.18973e-121	0.0664466	0.782218
ENSG00000183691.4	NOG	protein_coding	chr17	56593699	56595590	+	0	0	0	48	30	86	0	0	0	1.61484	6.25151e-06	NA	NA
ENSG00000183873.15	SCN5A	protein_coding	chr3	38548057	38649673	-	31	32	52	138	138	187	30	18	19	1.45648	9.89371e-06	-0.347166	0.678219
ENSG00000183914.14	DNAH2	protein_coding	chr17	7717354	7833744	+	100	40	138	13	13	16	1	2	0	-1.44768	0.000115509	-3.37585	3.33324e-10
ENSG00000183963.18	SMTN	protein_coding	chr22	31064105	31104757	+	1483	1782	1623	3837	3820	4277	3382	2901	2727	1.26175	1.67152e-38	1.14938	4.15488e-25
ENSG00000184254.16	ALDH1A3	protein_coding	chr15	100877714	100916626	+	5739	5212	5496	13116	15159	15014	1258	995	976	1.3862	1.81599e-106	-2.04981	5.26601e-95
ENSG00000184261.4	KCNK12	protein_coding	chr2	47516581	47570939	-	388	512	498	80	100	73	0	9	10	-2.14743	2.13598e-20	-5.00433	2.38322e-41
ENSG00000184304.14	PRKD1	protein_coding	chr14	29576479	30191898	-	2163	1807	1810	5541	5648	5420	1765	1745	1705	1.50338	2.14384e-75	0.132713	0.376004
ENSG00000184408.9	KCND2	protein_coding	chr7	120273668	120750331	+	3898	3729	3449	1399	1900	1675	171	284	225	-1.12251	8.19274e-24	-3.67132	8.02945e-138
ENSG00000184545.10	DUSP8	protein_coding	chr11	1554044	1571920	-	74	98	17	233	215	154	90	34	18	1.04666	0.00674845	-0.0975994	0.924091
ENSG00000184922.13	FMNL1	protein_coding	chr17	45221444	45247320	+	1141	860	940	455	410	510	812	612	534	-1.03145	4.14359e-10	-0.297515	0.210479
ENSG00000184937.13	WT1	protein_coding	chr11	32387775	32435630	-	1597	1713	1568	3566	3763	3957	299	373	443	1.19216	2.33604e-44	-1.80186	1.35018e-27
ENSG00000185112.5	FAM43A	protein_coding	chr3	194686544	194689037	+	1285	1729	1161	3892	3468	3818	1021	1018	1154	1.3647	2.14403e-24	-0.104403	0.705563
ENSG00000185305.10	ARL15	protein_coding	chr5	53883945	54310582	-	361	358	318	181	150	141	303	217	200	-1.00371	2.28513e-05	-0.234497	0.527575
ENSG00000185420.18	SMYD3	protein_coding	chr1	245749342	246507312	-	2818	2276	2712	913	1003	1006	3202	2988	3376	-1.37865	9.67151e-38	0.572557	2.10765e-08
ENSG00000185432.11	METTL7A	protein_coding	chr12	50923472	50932517	+	1090	1036	1242	250	406	277	73	91	36	-1.70614	4.15187e-20	-3.58883	3.7174e-49
ENSG00000185565.11	LSAMP	protein_coding	chr3	115802363	117139389	-	1038	986	958	400	299	273	115	100	69	-1.50678	4.34304e-18	-2.99486	5.47658e-48
ENSG00000185614.4	FAM212A	protein_coding	chr3	49803254	49805030	+	156	199	136	4	26	65	74	69	66	-1.19526	0.00225909	-0.850828	0.0324115
ENSG00000185630.18	PBX1	protein_coding	chr1	164555584	164899296	+	6775	6312	6741	2531	2737	2726	1561	1423	1474	-1.29636	6.53195e-91	-1.86241	2.61365e-147
ENSG00000185818.7	NAT8L	protein_coding	chr4	2059512	2069089	+	13	18	2	68	46	72	18	24	0	1.0543	0.00837216	0.219379	0.820515
ENSG00000185862.6	EVI2B	protein_coding	chr17	31303766	31314112	-	478	288	300	54	30	3	25	21	17	-1.02198	0.00674561	-3.37948	1.34725e-23
ENSG00000186318.16	BACE1	protein_coding	chr11	117285207	117316259	-	7085	7521	7331	15779	17320	16507	5340	4917	5007	1.17087	1.40288e-101	-0.241262	0.000545828
ENSG00000186352.8	ANKRD37	protein_coding	chr4	185396021	185400628	+	186	170	226	533	440	372	942	798	1023	1.07702	3.35387e-06	2.45351	1.74289e-39
ENSG00000186469.8	GNG2	protein_coding	chr14	51826195	51979342	+	439	405	433	816	1307	1010	190	226	182	1.20512	3.85212e-11	-0.778927	0.0012017
ENSG00000186907.7	RTN4RL2	protein_coding	chr11	57460549	57477534	+	236	277	259	41	121	14	11	13	6	-1.27084	0.000748889	-3.76306	1.32913e-23
ENSG00000187210.12	GCNT1	protein_coding	chr9	76419850	76507416	+	1722	1632	1471	690	791	741	395	398	373	-1.08108	1.13002e-18	-1.73951	1.13656e-37
ENSG00000187398.11	LUZP2	protein_coding	chr11	24496970	25082631	+	29	8	12	75	197	83	14	29	24	1.50125	5.93558e-05	0.429487	0.620022
ENSG00000187583.10	PLEKHN1	protein_coding	chr1	966497	975865	+	41	58	60	164	145	151	80	124	108	1.17145	0.000280771	1.0681	0.0169104
ENSG00000187634.11	SAMD11	protein_coding	chr1	923928	944581	+	125	154	126	5323	6064	5561	1520	1557	1416	5.23567	0	3.67315	1.11715e-127
ENSG00000187678.8	SPRY4	protein_coding	chr5	142310427	142326455	-	678	553	681	1560	1935	1739	440	551	426	1.40062	3.29177e-26	-0.145459	0.622036
ENSG00000187699.10	C2orf88	protein_coding	chr2	189879609	190203484	+	71	103	74	1425	1618	1253	106	124	111	3.79709	5.61661e-100	0.651009	0.146084
ENSG00000187955.11	COL14A1	protein_coding	chr8	120059780	120372036	+	4269	4296	4338	1156	1475	1143	1425	1160	1272	-1.72957	9.46926e-63	-1.44963	4.31046e-54
ENSG00000188290.10	HES4	protein_coding	chr1	998962	1000172	-	100	178	176	351	353	404	221	272	206	1.09225	4.48073e-05	0.825159	0.0184605
ENSG00000188783.5	PRELP	protein_coding	chr1	203475828	203491352	+	551	704	584	357	244	231	53	49	58	-1.02546	4.78866e-06	-3.06544	5.21734e-36
ENSG00000188916.8	FAM196A	protein_coding	chr10	127135426	127196158	-	24	44	70	181	298	176	65	65	148	1.5685	3.07991e-06	1.00646	0.0688256
ENSG00000189221.9	MAOA	protein_coding	chrX	43654907	43746824	+	306	300	238	19	75	77	43	26	25	-1.60945	1.5337e-06	-2.57764	3.73764e-14
ENSG00000196139.13	AKR1C3	protein_coding	chr10	5035354	5107686	+	904	847	977	408	486	320	249	223	327	-1.08481	2.25411e-09	-1.43743	3.97581e-13
ENSG00000196549.10	MME	protein_coding	chr3	155024124	155183729	+	3960	3650	3534	1188	1198	1040	592	572	541	-1.66632	2.56209e-71	-2.40647	7.06274e-134
ENSG00000196616.13	ADH1B	protein_coding	chr4	99304964	99352760	-	2006	2315	2487	213	217	309	0	4	0	-3.03185	1.66338e-88	-8.40917	1.01311e-128
ENSG00000196968.10	FUT11	protein_coding	chr10	73772291	73780251	+	1452	1794	1187	3120	3119	2994	1710	1764	1504	1.01764	5.37203e-14	0.436882	0.0106954
ENSG00000197106.6	SLC6A17	protein_coding	chr1	110150486	110202202	+	116	38	61	248	218	185	64	52	34	1.16383	0.00070344	-0.1821	0.830662
ENSG00000197142.10	ACSL5	protein_coding	chr10	112374018	112428380	+	137	128	76	39	25	39	15	10	22	-1.14958	0.00172007	-2.00384	2.85224e-05
ENSG00000197147.13	LRRC8B	protein_coding	chr1	89524836	89597864	+	205	149	231	24	74	89	34	60	98	-1.11586	0.00220222	-1.12279	0.0107656
ENSG00000197256.10	KANK2	protein_coding	chr19	11164267	11197791	-	11647	12322	12295	24667	25409	26110	9348	9548	9751	1.0674	1.93313e-116	-0.058168	0.47826
ENSG00000197380.10	DACT3	protein_coding	chr19	46647612	46661138	-	988	1293	1188	4194	3987	4355	2350	2487	2210	1.80661	6.114e-64	1.28556	7.23089e-26
ENSG00000197415.11	VEPH1	protein_coding	chr3	157259742	157533619	-	2343	1936	2230	1059	907	1066	1942	1656	1544	-1.06773	2.05573e-20	-0.057804	0.775275
ENSG00000197561.6	ELANE	protein_coding	chr19	851014	856247	+	26	16	78	3	0	0	0	0	0	-1.0044	0.00509421	-2.17888	0.00020645
ENSG00000197859.9	ADAMTSL2	protein_coding	chr9	133532164	133575519	+	29	20	5	97	89	102	83	54	6	1.29201	0.000757717	0.938967	0.17825
ENSG00000197969.11	VPS13A	protein_coding	chr9	77177353	77421541	+	5243	4569	4821	13135	13030	14484	4474	5594	5414	1.46408	5.8194e-123	0.362275	0.000310737
ENSG00000197971.14	MBP	protein_coding	chr18	76978827	77133683	-	5614	5616	5519	2066	1688	2303	1831	2096	2047	-1.43362	1.42167e-46	-1.19827	9.71915e-50
ENSG00000198523.5	PLN	protein_coding	chr6	118548298	118560730	+	112	70	88	481	570	694	43	109	26	2.35916	3.35545e-25	-0.249172	0.755575
ENSG00000198729.4	PPP1R14C	protein_coding	chr6	150143076	150250357	+	24	48	50	97	113	133	70	62	50	1.00612	0.00720634	0.669971	0.266344
ENSG00000198829.6	SUCNR1	protein_coding	chr3	151873643	151884619	+	6	5	0	363	747	489	0	3	6	4.74095	5.29758e-57	0.000441455	NA
ENSG00000198959.11	TGM2	protein_coding	chr20	38127387	38166578	-	9971	11448	11434	1796	1787	1943	7727	6887	7233	-2.53827	2.86399e-250	-0.306307	7.7204e-05
ENSG00000203805.10	PLPP4	protein_coding	chr10	120456954	120589855	+	35	47	20	128	146	172	215	247	220	1.47246	1.59354e-05	2.66419	5.63395e-14
ENSG00000204103.3	MAFB	protein_coding	chr20	40685848	40689240	-	77	83	68	194	363	287	81	15	29	1.52195	1.01988e-07	-0.433354	0.565743
ENSG00000204176.13	SYT15	protein_coding	chr10	46578217	46594173	+	7	31	41	244	194	156	69	144	115	1.79077	3.54298e-07	1.74113	0.000761567
ENSG00000204217.13	BMPR2	protein_coding	chr2	202376936	202567751	+	5364	4606	4597	11507	12054	12770	7370	7381	7284	1.30791	1.12493e-83	0.875836	4.02847e-36
ENSG00000204442.3	FAM155A	protein_coding	chr13	107163510	107866735	-	52	55	32	187	164	166	72	19	39	1.43367	5.59042e-06	0.130444	0.890677
ENSG00000204941.13	PSG5	protein_coding	chr19	43166256	43186536	-	304	343	344	780	565	789	203	174	271	1.02249	1.26538e-07	-0.309667	0.394562
ENSG00000205683.11	DPF3	protein_coding	chr14	72619296	72894116	-	142	135	99	541	306	390	111	165	161	1.44932	3.48751e-08	0.449977	0.317124
ENSG00000205978.5	NYNRIN	protein_coding	chr14	24398786	24419288	+	3551	3384	3683	9769	8793	9408	1910	1680	2149	1.38767	8.77982e-108	-0.598183	5.34185e-08
ENSG00000206052.10	DOK6	protein_coding	chr18	69401055	69849087	+	108	133	33	522	509	645	36	58	92	1.98817	4.10004e-11	-0.209377	0.805554
ENSG00000214814.7	FER1L6	protein_coding	chr8	123851987	124120061	+	83	102	58	0	18	3	0	11	6	-1.17297	0.00199708	-2.16798	0.000124999
ENSG00000221866.9	PLXNA4	protein_coding	chr7	132123332	132648688	-	286	265	249	564	512	683	133	51	109	1.04878	7.66494e-08	-1.04055	0.00655126
ENSG00000223764.2	RP11-54O7.3	lincRNA	chr1	916865	921016	-	112	150	267	1927	2067	2020	981	777	741	3.15186	2.86489e-53	2.36742	1.71801e-19
ENSG00000223786.1	RP11-554D15.1	lincRNA	chr6	74069451	74690727	+	100	61	91	0	6	22	51	97	116	-1.12126	0.00366991	0.298049	0.654319
ENSG00000226002.1	GTF2IP14	unprocessed_pseudogene	chr7	65084103	65100232	+	10	9	6	42	33	70	70	35	20	1.11731	0.00482251	1.60783	0.0068985
ENSG00000226237.1	GAS1RR	lincRNA	chr9	86948699	87002033	+	346	216	263	117	96	105	51	43	26	-1.14768	2.98792e-05	-2.22044	2.70861e-10
ENSG00000226738.1	CTA-384D8.31	antisense	chr22	50546415	50547652	+	397	403	418	91	117	46	706	757	659	-1.83059	4.16243e-11	1.05785	1.56658e-10
ENSG00000227068.1	RP11-12A16.3	antisense	chr9	125567579	125573023	+	5	0	0	161	208	147	0	0	0	3.27159	3.64429e-22	NA	NA
ENSG00000227544.8	AC018647.3	lincRNA	chr7	35715034	35734887	+	40	45	97	0	0	7	0	0	0	-1.19936	0.00105371	-3.05094	5.85601e-08
ENSG00000230479.1	AP000695.6	antisense	chr21	36430360	36481070	+	85	22	115	16	9	8	243	143	191	-1.19742	0.00215673	1.36733	0.00343728
ENSG00000233098.8	CCDC144NL-AS1	antisense	chr17	20868433	21002276	+	108	115	191	445	555	351	437	508	491	1.43606	5.99012e-08	1.95567	6.11014e-14
ENSG00000233251.7	AC007743.1	antisense	chr2	56173534	56185770	-	43	25	21	172	193	229	116	93	86	2.00756	1.36415e-10	1.64291	0.000314665
ENSG00000233297.4	RASA4DP	unprocessed_pseudogene	chr7	102681836	102690469	-	0	0	0	39	54	89	1	3	8	1.82291	3.49981e-07	0.398073	NA
ENSG00000235217.6	TSPY26P	transcribed_processed_pseudogene	chr20	32186477	32190527	-	72	66	114	307	189	173	89	169	130	1.08092	0.000963251	0.783952	0.0883804
ENSG00000235649.2	MXRA5Y	unprocessed_pseudogene	chrY	11957208	11987386	+	0	11	2	188	165	125	57	134	91	2.45843	2.90641e-12	2.88158	9.64321e-08
ENSG00000235750.9	KIAA0040	protein_coding	chr1	175156987	175192999	-	148	121	132	580	490	534	846	802	821	1.82052	8.50481e-20	2.82222	4.13302e-56
ENSG00000238045.9	AC009133.12	antisense	chr16	29808636	29821252	-	147	110	178	8	37	46	5	37	0	-1.31683	0.000463149	-0.929787	0.158532
ENSG00000240065.7	PSMB9	protein_coding	chr6	32844136	32859585	+	173	189	160	70	44	73	41	31	37	-1.14425	0.000330985	-1.73971	3.16709e-06
ENSG00000240583.11	AQP1	protein_coding	chr7	30911694	30925516	+	40	23	28	154	201	210	150	232	137	1.95815	2.45618e-10	2.40613	4.14894e-10
ENSG00000241135.5	LINC00881	lincRNA	chr3	157089881	157101135	+	11	5	6	51	50	66	0	0	12	1.35756	0.000381385	-0.124869	NA
ENSG00000242265.5	PEG10	protein_coding	chr7	94656325	94669695	+	4279	4200	3556	1196	1497	1830	783	719	760	-1.35755	9.97344e-25	-2.10929	2.56286e-88
ENSG00000243742.5	RPLP0P2	transcribed_processed_pseudogene	chr11	61615036	61639449	+	248	266	207	50	72	48	460	529	603	-1.67212	4.20904e-09	1.36819	4.91673e-10
ENSG00000244300.2	GATA2-AS1	antisense	chr3	128489212	128502348	+	363	301	173	574	636	667	237	212	181	1.02051	3.7652e-05	-0.120051	0.827131
ENSG00000244414.6	CFHR1	protein_coding	chr1	196819757	196832189	+	63	112	111	15	26	7	11	2	6	-1.39319	0.000222467	-2.50666	1.43401e-06
ENSG00000244486.8	SCARF2	protein_coding	chr22	20424815	20437826	-	3555	4001	4375	8386	8841	8734	6005	4930	4784	1.10823	9.79197e-46	0.672381	2.88605e-11
ENSG00000246273.6	SBF2-AS1	antisense	chr11	9758292	9811319	+	180	126	157	58	46	18	9	53	16	-1.27727	0.000372267	-1.74153	0.000558824
ENSG00000248144.5	ADH1C	protein_coding	chr4	99336492	99353027	-	261	264	232	50	39	20	33	3	25	-2.10846	2.73244e-12	-2.65622	3.96925e-09
ENSG00000248905.8	FMN1	protein_coding	chr15	32765545	33194733	-	1208	1101	1079	229	218	323	980	890	870	-1.99296	3.67647e-31	-0.0244588	0.923113
ENSG00000249669.9	CARMN	lincRNA	chr5	149406689	149432835	+	1047	1106	1140	2689	2194	2206	3314	3647	3076	1.07666	1.58894e-20	1.87351	1.93656e-85
ENSG00000249992.1	TMEM158	protein_coding	chr3	45224466	45226278	-	1025	1146	1158	434	504	482	191	156	145	-1.17495	1.4678e-16	-2.40983	4.01303e-42
ENSG00000254726.2	MEX3A	protein_coding	chr1	156072013	156081998	-	176	288	169	414	596	427	195	166	161	1.0101	0.000143665	-0.00160743	0.99785
ENSG00000255471.1	RP11-736K20.5	antisense	chr11	86892214	86925037	-	122	143	157	416	368	449	205	145	168	1.37803	6.86317e-10	0.529816	0.164658
ENSG00000258077.2	RP11-114H23.1	lincRNA	chr12	75563202	75984015	-	16	10	9	69	52	46	26	0	0	1.13576	0.00411053	-0.0451122	0.9644
ENSG00000258655.2	ARHGAP5-AS1	antisense	chr14	32074946	32076793	-	98	112	164	322	288	284	94	92	63	1.06372	9.75637e-05	-0.267842	0.655378
ENSG00000259207.7	ITGB3	protein_coding	chr17	47253846	47311816	+	176	289	146	987	958	779	705	700	839	1.89665	5.42227e-17	2.04009	1.89034e-16
ENSG00000260604.2	RP1-140K8.5	lincRNA	chr6	3904920	3911979	-	214	198	135	437	432	416	1149	1299	1466	1.0915	3.45816e-06	3.02227	1.60568e-57
ENSG00000261150.2	EPPK1	protein_coding	chr8	143857324	143878464	-	59	33	52	186	143	121	316	335	433	1.20003	0.000410223	2.94061	3.41429e-23
ENSG00000265107.2	GJA5	protein_coding	chr1	147756199	147773362	-	44	8	21	126	252	177	144	189	113	1.75216	8.77067e-07	2.27788	9.82662e-07
ENSG00000266010.1	GATA6-AS1	lincRNA	chr18	22166898	22168968	-	244	254	252	559	695	548	221	147	148	1.17025	6.48388e-10	-0.242756	0.569663
ENSG00000266524.2	GDF10	protein_coding	chr10	47300386	47313547	+	0	8	3	44	73	119	21	44	25	1.56604	2.14451e-05	1.50952	0.016466
ENSG00000267121.5	CTD-2020K17.1	antisense	chr17	45190931	45222222	-	104	46	45	7	10	21	23	39	20	-1.09658	0.00603228	-0.709622	0.274536
ENSG00000269113.3	TRABD2B	protein_coding	chr1	47760528	47996895	-	40	57	81	321	353	424	32	50	44	2.14478	1.74422e-15	-0.168112	0.84291
ENSG00000272405.1	RP11-284F21.10	antisense	chr1	156641666	156644887	-	78	46	70	16	7	18	5	15	14	-1.1467	0.00366298	-1.53548	0.0067229
ENSG00000272767.1	JMJD1C-AS1	antisense	chr10	63465229	63466563	+	26	6	20	94	76	69	38	34	65	1.16961	0.00283511	1.12065	0.0739307
ENSG00000272975.1	MYHAS	antisense	chr17	10383144	10623886	+	60	49	31	3	0	9	7	31	0	-1.04749	0.00584	-0.799191	0.278468
ENSG00000276116.2	FUT8-AS1	antisense	chr14	65411170	65412690	-	796	698	749	131	238	104	122	151	85	-1.92516	2.89542e-15	-2.25807	6.76636e-23
ENSG00000276600.4	RAB7B	protein_coding	chr1	205976740	206003461	-	278	304	358	1538	1491	1541	4	1	26	2.18687	1.72684e-57	-1.99068	0.000870542
ENSG00000277758.4	ABC7-42404400C24.1	protein_coding	chr10	47750864	47763592	-	43	85	36	338	484	532	262	302	278	2.39363	3.0644e-17	2.35254	7.85651e-12
ENSG00000279118.1	RP11-517I3.2	TEC	chr5	126496279	126498604	+	228	228	270	56	116	72	42	93	55	-1.23956	4.83885e-05	-1.46766	6.48392e-05
ENSG00000279161.1	CTB-12A17.2	TEC	chr19	46636810	46639161	-	18	21	64	109	162	146	117	51	46	1.22792	0.00113248	0.955435	0.120541
ENSG00000280143.1	AP000892.6	TEC	chr11	117204967	117210292	+	4056	4105	3543	8447	7441	8511	5995	6109	6415	1.0465	1.16231e-38	0.938689	5.66097e-32
ENSG00000280219.1	RP11-752L20.3	TEC	chr4	147487971	147496062	+	60	95	71	192	176	229	102	66	104	1.11137	0.000305089	0.465961	0.402832
ENSG00000280339.1	RP11-736K20.4	TEC	chr11	86908990	86912238	-	20	138	59	209	202	284	62	107	67	1.02822	0.00843658	0.288045	0.726805
ENSG00000280407.2	RP13-516M14.8	TEC	chr17	82249067	82251844	+	82	43	72	246	132	182	298	255	170	1.11904	0.000956606	1.92857	2.81736e-08
ENSG00000280721.1	LINC01943	lincRNA	chr2	87439523	87459044	-	62	84	89	15	26	30	108	69	143	-1.0362	0.00837084	0.622751	0.220632

## Sheet: Differential_TGFb1
ENSEMBL	name	type	chr	start	end	str	ReadCount_Untreated_1	ReadCount_Untreated_2	ReadCount_Untreated_3	ReadCount_BMP4_1	ReadCount_BMP4_2	ReadCount_BMP4_3	ReadCount_TGFb1_1	ReadCount_TGFb1_2	ReadCount_TGFb1_3	LogFC_BMP4_vs_Untreated	padj_BMP4_vs_Untreated	LogFC_TGFb1_vs_Untreated	padj_TGFb1_vs_Untreated
ENSG00000000971.15	CFH	protein_coding	chr1	196651878	196747504	+	30454	27829	27294	31414	35273	33031	8740	8918	8969	0.221656	0.000149687	-1.39886	9.60698e-169
ENSG00000001617.11	SEMA3F	protein_coding	chr3	50155045	50189075	+	121	198	264	147	123	165	80	45	36	-0.330988	0.450149	-1.33958	0.00199862
ENSG00000002549.12	LAP3	protein_coding	chr4	17577192	17607972	+	3620	3480	3423	2128	2141	2003	1372	1300	1279	-0.734679	6.95669e-21	-1.12467	9.219e-40
ENSG00000003436.15	TFPI	protein_coding	chr2	187464230	187565760	-	5224	4256	4139	2205	2581	2032	1007	685	807	-0.969184	1.80827e-18	-2.13115	2.17663e-58
ENSG00000003989.17	SLC7A2	protein_coding	chr8	17497088	17570573	+	388	394	372	41	171	181	127	63	122	-1.12757	0.00108834	-1.47809	1.60096e-06
ENSG00000004139.13	SARM1	protein_coding	chr17	28364356	28404049	+	1713	1701	1734	1771	1772	1675	816	506	441	0.0212719	0.914526	-1.22912	1.77878e-10
ENSG00000004660.14	CAMKK1	protein_coding	chr17	3860315	3894891	-	539	491	545	552	447	378	1104	1105	1170	-0.175519	0.563257	1.36241	1.30773e-23
ENSG00000005059.15	MCUB	protein_coding	chr4	109560205	109688726	+	607	496	376	464	652	521	928	966	721	0.134483	0.717025	1.06471	2.27845e-07
ENSG00000005238.19	FAM214B	protein_coding	chr9	35104112	35116341	-	1715	1671	1564	2732	2544	2665	3183	2981	2998	0.672381	1.30385e-13	1.16205	8.01199e-41
ENSG00000006016.10	CRLF1	protein_coding	chr19	18572220	18607741	-	2714	2707	2909	4114	5304	4270	12080	10926	9291	0.703421	5.24519e-12	2.22244	8.27122e-169
ENSG00000006327.13	TNFRSF12A	protein_coding	chr16	3018445	3022383	+	2170	1967	2199	3034	3217	2945	4748	4879	4225	0.532143	1.00363e-09	1.40208	2.51261e-68
ENSG00000006451.7	RALA	protein_coding	chr7	39623483	39708124	+	11876	10999	11147	7784	8001	7648	21961	20410	19797	-0.532502	1.86484e-25	1.14888	5.82156e-125
ENSG00000006534.15	ALDH3B1	protein_coding	chr11	68008578	68029282	+	1200	1170	1251	1565	1567	1365	335	464	267	0.306762	0.0211198	-1.43754	1.32188e-13
ENSG00000007952.17	NOX1	protein_coding	chrX	100843324	100874345	-	67	64	30	32	2	9	2	3	7	-0.680309	0.117672	-2.02773	0.000447248
ENSG00000008086.11	CDKL5	protein_coding	chrX	18425583	18653629	+	392	359	330	608	618	725	635	719	778	0.799693	9.24312e-06	1.22859	1.39576e-11
ENSG00000008311.14	AASS	protein_coding	chr7	122075647	122144280	-	1794	1343	1696	1274	1215	1287	533	515	701	-0.340496	0.020384	-1.15204	1.12688e-11
ENSG00000008394.12	MGST1	protein_coding	chr12	16347142	16609259	+	9445	8922	8785	6064	5350	5577	3540	3403	3029	-0.667829	1.00697e-24	-1.1596	8.66165e-66
ENSG00000008513.14	ST3GAL1	protein_coding	chr8	133454848	133571940	-	14711	13821	13718	19431	21777	21070	3860	3775	4093	0.558655	1.86385e-26	-1.56147	1.7508e-150
ENSG00000008517.16	IL32	protein_coding	chr16	3065297	3082192	+	1242	1365	1230	1638	1598	1243	2309	2235	2118	0.216297	0.24435	1.06693	1.14568e-25
ENSG00000010030.13	ETV7	protein_coding	chr6	36354091	36387800	-	131	84	120	51	48	25	18	21	23	-0.95643	0.0120595	-1.74826	0.000117874
ENSG00000011028.13	MRC2	protein_coding	chr17	62627401	62693597	+	36996	35647	37192	43977	48308	42824	69684	66719	68624	0.299643	2.95427e-09	1.18135	3.53655e-255
ENSG00000011201.11	ANOS1	protein_coding	chrX	8528874	8732186	-	19	33	18	7	12	5	128	167	130	-0.517482	0.264101	2.42809	2.11324e-09
ENSG00000011422.11	PLAUR	protein_coding	chr19	43646095	43670547	-	1227	1199	1472	1261	1235	880	2812	2899	2494	-0.193353	0.406582	1.34162	2.67253e-35
ENSG00000012171.19	SEMA3B	protein_coding	chr3	50267558	50277546	+	1236	1195	1367	1693	1289	1359	268	288	276	0.1884	0.324109	-1.87102	7.24232e-36
ENSG00000013293.5	SLC7A14	protein_coding	chr3	170459584	170586074	-	29	35	40	51	7	41	0	0	0	-0.0296683	0.971307	-2.23901	0.000133535
ENSG00000013297.10	CLDN11	protein_coding	chr3	170418865	170860380	+	8348	6505	7067	2453	2133	3099	94	82	48	-1.46435	2.39717e-36	-5.95567	2.43296e-124
ENSG00000013375.15	PGM3	protein_coding	chr6	83161150	83193936	-	4103	3981	4126	5373	5437	4930	7962	7096	8019	0.365195	3.32168e-07	1.19594	6.877e-68
ENSG00000013583.8	HEBP1	protein_coding	chr12	12974864	13000273	-	4244	4162	4617	3131	3537	3414	1371	1626	1579	-0.362471	1.29816e-05	-1.21645	2.75554e-37
ENSG00000013619.13	MAMLD1	protein_coding	chrX	150361422	150514178	+	854	646	744	677	454	589	1329	1250	1166	-0.351773	0.13688	1.00435	1.82275e-12
ENSG00000015413.9	DPEP1	protein_coding	chr16	89613308	89638456	+	27	8	11	29	5	8	44	56	78	-0.033225	0.964821	1.56682	0.0051808
ENSG00000017427.15	IGF1	protein_coding	chr12	102395867	102480645	-	320	728	674	1588	2069	1341	2406	2466	2116	1.12194	0.00107308	2.05575	2.47522e-09
ENSG00000017483.14	SLC38A5	protein_coding	chrX	48458537	48470256	-	87	54	131	98	103	49	226	190	164	-0.0746095	0.916586	1.21815	0.00150563
ENSG00000019144.18	PHLDB1	protein_coding	chr11	118606440	118658038	+	7432	7176	6887	13947	12518	12895	13916	13735	12796	0.868348	1.10854e-48	1.19036	1.97351e-115
ENSG00000019485.13	PRDM11	protein_coding	chr11	45095806	45235110	+	455	474	384	507	536	662	135	215	119	0.34996	0.139922	-1.12858	8.80162e-05
ENSG00000019549.9	SNAI2	protein_coding	chr8	48917768	48921740	-	4660	4737	5536	5854	5952	5686	1600	1645	1921	0.227621	0.0118312	-1.23612	1.02139e-32
ENSG00000019582.14	CD74	protein_coding	chr5	150401637	150412929	-	264	204	270	243	263	279	65	84	79	0.0823495	0.851106	-1.29182	6.527e-05
ENSG00000019991.15	HGF	protein_coding	chr7	81699006	81770438	-	4974	4209	4306	1872	2508	2284	478	383	409	-0.989586	5.37673e-20	-3.09316	1.9111e-173
ENSG00000021645.18	NRXN3	protein_coding	chr14	78170373	79868290	+	95	109	178	56	72	98	32	23	24	-0.539815	0.207031	-1.63708	0.000277993
ENSG00000023171.16	GRAMD1B	protein_coding	chr11	123358428	123627774	+	312	394	315	331	259	236	114	134	105	-0.270302	0.417343	-1.17546	2.77454e-05
ENSG00000023445.13	BIRC3	protein_coding	chr11	102317450	102339403	+	11	34	52	8	4	8	0	3	0	-0.743627	0.0734576	-1.63576	0.00752517
ENSG00000025434.18	NR1H3	protein_coding	chr11	47248300	47269032	+	356	386	403	265	228	189	131	174	113	-0.667788	0.00614933	-1.10588	4.99796e-05
ENSG00000025708.13	TYMP	protein_coding	chr22	50525752	50530056	-	334	355	294	147	236	238	955	824	895	-0.572558	0.050144	1.68371	3.56545e-24
ENSG00000029534.19	ANK1	protein_coding	chr8	41653220	41896762	-	73	81	49	93	154	161	10	7	0	0.729948	0.0567427	-1.95057	0.000799433
ENSG00000033170.16	FUT8	protein_coding	chr14	65410592	65744121	+	12229	10110	10918	4268	4982	4822	3893	3988	3787	-1.22237	7.05577e-59	-1.22337	2.16451e-70
ENSG00000034971.16	MYOC	protein_coding	chr1	171635417	171652683	-	184	256	290	199	92	138	18	50	79	-0.602811	0.095978	-1.68398	0.000116219
ENSG00000038382.18	TRIO	protein_coding	chr5	14143702	14532128	+	13647	12413	12343	19692	19720	20493	26788	26378	27348	0.640655	4.48697e-40	1.34767	7.7033e-168
ENSG00000038427.15	VCAN	protein_coding	chr5	83471465	83582303	+	29879	25634	23127	39360	41806	37806	141703	142048	148701	0.593337	1.02986e-15	2.71199	1.17893e-131
ENSG00000038945.14	MSR1	protein_coding	chr8	16107878	16567490	-	82	44	85	0	18	13	0	15	8	-0.981779	0.0132562	-1.68019	0.0052979
ENSG00000039139.9	DNAH5	protein_coding	chr5	13690331	13944543	-	92	124	94	98	115	92	216	223	229	-0.0182226	0.980313	1.28313	2.8454e-05
ENSG00000041353.9	RAB27B	protein_coding	chr18	54717860	54895516	+	547	489	509	295	434	250	179	127	140	-0.584981	0.0224242	-1.44246	6.36278e-10
ENSG00000041982.15	TNC	protein_coding	chr9	115019578	115118257	-	278	367	498	431	617	506	1797	1607	2066	0.391928	0.197244	2.46521	2.18408e-40
ENSG00000042062.11	FAM65C	protein_coding	chr20	50586108	50691528	-	63	63	134	3	23	1	8	0	0	-1.14633	0.00283313	-2.50937	1.04252e-05
ENSG00000043143.20	JADE2	protein_coding	chr5	134524312	134583230	+	1894	2075	2044	2301	2777	2190	598	629	645	0.267822	0.0491279	-1.38478	1.9216e-31
ENSG00000047648.21	ARHGAP6	protein_coding	chrX	11137543	11665701	-	147	108	126	162	187	127	27	18	20	0.263937	0.549736	-1.883	1.31783e-05
ENSG00000047662.4	FAM184B	protein_coding	chr4	17629306	17781512	-	3	1	3	50	20	21	38	27	41	0.986149	0.00885638	2.24155	0.000106708
ENSG00000048052.21	HDAC9	protein_coding	chr7	18086949	19002416	+	658	691	563	729	603	722	245	253	265	0.0986766	0.73757	-1.00991	6.2058e-07
ENSG00000048540.14	LMO3	protein_coding	chr12	16548373	16610594	-	31	35	24	21	13	11	0	0	0	-0.433058	0.402033	-2.00728	0.000690794
ENSG00000048740.18	CELF2	protein_coding	chr10	10798397	11336675	+	613	582	726	338	304	411	290	204	272	-0.800258	4.97683e-05	-1.00291	6.44703e-06
ENSG00000049130.14	KITLG	protein_coding	chr12	88492793	88580851	-	1451	1118	1155	959	1183	981	211	300	370	-0.239433	0.219296	-1.72527	2.06827e-16
ENSG00000049192.14	ADAMTS6	protein_coding	chr5	65148736	65481920	-	1354	867	995	553	390	477	3474	3316	3594	-1.08257	2.19115e-08	1.94502	3.9836e-48
ENSG00000049323.15	LTBP1	protein_coding	chr2	32946972	33399509	+	6701	6848	6979	10019	10315	10004	22983	23054	23116	0.56228	7.68045e-28	2.0306	0
ENSG00000049540.16	ELN	protein_coding	chr7	74027789	74069907	+	74	125	126	320	327	282	703	970	819	1.26513	3.53784e-06	3.06438	3.05351e-40
ENSG00000053328.8	METTL24	protein_coding	chr6	110245928	110358272	-	66	52	49	153	97	127	0	4	11	0.864303	0.0171144	-1.73007	0.0042855
ENSG00000053747.15	LAMA3	protein_coding	chr18	23689443	23955066	+	255	288	300	258	200	274	52	75	82	-0.179083	0.63623	-1.582	6.1136e-07
ENSG00000054356.13	PTPRN	protein_coding	chr2	219289623	219309648	-	145	166	215	587	747	584	2163	1902	1859	1.68139	1.21975e-15	3.69587	1.47656e-129
ENSG00000054654.16	SYNE2	protein_coding	chr14	63852983	64226433	+	2233	2293	2271	3507	3676	3348	751	690	835	0.625174	7.65237e-15	-1.28009	4.04924e-27
ENSG00000054967.12	RELT	protein_coding	chr11	73376264	73397474	+	115	104	212	267	368	236	309	392	365	0.812558	0.0129776	1.46714	1.86333e-06
ENSG00000055813.5	CCDC85A	protein_coding	chr2	56184123	56386173	+	85	48	45	331	507	413	142	192	195	2.29813	1.22096e-17	1.63161	1.56577e-05
ENSG00000056972.18	TRAF3IP2	protein_coding	chr6	111556454	111606278	-	626	481	529	487	537	470	153	238	200	-0.119155	0.692324	-1.12781	4.76474e-06
ENSG00000057294.14	PKP2	protein_coding	chr12	32790745	32896840	-	1791	1746	1857	655	452	857	647	758	773	-1.35384	5.06757e-14	-1.01148	1.83941e-15
ENSG00000057657.15	PRDM1	protein_coding	chr6	106086320	106109939	+	164	160	100	80	89	36	286	310	255	-0.722374	0.0724454	1.19408	6.44746e-05
ENSG00000058668.14	ATP2B4	protein_coding	chr1	203626561	203744081	+	28776	27527	27423	39714	37103	39760	9654	9488	10441	0.477939	9.85138e-30	-1.21517	4.78983e-116
ENSG00000059728.10	MXD1	protein_coding	chr2	69897688	69942945	+	1017	967	1171	790	766	909	2300	2105	2538	-0.339331	0.0425209	1.40423	8.0771e-32
ENSG00000061337.15	LZTS1	protein_coding	chr8	20246165	20303963	-	121	140	137	246	165	176	341	311	159	0.46491	0.191167	1.18735	0.000424356
ENSG00000061656.9	SPAG4	protein_coding	chr20	35615892	35621049	+	117	178	119	228	284	283	222	265	332	0.787736	0.0076418	1.16592	0.000247292
ENSG00000061918.12	GUCY1B3	protein_coding	chr4	155758992	155807591	+	73	52	28	31	44	18	5	6	6	-0.368546	0.501948	-1.79692	0.00194252
ENSG00000062038.13	CDH3	protein_coding	chr16	68636189	68722616	+	58	46	62	34	12	5	0	4	9	-0.736095	0.0940214	-1.85812	0.00181706
ENSG00000062282.14	DGAT2	protein_coding	chr11	75759512	75801535	+	100	77	127	28	41	33	29	19	6	-1.05513	0.00452883	-1.64439	0.00173057
ENSG00000063180.8	CA11	protein_coding	chr19	48637942	48646312	-	369	309	352	63	241	265	64	91	39	-0.626839	0.114043	-1.93144	3.10099e-09
ENSG00000064042.17	LIMCH1	protein_coding	chr4	41359607	41700044	+	1093	955	832	4058	4043	3764	1781	1706	1941	1.9957	1.03893e-81	1.17955	5.49989e-19
ENSG00000064205.10	WISP2	protein_coding	chr20	44714844	44728509	+	237	240	254	59	70	19	52	70	50	-1.6266	9.0237e-07	-1.64589	3.65876e-07
ENSG00000064309.14	CDON	protein_coding	chr11	125955796	126063335	-	1225	1680	1431	1123	911	1057	213	343	323	-0.465366	0.00605617	-1.95054	2.12457e-22
ENSG00000064547.13	LPAR2	protein_coding	chr19	19623668	19628930	-	25	52	46	26	77	88	99	113	120	0.339797	0.543912	1.43589	0.00111402
ENSG00000064687.12	ABCA7	protein_coding	chr19	1040101	1065572	+	579	733	817	296	494	300	155	97	210	-0.858433	0.000326631	-1.79519	5.88558e-11
ENSG00000064763.10	FAR2	protein_coding	chr12	29149103	29340980	+	210	242	233	174	115	152	52	71	36	-0.535872	0.0936962	-1.63204	4.60073e-06
ENSG00000064886.13	CHI3L2	protein_coding	chr1	111200771	111243440	+	170	136	142	76	94	64	35	43	54	-0.729961	0.0356683	-1.28336	0.00157933
ENSG00000065621.14	GSTO2	protein_coding	chr10	104268873	104304945	+	150	223	141	147	184	207	295	315	416	0.0518937	0.930701	1.19107	5.20231e-05
ENSG00000065717.14	TLE2	protein_coding	chr19	2997638	3047635	-	257	165	179	647	449	498	59	80	83	1.24438	1.14284e-07	-1.03025	0.0063065
ENSG00000066248.14	NGEF	protein_coding	chr2	232878686	233013272	-	18	7	10	17	39	39	398	313	280	0.56265	0.230543	4.48061	1.32664e-38
ENSG00000066279.17	ASPM	protein_coding	chr1	197084128	197146694	-	781	721	778	65	37	29	37	45	77	-3.54807	5.48259e-53	-3.33458	9.17832e-38
ENSG00000067057.16	PFKP	protein_coding	chr10	3066333	3137712	+	6922	6731	6792	11023	10558	9866	14840	13995	14329	0.619018	7.41881e-26	1.35724	1.43197e-180
ENSG00000068078.17	FGFR3	protein_coding	chr4	1793307	1808872	+	17	35	15	1710	1369	1781	98	54	143	5.44408	3.13358e-149	1.84431	0.000220334
ENSG00000069399.14	BCL3	protein_coding	chr19	44747705	44760044	+	2648	2076	2389	1164	1311	1124	821	747	621	-0.95139	2.48483e-16	-1.39723	9.58915e-26
ENSG00000069431.11	ABCC9	protein_coding	chr12	21797401	21942529	-	468	479	523	288	322	349	181	81	94	-0.570146	0.00580252	-1.63163	6.15423e-08
ENSG00000069667.15	RORA	protein_coding	chr15	60488284	61229319	-	477	432	387	558	638	633	1112	837	911	0.468527	0.0172898	1.38765	5.87319e-16
ENSG00000069702.10	TGFBR3	protein_coding	chr1	91680343	91906335	-	784	753	479	326	344	388	177	114	168	-0.839725	0.000173532	-1.7446	2.90288e-11
ENSG00000070371.15	CLTCL1	protein_coding	chr22	19179473	19291716	-	596	621	522	696	795	688	3406	2900	3059	0.309728	0.122673	2.68026	4.11996e-129
ENSG00000070404.9	FSTL3	protein_coding	chr19	676365	683399	+	5006	5308	5373	8881	6675	8297	18636	18663	18439	0.595085	7.97044e-10	2.10606	0
ENSG00000070614.14	NDST1	protein_coding	chr5	150485818	150558211	+	12400	11903	12027	10929	10085	11224	22656	22382	25207	-0.16921	0.00634229	1.23073	3.0013e-102
ENSG00000071575.11	TRIB2	protein_coding	chr2	12716889	12742734	+	3204	3063	3103	6841	6735	6646	953	927	1035	1.10379	2.28034e-79	-1.39026	4.2723e-46
ENSG00000071967.11	CYBRD1	protein_coding	chr2	171522247	171558133	+	25754	25280	25000	12763	13792	13163	7528	7382	8086	-0.930965	6.58831e-101	-1.43923	3.68611e-164
ENSG00000072110.13	ACTN1	protein_coding	chr14	68874143	68979440	-	72098	72006	72577	95752	85956	91392	135277	130906	131373	0.334571	1.00727e-13	1.15631	0
ENSG00000072163.19	LIMS2	protein_coding	chr2	127638381	127681786	-	1724	2123	1810	4184	3619	4160	5451	5249	5186	1.05505	1.93135e-23	1.7567	5.07381e-82
ENSG00000072210.18	ALDH3A2	protein_coding	chr17	19648136	19677598	+	1258	1210	1214	742	699	912	305	520	430	-0.618523	2.26115e-05	-1.23063	2.03258e-10
ENSG00000072952.18	MRVI1	protein_coding	chr11	10573091	10693988	-	842	1399	1165	1303	944	1540	174	218	251	0.138457	0.681968	-2.03256	6.44177e-20
ENSG00000073605.18	GSDMB	protein_coding	chr17	39904595	39919854	-	274	426	339	450	534	466	602	666	847	0.432478	0.102784	1.25216	3.57737e-08
ENSG00000073756.11	PTGS2	protein_coding	chr1	186671791	186680427	-	390	321	434	495	555	344	933	828	1007	0.257832	0.426808	1.51793	2.60203e-18
ENSG00000074181.8	NOTCH3	protein_coding	chr19	15159038	15200981	-	2179	2402	1970	5149	5725	5697	4251	3914	3922	1.31571	4.75531e-48	1.15505	1.76432e-34
ENSG00000074370.17	ATP2A3	protein_coding	chr17	3923870	3964464	-	141	122	146	118	124	96	1893	1949	1655	-0.219322	0.639248	3.95628	3.49325e-169
ENSG00000074410.13	CA12	protein_coding	chr15	63321378	63382161	-	4289	3154	3636	2928	3676	3086	1151	1113	1311	-0.184058	0.242687	-1.32993	6.49543e-28
ENSG00000074590.13	NUAK1	protein_coding	chr12	106063340	106140033	-	9436	8943	9433	7689	6496	7256	18914	17481	19708	-0.369173	2.43399e-07	1.2916	9.0514e-116
ENSG00000075213.10	SEMA3A	protein_coding	chr7	83955777	84492724	-	473	455	508	217	185	237	92	159	51	-1.06562	1.66366e-07	-1.78519	7.29796e-08
ENSG00000075223.13	SEMA3C	protein_coding	chr7	80742538	80922359	-	5521	5335	5158	7171	6771	7009	11157	10833	11031	0.386924	2.87853e-10	1.32259	1.20174e-135
ENSG00000075275.16	CELSR1	protein_coding	chr22	46360834	46537170	-	2861	2706	2413	2492	2519	2627	5608	5818	6381	-0.0602014	0.71191	1.43107	1.09579e-59
ENSG00000075651.15	PLD1	protein_coding	chr3	171600405	171810950	-	1751	1562	1714	1211	1270	1182	642	555	581	-0.443594	6.92133e-05	-1.20076	2.20916e-21
ENSG00000077684.15	JADE1	protein_coding	chr4	128809623	128875224	+	2016	1667	1969	1662	1412	1527	4305	4376	4589	-0.285376	0.0358958	1.50477	1.40466e-65
ENSG00000077942.18	FBLN1	protein_coding	chr22	45502238	45601135	+	42959	43534	46759	17474	18732	18244	15073	16574	14567	-1.28328	1.21367e-174	-1.24348	2.29564e-130
ENSG00000077943.7	ITGA8	protein_coding	chr10	15513949	15720125	-	1005	971	920	1392	1727	1441	148	101	133	0.634935	1.53264e-06	-2.55049	1.16632e-38
ENSG00000078070.12	MCCC1	protein_coding	chr3	183015218	183116075	-	1602	1414	1457	967	1102	866	502	574	597	-0.58397	1.73806e-05	-1.11692	1.14377e-15
ENSG00000078401.6	EDN1	protein_coding	chr6	12290363	12297194	+	1826	1620	1946	1386	1123	1341	323	401	316	-0.467886	0.000416019	-2.05363	1.34864e-45
ENSG00000079102.16	RUNX1T1	protein_coding	chr8	91954967	92103286	-	1903	2053	1835	1591	1555	1516	617	531	764	-0.304906	0.00841897	-1.28922	5.19581e-17
ENSG00000079257.7	LXN	protein_coding	chr3	158645822	158672693	-	1485	1254	1351	573	719	692	516	436	386	-0.999567	4.19684e-13	-1.30442	2.33616e-17
ENSG00000079308.16	TNS1	protein_coding	chr2	217799789	218002995	-	16608	18458	16296	36161	34969	36215	44063	41414	42553	1.0572	1.21129e-79	1.59418	1.47737e-183
ENSG00000079385.21	CEACAM1	protein_coding	chr19	42507304	42561234	-	646	432	578	333	255	277	15	24	29	-0.843114	0.000145038	-3.94901	5.36744e-40
ENSG00000080493.15	SLC4A4	protein_coding	chr4	71186757	71572087	+	679	669	701	541	358	511	262	293	267	-0.497063	0.0221018	-1.00763	4.5733e-08
ENSG00000080573.6	COL5A3	protein_coding	chr19	9959561	10010471	-	668	647	680	219	228	233	288	220	240	-1.45422	5.74277e-18	-1.09789	3.11985e-08
ENSG00000081041.8	CXCL2	protein_coding	chr4	74097035	74099293	-	263	281	280	62	70	62	22	5	15	-1.76399	4.16155e-12	-3.39816	2.2157e-18
ENSG00000081052.11	COL4A4	protein_coding	chr2	227002711	227164113	-	2951	2917	2741	3108	2492	3320	8062	8451	9012	0.0516044	0.802692	1.84218	2.47627e-146
ENSG00000081277.12	PKP1	protein_coding	chr1	201283452	201332993	+	0	0	0	0	3	0	73	9	33	NA	NA	2.35996	5.06558e-05
ENSG00000082482.13	KCNK2	protein_coding	chr1	215005775	215237093	+	513	351	437	158	144	125	129	77	67	-1.4143	7.65772e-10	-1.81846	1.45308e-09
ENSG00000082497.11	SERTAD4	protein_coding	chr1	210232799	210246631	+	212	134	254	367	349	360	782	829	704	0.730898	0.00846948	2.13484	1.18755e-21
ENSG00000083067.22	TRPM3	protein_coding	chr9	70529063	71446904	-	331	282	236	265	307	258	78	26	33	-0.0266804	0.958334	-2.03247	1.72135e-07
ENSG00000083807.9	SLC27A5	protein_coding	chr19	58479512	58512413	-	145	136	157	113	102	134	34	30	68	-0.265722	0.540152	-1.21383	0.00689785
ENSG00000084444.13	FAM234B	protein_coding	chr12	13044284	13142521	+	712	520	677	450	332	389	122	156	122	-0.644838	0.00233964	-1.88307	1.31748e-16
ENSG00000084636.17	COL16A1	protein_coding	chr1	31652247	31704319	-	21539	21831	21517	37288	37318	36883	40007	38098	38859	0.780469	3.29416e-100	1.13017	3.89028e-188
ENSG00000084710.13	EFR3B	protein_coding	chr2	25042130	25159137	+	30	22	54	504	361	500	318	186	128	2.94436	4.54752e-27	2.4	4.72125e-09
ENSG00000085117.11	CD82	protein_coding	chr11	44564427	44620363	+	255	265	240	162	101	99	29	37	68	-0.884457	0.00281962	-1.94756	1.3614e-07
ENSG00000085276.17	MECOM	protein_coding	chr3	169083499	169663618	-	1178	1205	1347	1426	1233	1358	3319	3314	3384	0.105939	0.585568	1.69533	7.30564e-79
ENSG00000086991.12	NOX4	protein_coding	chr11	89324356	89498187	-	101	59	78	177	147	293	988	1078	1079	1.03897	0.0019994	3.86608	4.6579e-85
ENSG00000087008.15	ACOX3	protein_coding	chr4	8366282	8440723	-	699	574	569	1096	877	1031	1643	1689	1807	0.673345	3.63246e-05	1.73792	4.83258e-41
ENSG00000087303.17	NID2	protein_coding	chr14	52004803	52069228	-	25046	27178	28277	11193	10886	13378	7812	7340	7010	-1.16817	4.26253e-58	-1.57561	1.50264e-169
ENSG00000087494.15	PTHLH	protein_coding	chr12	27958084	27972705	-	106	154	267	91	74	70	585	586	399	-0.842391	0.0227447	1.70831	1.94033e-08
ENSG00000087589.16	CASS4	protein_coding	chr20	56412112	56460387	+	195	156	210	57	46	54	0	16	9	-1.44597	1.21389e-06	-3.07496	2.27969e-10
ENSG00000088320.3	REM1	protein_coding	chr20	31475293	31484905	+	37	47	25	32	18	11	0	0	0	-0.378145	0.486521	-2.28113	9.65393e-05
ENSG00000088882.7	CPXM1	protein_coding	chr20	2794069	2800637	-	386	320	343	379	516	418	79	59	71	0.298918	0.276004	-1.90534	1.04429e-11
ENSG00000089041.16	P2RX7	protein_coding	chr12	121132819	121188032	+	212	124	159	198	127	42	0	0	0	-0.27753	0.61748	-4.91049	3.16792e-23
ENSG00000089127.12	OAS1	protein_coding	chr12	112906777	112933222	+	77	255	217	90	334	96	53	30	56	-0.0507988	0.948589	-1.38827	0.00324683
ENSG00000089692.8	LAG3	protein_coding	chr12	6772512	6778455	+	0	0	0	0	0	39	20	31	18	0.203286	NA	1.937	0.00106305
ENSG00000090339.8	ICAM1	protein_coding	chr19	10270835	10286615	+	20647	18686	19998	19418	16456	19577	4838	4913	5874	-0.0940406	0.318382	-1.63254	2.95209e-103
ENSG00000090376.10	IRAK3	protein_coding	chr12	66188879	66254622	+	1331	1307	1208	1036	1099	1179	364	364	375	-0.207099	0.182679	-1.4935	1.44441e-25
ENSG00000090615.14	GOLGA3	protein_coding	chr12	132768909	132828858	-	7394	5755	6832	6754	6896	7229	11829	10604	11067	0.0661798	0.624523	1.02346	9.33893e-40
ENSG00000090661.11	CERS4	protein_coding	chr19	8206736	8262421	+	252	385	429	156	140	178	11	77	37	-0.996264	0.000220812	-2.30794	9.40869e-08
ENSG00000090776.5	EFNB1	protein_coding	chrX	68828997	68842147	+	2806	3270	3154	3762	3349	3791	1240	1211	1124	0.236831	0.0341388	-1.07828	1.5864e-25
ENSG00000091592.15	NLRP1	protein_coding	chr17	5499427	5619424	-	2856	2630	3174	4456	4504	4851	5197	5204	5214	0.666183	2.37284e-15	1.12732	3.61653e-47
ENSG00000092010.14	PSME1	protein_coding	chr14	24136158	24138967	+	5926	6010	6258	3749	4050	3535	2421	2317	2145	-0.673166	2.11013e-20	-1.11639	2.37242e-55
ENSG00000092068.19	SLC7A8	protein_coding	chr14	23125295	23183674	-	342	387	418	165	193	275	111	90	110	-0.74802	0.00472358	-1.5079	1.06303e-08
ENSG00000092295.11	TGM1	protein_coding	chr14	24249114	24264432	-	215	263	322	374	287	319	605	474	591	0.259559	0.452143	1.28777	1.18524e-08
ENSG00000094804.9	CDC6	protein_coding	chr17	40287633	40304657	+	65	91	114	28	42	28	185	152	201	-0.937396	0.0170166	1.14786	0.00158788
ENSG00000094963.13	FMO2	protein_coding	chr1	171185208	171211230	+	327	340	323	80	64	92	0	0	1	-1.77239	5.80046e-13	-5.97884	7.93038e-42
ENSG00000095303.14	PTGS1	protein_coding	chr9	122370530	122395703	+	9470	9359	9453	6137	6975	5882	21843	21879	20770	-0.566369	7.75854e-16	1.46861	1.64009e-292
ENSG00000095752.6	IL11	protein_coding	chr19	55364389	55370463	-	99	53	122	183	148	220	1599	1339	1308	0.763076	0.0356436	4.06126	1.91773e-80
ENSG00000096696.13	DSP	protein_coding	chr6	7541575	7586717	+	3399	3367	3550	6708	7009	7376	7364	7135	7719	1.02493	8.8894e-60	1.38423	2.62887e-100
ENSG00000097096.8	SYDE2	protein_coding	chr1	85156873	85201046	-	267	311	209	340	460	338	529	480	439	0.467966	0.107854	1.10892	1.62135e-06
ENSG00000099204.18	ABLIM1	protein_coding	chr10	114431113	114685003	-	1225	1030	975	382	349	533	310	268	277	-1.25562	4.8722e-12	-1.59558	3.72708e-21
ENSG00000099331.13	MYO9B	protein_coding	chr19	17075781	17214537	+	12066	11440	12357	14497	14225	14015	22500	21685	23015	0.254371	1.59258e-07	1.18627	2.02478e-139
ENSG00000099812.8	MISP	protein_coding	chr19	751126	764318	+	0	2	3	5	4	0	42	34	46	0.0533053	NA	2.49976	1.19859e-05
ENSG00000099860.8	GADD45B	protein_coding	chr19	2476122	2478259	+	1925	1682	1964	4240	4685	4015	6145	6379	6205	1.19738	4.89347e-40	2.02232	3.94035e-165
ENSG00000099864.17	PALM	protein_coding	chr19	708939	748329	+	1864	2080	2110	2623	2622	2578	5044	4193	4228	0.364805	0.000250063	1.42257	2.48407e-51
ENSG00000099953.9	MMP11	protein_coding	chr22	23768226	23784316	+	495	612	801	3377	3313	3133	1130	1161	1131	2.25951	8.78242e-58	1.09521	9.96776e-10
ENSG00000099957.16	P2RX6	protein_coding	chr22	21009808	21028830	+	607	499	713	457	397	402	202	181	246	-0.491253	0.0232603	-1.19118	3.60087e-07
ENSG00000099960.12	SLC7A4	protein_coding	chr22	21028718	21032840	-	61	147	114	30	8	22	262	172	188	-1.32485	0.000498772	1.08344	0.00591965
ENSG00000099998.17	GGT5	protein_coding	chr22	24219654	24245142	-	1239	1081	963	935	815	931	449	440	290	-0.277628	0.123826	-1.16079	3.57239e-09
ENSG00000100003.17	SEC14L2	protein_coding	chr22	30396857	30425317	+	285	333	257	285	316	265	711	795	810	-0.0127976	0.980892	1.63687	4.4839e-19
ENSG00000100065.14	CARD10	protein_coding	chr22	37490362	37519542	-	597	517	390	371	334	364	95	110	180	-0.44611	0.073717	-1.55417	1.86679e-07
ENSG00000100196.10	KDELR3	protein_coding	chr22	38468062	38483447	+	1061	1045	936	1139	1095	1239	2650	2621	2610	0.186621	0.281083	1.64094	8.66491e-63
ENSG00000100234.11	TIMP3	protein_coding	chr22	32801701	32863043	+	39516	43809	40550	187560	163677	177540	71441	67314	74657	2.08028	1.12241e-299	1.06354	2.46876e-82
ENSG00000100292.16	HMOX1	protein_coding	chr22	35380361	35394214	+	7415	6419	7596	6297	7294	5884	14128	12747	12199	-0.132534	0.278749	1.14408	1.66508e-64
ENSG00000100321.14	SYNGR1	protein_coding	chr22	39349925	39385588	+	760	652	707	626	788	779	345	187	294	0.0494694	0.874865	-1.02664	2.49881e-05
ENSG00000100350.14	FOXRED2	protein_coding	chr22	36487190	36507101	-	1652	1581	1746	1457	1429	1280	499	464	609	-0.248373	0.0594238	-1.35399	2.33956e-20
ENSG00000100368.13	CSF2RB	protein_coding	chr22	36913628	36940449	+	954	754	635	1772	1421	1693	91	137	202	1.00727	2.84144e-10	-2.01517	2.62087e-13
ENSG00000100558.8	PLEK2	protein_coding	chr14	67386983	67412200	-	351	370	351	510	540	530	649	578	578	0.526626	0.0060669	1.00576	2.05189e-08
ENSG00000100592.15	DAAM1	protein_coding	chr14	59188646	59371405	+	4671	4166	4351	3078	3165	3511	1944	1543	1800	-0.427184	1.69246e-07	-1.02762	3.39531e-25
ENSG00000100600.14	LGMN	protein_coding	chr14	92703807	92748702	-	5135	5262	5228	9306	9002	9273	10821	9634	9864	0.816617	3.53273e-53	1.23372	1.68795e-94
ENSG00000100626.16	GALNT16	protein_coding	chr14	69259277	69357033	+	147	256	178	125	51	124	434	411	255	-0.692056	0.076123	1.10674	0.000350999
ENSG00000100739.10	BDKRB1	protein_coding	chr14	96255824	96268967	+	201	163	133	267	325	327	21	31	32	0.770234	0.00430716	-1.94921	1.18623e-06
ENSG00000100889.11	PCK2	protein_coding	chr14	24094053	24110598	+	4700	5121	4871	5449	5151	4723	9557	9444	9727	0.0615244	0.648185	1.24478	1.5145e-91
ENSG00000101194.17	SLC17A9	protein_coding	chr20	62952647	62969585	+	51	70	52	116	78	100	175	200	175	0.543014	0.206124	1.75516	2.23202e-07
ENSG00000101198.14	NKAIN4	protein_coding	chr20	63240784	63272694	-	0	0	0	0	0	0	50	30	41	NA	NA	2.90172	3.20308e-07
ENSG00000101199.12	ARFGAP1	protein_coding	chr20	63272785	63289793	+	3548	2983	3261	3471	3816	3230	7259	6856	7337	0.104528	0.455261	1.40796	1.6981e-82
ENSG00000101203.16	COL20A1	protein_coding	chr20	63293186	63334851	+	0	0	0	0	0	5	14	45	24	NA	NA	2.12284	0.000305662
ENSG00000101224.17	CDC25B	protein_coding	chr20	3786772	3806121	+	2910	3024	3163	1504	1191	1371	841	769	664	-1.13195	8.41775e-27	-1.70195	2.20995e-54
ENSG00000101306.10	MYLK2	protein_coding	chr20	31819308	31834689	+	0	0	11	0	5	5	45	73	82	-0.00827717	NA	2.25021	0.000114064
ENSG00000101307.15	SIRPB1	protein_coding	chr20	1563521	1620061	-	51	37	43	27	22	44	0	3	0	-0.269388	0.650555	-2.23425	0.000141212
ENSG00000101333.16	PLCB4	protein_coding	chr20	9068763	9481242	+	70	121	103	162	121	133	370	258	391	0.383165	0.379076	1.90941	2.59051e-10
ENSG00000101347.8	SAMHD1	protein_coding	chr20	36890229	36951843	-	1736	2007	2194	1069	1485	1170	657	659	834	-0.642914	1.98614e-05	-1.1599	8.21185e-15
ENSG00000101463.5	SYNDIG1	protein_coding	chr20	24469199	24666616	+	24	3	43	273	222	304	489	271	330	2.05712	4.52003e-09	2.38061	3.09564e-05
ENSG00000101665.8	SMAD7	protein_coding	chr18	48919853	48950711	-	750	614	654	4477	4432	4128	3206	2950	2638	2.64194	1.46289e-175	2.37891	6.27066e-102
ENSG00000101670.11	LIPG	protein_coding	chr18	49560699	49599182	+	1295	1156	1289	688	816	888	2280	2065	2171	-0.617507	1.76321e-05	1.07403	2.43713e-26
ENSG00000101695.8	RNF125	protein_coding	chr18	32018372	32073213	+	35	29	23	28	4	2	0	3	0	-0.391498	0.414344	-1.63441	0.00773015
ENSG00000101825.7	MXRA5	protein_coding	chrX	3308565	3346641	-	1175	1088	926	17568	19589	16845	15852	16968	16616	4.02243	0	4.2147	0
ENSG00000101871.14	MID1	protein_coding	chrX	10445310	10833654	-	1617	1515	1382	825	774	1148	121	138	156	-0.678385	4.09041e-05	-3.08206	1.23916e-76
ENSG00000101928.12	MOSPD1	protein_coding	chrX	134887626	134915267	-	923	952	1070	467	540	534	355	374	440	-0.890532	2.16966e-09	-1.024	3.02582e-09
ENSG00000101955.14	SRPX	protein_coding	chrX	38149336	38220924	-	10755	9247	10321	10520	12550	10994	2938	2909	2758	0.168965	0.0619981	-1.52898	9.65746e-120
ENSG00000102057.9	KCND1	protein_coding	chrX	48961378	48971569	-	271	204	197	262	156	276	64	120	51	0.0415704	0.944441	-1.08739	0.00668436
ENSG00000102287.18	GABRE	protein_coding	chrX	151953124	151974680	-	1044	741	1049	871	1103	963	148	254	202	0.0527951	0.871567	-1.85797	3.56164e-16
ENSG00000102359.6	SRPX2	protein_coding	chrX	100644166	100675788	+	1676	1631	1669	1289	1372	1013	5562	6396	5542	-0.41939	0.00441668	2.08444	7.13357e-155
ENSG00000102385.12	DRP2	protein_coding	chrX	101219769	101264497	+	221	380	378	363	600	401	601	618	537	0.407822	0.227567	1.06964	1.04895e-05
ENSG00000102452.15	NALCN	protein_coding	chr13	101053776	101416492	-	1176	1163	1097	774	683	824	2859	2632	2652	-0.567893	5.21155e-05	1.51457	2.88209e-59
ENSG00000102683.7	SGCG	protein_coding	chr13	23180952	23325165	+	465	413	478	493	533	363	1512	1129	1245	0.0350543	0.935126	1.76435	8.68114e-31
ENSG00000102755.11	FLT1	protein_coding	chr13	28300344	28495145	-	217	297	166	512	495	610	82	69	95	1.09742	4.88598e-06	-1.0645	0.0041956
ENSG00000103196.11	CRISPLD2	protein_coding	chr16	84819984	84920768	+	462	383	355	3435	3968	3159	1538	1240	1308	3.03325	4.29392e-135	2.00702	6.15219e-39
ENSG00000103257.8	SLC7A5	protein_coding	chr16	87830023	87869488	-	12343	11763	11603	15284	14042	14185	22097	21353	23278	0.285787	2.85363e-07	1.18177	9.18476e-115
ENSG00000103485.17	QPRT	protein_coding	chr16	29679008	29698699	+	1135	1189	944	1128	968	1218	175	183	110	0.0201998	0.951045	-2.42831	4.29335e-31
ENSG00000103489.11	XYLT1	protein_coding	chr16	17101769	17470881	-	973	999	1063	1281	1416	1292	6575	6131	6227	0.385166	0.00309272	2.90866	0
ENSG00000103522.15	IL21R	protein_coding	chr16	27402162	27452042	+	77	10	45	125	136	111	231	307	212	0.843426	0.0455132	2.27236	2.6503e-07
ENSG00000103811.15	CTSH	protein_coding	chr15	78921058	78949574	-	382	418	365	157	102	166	74	98	78	-1.26022	3.42645e-07	-1.82074	9.0619e-12
ENSG00000103888.16	CEMIP	protein_coding	chr15	80779343	80951776	+	215266	197609	201719	220779	183472	230478	16260	15845	17629	0.0484745	0.671441	-3.33727	0
ENSG00000104043.14	ATP8B4	protein_coding	chr15	49858238	50182817	-	281	364	252	147	213	181	5	7	3	-0.625336	0.0340442	-4.62399	7.82843e-32
ENSG00000104047.14	DTWD1	protein_coding	chr15	49620980	49656232	+	2368	1992	2343	1306	1263	1629	885	838	765	-0.651246	2.81701e-07	-1.13456	1.83738e-22
ENSG00000104368.17	PLAT	protein_coding	chr8	42175233	42207724	-	2172	2184	2618	1640	1256	1416	708	906	969	-0.668051	2.94105e-07	-1.12871	5.46137e-15
ENSG00000104432.13	IL7	protein_coding	chr8	78675743	78805523	-	50	85	135	4	62	36	1	0	7	-0.617024	0.184827	-2.72615	8.49498e-07
ENSG00000104435.13	STMN2	protein_coding	chr8	79610814	79666175	+	35	33	28	131	142	171	1	4	0	1.62826	3.26051e-07	-1.69462	0.00586656
ENSG00000104490.17	NCALD	protein_coding	chr8	101686543	102124907	-	28	43	53	49	44	69	0	0	1	0.229826	0.706713	-2.44517	2.52793e-05
ENSG00000104518.10	GSDMD	protein_coding	chr8	143553207	143563062	+	1047	797	1082	755	898	756	385	355	398	-0.262161	0.211074	-1.04993	4.69657e-09
ENSG00000104783.11	KCNN4	protein_coding	chr19	43766533	43781257	-	42	18	34	14	29	29	114	56	105	-0.173337	0.792708	1.45023	0.00340486
ENSG00000104881.15	PPP1R13L	protein_coding	chr19	45379634	45406349	-	2049	1677	1750	3632	2852	3538	7500	7280	6544	0.85141	1.16278e-13	2.22959	5.44156e-161
ENSG00000104967.6	NOVA2	protein_coding	chr19	45933734	45973546	-	502	418	449	533	637	489	863	753	764	0.261322	0.296622	1.05642	1.00444e-10
ENSG00000105088.8	OLFM2	protein_coding	chr19	9853718	9936552	-	5	0	10	21	21	55	224	96	108	0.675994	0.08768	3.5818	3.23909e-13
ENSG00000105290.11	APLP1	protein_coding	chr19	35867899	35879791	+	726	746	715	1622	1665	1345	1314	1479	1292	1.04595	1.0028e-15	1.16671	1.53447e-20
ENSG00000105329.9	TGFB1	protein_coding	chr19	41301587	41353911	-	11079	11742	12413	17517	21134	17999	24810	23419	20432	0.679205	1.13872e-20	1.23837	3.25537e-84
ENSG00000105499.13	PLA2G4C	protein_coding	chr19	48047843	48110817	-	343	489	328	304	240	373	91	95	94	-0.297179	0.390895	-1.65163	5.24098e-09
ENSG00000105514.7	RAB3D	protein_coding	chr19	11322046	11346270	-	673	618	613	539	530	463	167	210	197	-0.294347	0.152949	-1.39626	1.00528e-11
ENSG00000105516.10	DBP	protein_coding	chr19	48630030	48637438	-	498	673	404	285	296	267	199	148	65	-0.797526	0.00088508	-1.49992	1.29885e-05
ENSG00000105559.11	PLEKHA4	protein_coding	chr19	48837097	48868632	-	2763	2953	3329	2776	2808	2526	1055	1052	926	-0.152297	0.255144	-1.28236	3.53733e-32
ENSG00000105639.18	JAK3	protein_coding	chr19	17824780	17848071	-	209	169	185	191	122	236	55	58	83	-0.0273549	0.966128	-1.10514	0.00314811
ENSG00000105650.21	PDE4C	protein_coding	chr19	18207961	18255419	-	33	35	18	107	71	78	182	144	161	0.975654	0.0134154	2.3969	4.40206e-10
ENSG00000105664.10	COMP	protein_coding	chr19	18782773	18791314	-	0	3	25	352	384	376	3587	3966	2897	0.615267	0.0697054	1.64792	0.00538133
ENSG00000105707.13	HPN	protein_coding	chr19	35040506	35066571	+	57	27	34	8	19	8	0	0	0	-0.727966	0.0969253	-2.38256	4.29863e-05
ENSG00000105825.11	TFPI2	protein_coding	chr7	93885397	93890991	-	27653	25830	26866	5745	7652	5415	7514	6909	6414	-1.97668	1.46141e-36	-1.66185	7.87883e-217
[truncated: 1,245 more rows]
