# Supplementary material for: Extracellular vesicle cross-talk between pulmonary artery smooth muscle cells and endothelium during excessive TGF-β signalling: implications for PAH vascular remodelling
Source: Cell Commun Signal. 2019 Nov 8;17:143. doi: 10.1186/s12964-019-0449-9 (PMC6839246; doi:10.1186/s12964-019-0449-9)
Supplement: Supplementary file 4 — Additional file 4: Table S3. Gene Ontology enrichment analysis for Biological Process using differential RNAs found in TGF-β1 treated HPASMC-EVs. (XLSX 16 kb) [file 12964_2019_449_MOESM4_ESM.xlsx]

## Sheet: Complete analysis
GO.ID	Term	Annotated	Significant	Expected	classicFisher	"-LOG10"
GO:0048513	animal organ development	887	31	16.14	9.1e-05	4.04096
GO:0006936	muscle contraction	85	8	1.55	0.00013	3.88606
GO:0032501	multicellular organismal process	1780	49	32.39	0.00013	3.88606
GO:0044707	single-multicellular organism process	1686	47	30.68	0.00016	3.79588
GO:0003012	muscle system process	114	9	2.07	0.00019	3.72125
GO:0003231	cardiac ventricle development	32	5	0.58	0.00024	3.61979
GO:0010470	regulation of gastrulation	8	3	0.15	0.0003	3.52288
GO:0030154	cell differentiation	1088	34	19.8	0.00034	3.46852
GO:0043588	skin development	54	6	0.98	0.00039	3.40894
GO:0009913	epidermal cell differentiation	38	5	0.69	0.00055	3.25964
GO:0009888	tissue development	508	20	9.24	0.00056	3.25181
GO:0030216	keratinocyte differentiation	22	4	0.4	0.00058	3.23657
GO:0044767	single-organism developmental process	1675	45	30.48	0.00071	3.14874
GO:0007275	multicellular organism development	1420	40	25.84	0.00071	3.14874
GO:0070527	platelet aggregation	25	4	0.45	0.00096	3.01773
GO:0032502	developmental process	1700	45	30.93	0.00102	2.9914
GO:0003007	heart morphogenesis	68	6	1.24	0.00134	2.8729
GO:0060429	epithelium development	315	14	5.73	0.0014	2.85387
GO:0003205	cardiac chamber development	47	5	0.86	0.00148	2.82974
GO:0048869	cellular developmental process	1177	34	21.41	0.00158	2.80134
GO:0014812	muscle cell migration	29	4	0.53	0.00171	2.767
GO:0003206	cardiac chamber morphogenesis	30	4	0.55	0.00194	2.7122
GO:0030198	extracellular matrix organization	157	9	2.86	0.00199	2.70115
GO:0043062	extracellular structure organization	157	9	2.86	0.00199	2.70115
GO:0090257	regulation of muscle system process	54	5	0.98	0.00277	2.55752
GO:0048856	anatomical structure development	1518	40	27.62	0.00298	2.52578
GO:0030855	epithelial cell differentiation	167	9	3.04	0.00303	2.51856
GO:0006282	regulation of DNA repair	34	4	0.62	0.00311	2.50724
GO:0003209	cardiac atrium morphogenesis	5	2	0.09	0.00316	2.50031
GO:0003283	atrial septum development	5	2	0.09	0.00316	2.50031
GO:0072606	interleukin-8 secretion	5	2	0.09	0.00316	2.50031
GO:0090153	regulation of sphingolipid biosynthetic ...	5	2	0.09	0.00316	2.50031
GO:2000303	regulation of ceramide biosynthetic proc...	5	2	0.09	0.00316	2.50031
GO:2000778	positive regulation of interleukin-6 sec...	5	2	0.09	0.00316	2.50031
GO:0048523	negative regulation of cellular process	1424	38	25.91	0.0033	2.48149
GO:0048731	system development	1276	35	23.22	0.00336	2.47366
GO:0006937	regulation of muscle contraction	35	4	0.64	0.00347	2.45967
GO:0042060	wound healing	245	11	4.46	0.0044	2.35655
GO:0009653	anatomical structure morphogenesis	868	26	15.79	0.00454	2.34294
GO:0003230	cardiac atrium development	6	2	0.11	0.00468	2.32975
GO:0045601	regulation of endothelial cell differentiation	6	2	0.11	0.00468	2.32975
GO:0045616	regulation of keratinocyte differentiati...	6	2	0.11	0.00468	2.32975
GO:0051451	myoblast migration	6	2	0.11	0.00468	2.32975
GO:0072604	interleukin-6 secretion	6	2	0.11	0.00468	2.32975
GO:0009611	response to wounding	328	13	5.97	0.00571	2.24336
GO:0003281	ventricular septum development	21	3	0.38	0.00609	2.21538
GO:0006939	smooth muscle contraction	21	3	0.38	0.00609	2.21538
GO:0044087	regulation of cellular component biogene...	293	12	5.33	0.00614	2.21183
GO:0045992	negative regulation of embryonic develop...	7	2	0.13	0.00647	2.1891
GO:1903055	positive regulation of extracellular mat...	7	2	0.13	0.00647	2.1891
GO:0030199	collagen fibril organization	22	3	0.4	0.00696	2.15739
GO:0008544	epidermis development	67	5	1.22	0.00704	2.15243
GO:0048519	negative regulation of biological proces...	1535	39	27.93	0.00717	2.14448
GO:0034629	cellular protein complex localization	8	2	0.15	0.00853	2.06905
GO:0021762	substantia nigra development	24	3	0.44	0.00892	2.04964
GO:0070252	actin-mediated cell contraction	24	3	0.44	0.00892	2.04964
GO:0030168	platelet activation	101	6	1.84	0.00966	2.01502
GO:0003229	ventricular cardiac muscle tissue develo...	9	2	0.16	0.01083	1.96537
GO:0006266	DNA ligation	9	2	0.16	0.01083	1.96537
GO:0009593	detection of chemical stimulus	9	2	0.16	0.01083	1.96537
GO:0030049	muscle filament sliding	9	2	0.16	0.01083	1.96537
GO:0033275	actin-myosin filament sliding	9	2	0.16	0.01083	1.96537
GO:0043206	extracellular fibril organization	9	2	0.16	0.01083	1.96537
GO:0045604	regulation of epidermal cell differentia...	9	2	0.16	0.01083	1.96537
GO:0050829	defense response to Gram-negative bacter...	9	2	0.16	0.01083	1.96537
GO:0048857	neural nucleus development	26	3	0.47	0.01116	1.95234
GO:0006928	movement of cell or subcellular componen...	613	19	11.15	0.01207	1.91829
GO:0007155	cell adhesion	401	14	7.3	0.01229	1.91045
GO:0045995	regulation of embryonic development	27	3	0.49	0.01239	1.90693
GO:0050707	regulation of cytokine secretion	27	3	0.49	0.01239	1.90693
GO:0060048	cardiac muscle contraction	27	3	0.49	0.01239	1.90693
GO:0050896	response to stimulus	2286	52	41.59	0.01268	1.89688
GO:0022610	biological adhesion	403	14	7.33	0.01281	1.89245
GO:0050789	regulation of biological process	2931	63	53.33	0.01297	1.88706
GO:0014912	negative regulation of smooth muscle cel...	10	2	0.18	0.01338	1.87354
GO:0051894	positive regulation of focal adhesion as...	10	2	0.18	0.01338	1.87354
GO:0031324	negative regulation of cellular metaboli...	847	24	15.41	0.01342	1.87225
GO:0032940	secretion by cell	251	10	4.57	0.01475	1.83121
GO:0007492	endoderm development	29	3	0.53	0.01508	1.8216
GO:0032755	positive regulation of interleukin-6 pro...	11	2	0.2	0.01617	1.79129
GO:1903393	positive regulation of adherens junction...	11	2	0.2	0.01617	1.79129
GO:0006941	striated muscle contraction	30	3	0.55	0.01654	1.78146
GO:0042742	defense response to bacterium	30	3	0.55	0.01654	1.78146
GO:0043666	regulation of phosphoprotein phosphatase...	30	3	0.55	0.01654	1.78146
GO:0034332	adherens junction organization	55	4	1	0.01718	1.76498
GO:0007507	heart development	184	8	3.35	0.01783	1.74885
GO:0060255	regulation of macromolecule metabolic pr...	1776	42	32.31	0.01848	1.7333
GO:0010605	negative regulation of macromolecule met...	873	24	15.88	0.01916	1.7176
GO:0003208	cardiac ventricle morphogenesis	12	2	0.22	0.01917	1.71738
GO:0044319	wound healing, spreading of cells	12	2	0.22	0.01917	1.71738
GO:0048662	negative regulation of smooth muscle cel...	12	2	0.22	0.01917	1.71738
GO:0090505	epiboly involved in wound healing	12	2	0.22	0.01917	1.71738
GO:1901890	positive regulation of cell junction ass...	12	2	0.22	0.01917	1.71738
GO:0003279	cardiac septum development	32	3	0.58	0.01969	1.70575
GO:0030856	regulation of epithelial cell differenti...	32	3	0.58	0.01969	1.70575
GO:0043933	macromolecular complex subunit organizat...	1118	29	20.34	0.02008	1.69724
GO:0001649	osteoblast differentiation	88	5	1.6	0.02126	1.67244
GO:0007045	cell-substrate adherens junction assembl...	33	3	0.6	0.02139	1.66979
GO:0030048	actin filament-based movement	33	3	0.6	0.02139	1.66979
GO:0030901	midbrain development	33	3	0.6	0.02139	1.66979

## Sheet: In figure
GO.ID	Term	Annotated	Significant	Expected	classicFisher	"-LOG10"
GO:0030154	cell differentiation	1088	34	19.8	0.00034	3.46852
GO:0014812	muscle cell migration	29	4	0.53	0.00171	2.767
GO:0030198	extracellular matrix organization	157	9	2.86	0.00199	2.70115
GO:0030855	epithelial cell differentiation	167	9	3.04	0.00303	2.51856
GO:0042060	wound healing	245	11	4.46	0.0044	2.35655
GO:0045601	regulation of endothelial cell differentiation	6	2	0.11	0.00468	2.32975
GO:0009611	response to wounding	328	13	5.97	0.00571	2.24336
GO:0030199	collagen fibril organization	22	3	0.4	0.00696	2.15739
GO:0007155	cell adhesion	401	14	7.3	0.01229	1.91045
GO:0032940	secretion by cell	251	10	4.57	0.01475	1.83121
