# Supplementary material for: Extracellular vesicle cross-talk between pulmonary artery smooth muscle cells and endothelium during excessive TGF-β signalling: implications for PAH vascular remodelling
Source: Cell Commun Signal. 2019 Nov 8;17:143. doi: 10.1186/s12964-019-0449-9 (PMC6839246; doi:10.1186/s12964-019-0449-9)
Supplement: Supplementary file 6 — Additional file 6: Table S5. Gene Ontology enrichment analysis for Biological Process using differential RNAs found in TGF-β1 treated HPASMC-EVs. (XLSX 17 kb) [file 12964_2019_449_MOESM6_ESM.xlsx]

## Sheet: Complete analysis
GO.ID	Term	Annotated	Significant	Expected	classicFisher	"-LOG10"
GO:0032501	multicellular organismal process	4879	673	468.6	1e-30	30
GO:0044707	single-multicellular organism process	4539	638	435.94	1e-30	30
GO:0044700	single organism signaling	4379	619	420.57	1e-30	30
GO:0023052	signaling	4389	619	421.53	1e-30	30
GO:0007154	cell communication	4445	620	426.91	1e-30	30
GO:0007165	signal transduction	4063	578	390.22	1e-30	30
GO:0051239	regulation of multicellular organismal p...	1940	338	186.32	1e-30	30
GO:0050896	response to stimulus	6039	771	580.01	1e-30	30
GO:0048731	system development	3360	490	322.71	1.4e-28	27.8539
GO:0007275	multicellular organism development	3769	530	361.99	2e-27	26.699
GO:0051716	cellular response to stimulus	5149	669	494.53	5.9e-27	26.2291
GO:0040011	locomotion	1418	257	136.19	2e-26	25.699
GO:0030198	extracellular matrix organization	325	98	31.21	4e-26	25.3979
GO:0043062	extracellular structure organization	326	98	31.31	5.2e-26	25.284
GO:0009605	response to external stimulus	1845	305	177.2	1.2e-24	23.9208
GO:0048856	anatomical structure development	3960	540	380.33	1.6e-24	23.7959
GO:0009653	anatomical structure morphogenesis	2215	347	212.74	4.6e-24	23.3372
GO:0007166	cell surface receptor signaling pathway	2164	341	207.84	4.8e-24	23.3188
GO:0044767	single-organism developmental process	4381	581	420.77	7.1e-24	23.1487
GO:0032502	developmental process	4440	586	426.43	1.3e-23	22.8861
GO:0050793	regulation of developmental process	1669	280	160.3	2e-23	22.699
GO:0016477	cell migration	947	187	90.95	2.7e-23	22.5686
GO:0009888	tissue development	1339	238	128.6	4.1e-23	22.3872
GO:0048870	cell motility	1017	196	97.68	4.1e-23	22.3872
GO:0051674	localization of cell	1017	196	97.68	4.1e-23	22.3872
GO:0048513	animal organ development	2338	358	224.55	4.5e-23	22.3468
GO:0048583	regulation of response to stimulus	2910	420	279.49	2.1e-22	21.6778
GO:0051241	negative regulation of multicellular org...	758	158	72.8	4e-22	21.3979
GO:0051240	positive regulation of multicellular org...	1070	200	102.77	6.4e-22	21.1938
GO:2000026	regulation of multicellular organismal d...	1255	224	120.53	6.4e-22	21.1938
GO:0022610	biological adhesion	1063	199	102.09	6.8e-22	21.1675
GO:0009887	organ morphogenesis	733	153	70.4	1.7e-21	20.7696
GO:0007155	cell adhesion	1058	197	101.61	2.2e-21	20.6576
GO:0044699	single-organism process	10007	1074	961.11	2.8e-21	20.5528
GO:0051270	regulation of cellular component movemen...	633	138	60.8	3.4e-21	20.4685
GO:0070887	cellular response to chemical stimulus	2275	344	218.5	4.8e-21	20.3188
GO:0042221	response to chemical	3103	436	298.02	5.3e-21	20.2757
GO:0023051	regulation of signaling	2392	357	229.74	6e-21	20.2218
GO:0009966	regulation of signal transduction	2150	328	206.49	1.4e-20	19.8539
GO:0006928	movement of cell or subcellular componen...	1545	256	148.39	1.8e-20	19.7447
GO:0042127	regulation of cell proliferation	1162	208	111.6	1.9e-20	19.7212
GO:0010646	regulation of cell communication	2420	357	232.42	4.8e-20	19.3188
GO:0040012	regulation of locomotion	627	134	60.22	8.6e-20	19.0655
GO:0030334	regulation of cell migration	556	123	53.4	1.7e-19	18.7696
GO:0008283	cell proliferation	1506	248	144.64	2e-19	18.699
GO:0072358	cardiovascular system development	812	159	77.99	2.1e-19	18.6778
GO:0072359	circulatory system development	812	159	77.99	2.1e-19	18.6778
GO:0030154	cell differentiation	2834	399	272.19	5.8e-19	18.2366
GO:2000145	regulation of cell motility	586	126	56.28	7.2e-19	18.1427
GO:0030335	positive regulation of cell migration	328	86	31.5	1.2e-18	17.9208
GO:0048518	positive regulation of biological proces...	4333	555	416.16	1.7e-18	17.7696
GO:0051272	positive regulation of cellular componen...	343	88	32.94	2.1e-18	17.6778
GO:2000147	positive regulation of cell motility	334	86	32.08	4e-18	17.3979
GO:0006935	chemotaxis	659	134	63.29	7.7e-18	17.1135
GO:0042330	taxis	659	134	63.29	7.7e-18	17.1135
GO:0045595	regulation of cell differentiation	1158	200	111.22	7.8e-18	17.1079
GO:0022603	regulation of anatomical structure morph...	763	148	73.28	1.1e-17	16.9586
GO:0071310	cellular response to organic substance	1909	290	183.35	1.2e-17	16.9208
GO:0040017	positive regulation of locomotion	346	87	33.23	1.3e-17	16.8861
GO:0051094	positive regulation of developmental pro...	899	165	86.34	3e-17	16.5229
GO:0048869	cellular developmental process	3063	416	294.18	5.5e-17	16.2596
GO:0048584	positive regulation of response to stimu...	1600	250	153.67	1.4e-16	15.8539
GO:0044763	single-organism cellular process	9186	994	882.25	2.4e-16	15.6198
GO:0048522	positive regulation of cellular process	3748	485	359.97	3.3e-16	15.4815
GO:0009611	response to wounding	793	147	76.16	8.6e-16	15.0655
GO:0001944	vasculature development	530	110	50.9	2e-15	14.699
GO:0010033	response to organic substance	2389	336	229.45	2e-15	14.699
GO:0001568	blood vessel development	510	107	48.98	2.3e-15	14.6383
GO:0009967	positive regulation of signal transducti...	1182	195	113.52	3.1e-15	14.5086
GO:0003008	system process	1054	179	101.23	3.2e-15	14.4949
GO:0006952	defense response	1274	206	122.36	3.7e-15	14.4318
GO:0006954	inflammatory response	432	95	41.49	4.5e-15	14.3468
GO:0001503	ossification	308	76	29.58	4.7e-15	14.3279
GO:0032879	regulation of localization	1870	276	179.6	4.7e-15	14.3279
GO:0002376	immune system process	1898	279	182.29	5.4e-15	14.2676
GO:0019220	regulation of phosphate metabolic proces...	1362	216	130.81	5.9e-15	14.2291
GO:0048585	negative regulation of response to stimu...	1119	186	107.47	7.3e-15	14.1367
GO:0044259	multicellular organismal macromolecule m...	107	40	10.28	7.6e-15	14.1192
GO:0051174	regulation of phosphorus metabolic proce...	1375	217	132.06	8.6e-15	14.0655
GO:1902531	regulation of intracellular signal trans...	1355	214	130.14	1.3e-14	13.8861
GO:0051093	negative regulation of developmental pro...	610	119	58.59	1.6e-14	13.7959
GO:0008284	positive regulation of cell proliferatio...	625	121	60.03	1.6e-14	13.7959
GO:0044236	multicellular organism metabolic process	115	41	11.04	2.3e-14	13.6383
GO:0007610	behavior	529	107	50.81	3.1e-14	13.5086
GO:0032963	collagen metabolic process	102	38	9.8	4.1e-14	13.3872
GO:0001932	regulation of protein phosphorylation	1125	184	108.05	5.1e-14	13.2924
GO:0048646	anatomical structure formation involved ...	953	162	91.53	7.7e-14	13.1135
GO:0001525	angiogenesis	358	81	34.38	1e-13	13
GO:0023056	positive regulation of signaling	1273	201	122.26	1e-13	13
GO:0048519	negative regulation of biological proces...	3658	464	351.33	1.1e-13	12.9586
GO:0048523	negative regulation of cellular process	3372	434	323.86	1.2e-13	12.9208
GO:0042325	regulation of phosphorylation	1203	192	115.54	1.5e-13	12.8239
GO:0045596	negative regulation of cell differentiat...	458	95	43.99	2e-13	12.699
GO:0048468	cell development	1727	253	165.87	2.4e-13	12.6198
GO:0010647	positive regulation of cell communicatio...	1294	202	124.28	2.8e-13	12.5528
GO:0060326	cell chemotaxis	155	47	14.89	3.1e-13	12.5086
GO:0050900	leukocyte migration	237	61	22.76	3.5e-13	12.4559
GO:0050920	regulation of chemotaxis	134	43	12.87	3.7e-13	12.4318
GO:0010648	negative regulation of cell communicatio...	989	164	94.99	4.7e-13	12.3279
GO:0006955	immune response	1162	185	111.6	5.6e-13	12.2518

## Sheet: In figure
GO.ID	Term	Annotated	Significant	Expected	classicFisher	"-LOG10"
GO:0023052	signaling	4389	619	421.53	1e-30	30
GO:0007154	cell communication	4445	620	426.91	1e-30	30
GO:0007165	signal transduction	4063	578	390.22	1e-30	30
GO:0050896	response to stimulus	6039	771	580.01	1e-30	30
GO:0040011	locomotion	1418	257	136.19	2e-26	25.699
GO:0016477	cell migration	947	187	90.95	2.7e-23	22.5686
GO:0048870	cell motility	1017	196	97.68	4.1e-23	22.3872
GO:0007155	cell adhesion	1058	197	101.61	2.2e-21	20.6576
GO:0042127	regulation of cell proliferation	1162	208	111.6	1.9e-20	19.7212
GO:0010646	regulation of cell communication	2420	357	232.42	4.8e-20	19.3188
GO:0030154	cell differentiation	2834	399	272.19	5.8e-19	18.2366
GO:0009611	response to wounding	793	147	76.16	8.6e-16	15.0655
GO:0006954	inflammatory response	432	95	41.49	4.5e-15	14.3468
